# Supplementary material for: High‐resolution quantitative proteome analysis reveals substantial differences between phagosomes of RAW 264.7 and bone marrow derived macrophages
Source: Proteomics. 2015 Feb 5;15(18):3169–74. doi: 10.1002/pmic.201400431 (PMC4833182; doi:10.1002/pmic.201400431)
Supplement: Supplementary file 1 — Table S1 [file PMIC-15-3169-s001.xlsx]

## Sheet: Supplementary Table 1 -all data
Majority protein IDs	Name	Fasta headers	log2 Ratio BMDM/RAW 1	Log2 Ratio BMDM/RAW 2	log2 Ratio BMDM/RAW 3	log2 BMDM/RAW	t-test Significant	pvalue (-log10)	average # of razor and unique peptides BMDM	average # of razor and unique peptides RAW264.7	LFQ intensity BMDM_1	LFQ intensity BMDM_2	LFQ intensity BMDM_3	LFQ intensity RAW_1	LFQ intensity RAW_2	LFQ intensity RAW_3	PEP	Intensity	MS/MS Count	Razor + unique peptides	Peptide counts (razor+unique)	TTEST pvalue (-log10)	Protein IDs	Majority protein IDs	Fasta headers	t-test Difference	Peptide counts (all)	Peptide counts (unique)	Number of proteins	Peptides	Unique peptides	Peptides BMDM_1	Peptides BMDM_2	Peptides BMDM_3	Peptides RAW_1	Peptides RAW_2	Peptides RAW_3	Razor + unique peptides BMDM_1	Razor + unique peptides BMDM_2	Razor + unique peptides BMDM_3	Razor + unique peptides RAW_1	Razor + unique peptides RAW_2	Razor + unique peptides RAW_3	Unique peptides BMDM_1	Unique peptides BMDM_2	Unique peptides BMDM_3	Unique peptides RAW_1	Unique peptides RAW_2	Unique peptides RAW_3
sp|Q61830|MRC1_MOUSE	MRC1_MOUSE Macrophage mannose receptor 1 OS=Mus musculus GN=Mrc1 PE=1 SV=2	>sp|Q61830|MRC1_MOUSE Macrophage mannose receptor 1 OS=Mus musculus GN=Mrc1 PE=1 SV=2	12.2344	12.3087	12.5676	12.3702	+	4.17641	76	3	2.093e+09	2.26162e+09	2.22802e+09	434350	445790	367029	0	9898000000	448	83	83	4.17641	sp|Q61830|MRC1_MOUSE	sp|Q61830|MRC1_MOUSE	>sp|Q61830|MRC1_MOUSE Macrophage mannose receptor 1 OS=Mus musculus GN=Mrc1 PE=1 SV=2	12.3702	83	83	1	83	83	70	78	80	3	4	2	70	78	80	3	4	2	70	78	80	3	4	2
tr|G3X973|G3X973_MOUSE;sp|Q8R4Y4-2|STAB1_MOUSE;sp|Q8R4Y4|STAB1_MOUSE	STAB1_MOUSE Isoform 2 of Stabilin-1 OS=Mus musculus GN=Stab1;>sp	>tr|G3X973|G3X973_MOUSE Stabilin 1, isoform CRA_a OS=Mus musculus GN=Stab1 PE=4 SV=1;>sp|Q8R4Y4-2|STAB1_MOUSE Isoform 2 of Stabilin-1 OS=Mus musculus GN=Stab1;>sp|Q8R4Y4|STAB1_MOUSE Stabilin-1 OS=Mus musculus GN=Stab1 PE=1 SV=1	7.10041	10.0013	11.3947	9.4988	+	1.76261	66.6667	2.66667	6.97124e+08	8.22678e+08	7.41703e+08	5.08007e+06	802657	275467	0	3158800000	277	72	NaN	1.76261	tr|G3X973|G3X973_MOUSE;sp|Q8R4Y4-2|STAB1_MOUSE;sp|Q8R4Y4|STAB1_MOUSE;tr|F7BK35|F7BK35_MOUSE	tr|G3X973|G3X973_MOUSE;sp|Q8R4Y4-2|STAB1_MOUSE;sp|Q8R4Y4|STAB1_MOUSE	>tr|G3X973|G3X973_MOUSE Stabilin 1, isoform CRA_a OS=Mus musculus GN=Stab1 PE=4 SV=1;>sp|Q8R4Y4-2|STAB1_MOUSE Isoform 2 of Stabilin-1 OS=Mus musculus GN=Stab1;>sp|Q8R4Y4|STAB1_MOUSE Stabilin-1 OS=Mus musculus GN=Stab1 PE=1 SV=1	9.49882	72;70;70;6	72;70;70;6	4	72	72	63	69	68	3	3	2	63	69	68	3	3	2	63	69	68	3	3	2
tr|E9PWQ3|E9PWQ3_MOUSE;tr|J3QQ16|J3QQ16_MOUSE;tr|D3YWD1|D3YWD1_MOUSE	E9PWQ3_MOUSE Protein Col6a3 OS=Mus musculus GN=Col6a3 PE=4 SV=2;>tr	>tr|E9PWQ3|E9PWQ3_MOUSE Protein Col6a3 OS=Mus musculus GN=Col6a3 PE=4 SV=2;>tr|J3QQ16|J3QQ16_MOUSE Protein Col6a3 OS=Mus musculus GN=Col6a3 PE=4 SV=1;>tr|D3YWD1|D3YWD1_MOUSE Protein Col6a3 (Fragment) OS=Mus musculus GN=Col6a3 PE=4 SV=2	6.30501	8.60056	9.5965	8.16736	+	1.85571	63	3.66667	2.25118e+08	7.54658e+08	6.15673e+08	2.84721e+06	1.94411e+06	795262	0	2356100000	202	70	NaN	1.85571	tr|E9PWQ3|E9PWQ3_MOUSE;tr|J3QQ16|J3QQ16_MOUSE;tr|D3YWD1|D3YWD1_MOUSE	tr|E9PWQ3|E9PWQ3_MOUSE;tr|J3QQ16|J3QQ16_MOUSE;tr|D3YWD1|D3YWD1_MOUSE	>tr|E9PWQ3|E9PWQ3_MOUSE Protein Col6a3 OS=Mus musculus GN=Col6a3 PE=4 SV=2;>tr|J3QQ16|J3QQ16_MOUSE Protein Col6a3 OS=Mus musculus GN=Col6a3 PE=4 SV=1;>tr|D3YWD1|D3YWD1_MOUSE Protein Col6a3 (Fragment) OS=Mus musculus GN=Col6a3 PE=4 SV=2	8.16735	70;65;39	70;65;39	3	70	70	59	65	65	5	3	3	59	65	65	5	3	3	59	65	65	5	3	3
sp|Q6Q899|DDX58_MOUSE;sp|Q6Q899-2|DDX58_MOUSE;tr|A2AP29|A2AP29_MOUSE	DDX58_MOUSE Probable ATP-dependent RNA helicase DDX58 OS=Mus musculus GN=Ddx58 PE=1 SV=2;>sp	>sp|Q6Q899|DDX58_MOUSE Probable ATP-dependent RNA helicase DDX58 OS=Mus musculus GN=Ddx58 PE=1 SV=2;>sp|Q6Q899-2|DDX58_MOUSE Isoform 2 of Probable ATP-dependent RNA helicase DDX58 OS=Mus musculus GN=Ddx58;>tr|A2AP29|A2AP29_MOUSE Probable ATP-dependent RNA	7.62884	7.97877	8.21758	7.94173	+	3.33435	25	4	9.96116e+07	9.24762e+07	9.82947e+07	503269	366589	330210	1.36e-104	408470000	64	29	NaN	3.33435	sp|Q6Q899|DDX58_MOUSE;sp|Q6Q899-2|DDX58_MOUSE;tr|A2AP29|A2AP29_MOUSE;sp|Q6Q899-3|DDX58_MOUSE;sp|Q6Q899-4|DDX58_MOUSE	sp|Q6Q899|DDX58_MOUSE;sp|Q6Q899-2|DDX58_MOUSE;tr|A2AP29|A2AP29_MOUSE	>sp|Q6Q899|DDX58_MOUSE Probable ATP-dependent RNA helicase DDX58 OS=Mus musculus GN=Ddx58 PE=1 SV=2;>sp|Q6Q899-2|DDX58_MOUSE Isoform 2 of Probable ATP-dependent RNA helicase DDX58 OS=Mus musculus GN=Ddx58;>tr|A2AP29|A2AP29_MOUSE Probable ATP-dependent RNA	7.94173	29;20;17;6;2	29;20;17;6;2	5	29	29	22	27	26	4	4	4	22	27	26	4	4	4	22	27	26	4	4	4
sp|P18181|CD48_MOUSE;tr|F8WHM0|F8WHM0_MOUSE	CD48_MOUSE CD48 antigen OS=Mus musculus GN=Cd48 PE=1 SV=1;>tr	>sp|P18181|CD48_MOUSE CD48 antigen OS=Mus musculus GN=Cd48 PE=1 SV=1;>tr|F8WHM0|F8WHM0_MOUSE CD48 antigen OS=Mus musculus GN=Cd48 PE=4 SV=1	7.54715	7.88248	8.26038	7.89667	+	3.16753	10.3333	2	1.40369e+08	1.69989e+08	1.56509e+08	750516	720377	510411	6.38e-54	670380000	45	11	NaN	3.16753	sp|P18181|CD48_MOUSE;tr|F8WHM0|F8WHM0_MOUSE	sp|P18181|CD48_MOUSE;tr|F8WHM0|F8WHM0_MOUSE	>sp|P18181|CD48_MOUSE CD48 antigen OS=Mus musculus GN=Cd48 PE=1 SV=1;>tr|F8WHM0|F8WHM0_MOUSE CD48 antigen OS=Mus musculus GN=Cd48 PE=4 SV=1	7.89667	11;9	11;9	2	11	11	11	10	10	2	2	2	11	10	10	2	2	2	11	10	10	2	2	2
sp|Q61398|PCOC1_MOUSE;tr|D3YUE2|D3YUE2_MOUSE;tr|D3YZE3|D3YZE3_MOUSE	PCOC1_MOUSE Procollagen C-endopeptidase enhancer 1 OS=Mus musculus GN=Pcolce PE=1 SV=2;>tr	>sp|Q61398|PCOC1_MOUSE Procollagen C-endopeptidase enhancer 1 OS=Mus musculus GN=Pcolce PE=1 SV=2;>tr|D3YUE2|D3YUE2_MOUSE Procollagen C-endopeptidase enhancer 1 OS=Mus musculus GN=Pcolce PE=4 SV=1;>tr|D3YZE3|D3YZE3_MOUSE Procollagen C-endopeptidase enhance	6.99449	8.45792	8.15878	7.8704	+	2.49466	20.6667	2	3.93677e+08	4.71683e+08	3.76947e+08	3.08738e+06	1.34141e+06	1.31899e+06	7.44e-235	1694800000	115	23	NaN	2.49466	sp|Q61398|PCOC1_MOUSE;tr|D3YUE2|D3YUE2_MOUSE;tr|D3YZE3|D3YZE3_MOUSE;tr|F6QJE1|F6QJE1_MOUSE;tr|D3YWH0|D3YWH0_MOUSE	sp|Q61398|PCOC1_MOUSE;tr|D3YUE2|D3YUE2_MOUSE;tr|D3YZE3|D3YZE3_MOUSE	>sp|Q61398|PCOC1_MOUSE Procollagen C-endopeptidase enhancer 1 OS=Mus musculus GN=Pcolce PE=1 SV=2;>tr|D3YUE2|D3YUE2_MOUSE Procollagen C-endopeptidase enhancer 1 OS=Mus musculus GN=Pcolce PE=4 SV=1;>tr|D3YZE3|D3YZE3_MOUSE Procollagen C-endopeptidase enhance	7.8704	23;22;13;9;7	23;22;13;9;7	5	23	23	21	20	21	2	2	2	21	20	21	2	2	2	21	20	21	2	2	2
sp|P70206|PLXA1_MOUSE	PLXA1_MOUSE Plexin-A1 OS=Mus musculus GN=Plxna1 PE=1 SV=1	>sp|P70206|PLXA1_MOUSE Plexin-A1 OS=Mus musculus GN=Plxna1 PE=1 SV=1	6.30081	NaN	5.61846	5.95964	+	1.43884	24	2.66667	6.51343e+07	4.87922e+07	4.48838e+07	826171	0	913629	6.2e-94	223560000	65	30	NaN	1.43884	sp|P70206|PLXA1_MOUSE;sp|P70208-2|PLXA3_MOUSE;sp|P70208|PLXA3_MOUSE;sp|Q80UG2|PLXA4_MOUSE	sp|P70206|PLXA1_MOUSE	>sp|P70206|PLXA1_MOUSE Plexin-A1 OS=Mus musculus GN=Plxna1 PE=1 SV=1	5.95964	30;3;3;3	27;1;1;0	4	30	27	23	23	26	3	1	4	23	23	26	3	1	4	21	21	23	1	0	3
sp|Q01149|CO1A2_MOUSE	CO1A2_MOUSE Collagen alpha-2(I) chain OS=Mus musculus GN=Col1a2 PE=2 SV=2	>sp|Q01149|CO1A2_MOUSE Collagen alpha-2(I) chain OS=Mus musculus GN=Col1a2 PE=2 SV=2	5.74268	NaN	6.17374	5.95821	+	1.63792	27	2	5.40754e+07	1.1113e+08	8.86217e+07	1.0099e+06	0	1.22761e+06	4.55e-175	354170000	83	33	NaN	1.63792	sp|Q01149|CO1A2_MOUSE;tr|E0CXI2|E0CXI2_MOUSE	sp|Q01149|CO1A2_MOUSE	>sp|Q01149|CO1A2_MOUSE Collagen alpha-2(I) chain OS=Mus musculus GN=Col1a2 PE=2 SV=2	5.95821	33;2	33;2	2	33	33	26	28	27	2	1	3	26	28	27	2	1	3	26	28	27	2	1	3
sp|P11276|FINC_MOUSE	FINC_MOUSE Fibronectin OS=Mus musculus GN=Fn1 PE=1 SV=4	>sp|P11276|FINC_MOUSE Fibronectin OS=Mus musculus GN=Fn1 PE=1 SV=4	5.69901	5.82249	6.1324	5.88463	+	3.31917	84.6667	12.6667	1.18779e+09	1.49149e+09	1.27829e+09	2.28649e+07	2.6356e+07	1.82222e+07	0	5790100000	414	91	91	3.31917	sp|P11276|FINC_MOUSE	sp|P11276|FINC_MOUSE	>sp|P11276|FINC_MOUSE Fibronectin OS=Mus musculus GN=Fn1 PE=1 SV=4	5.88463	91	91	1	91	91	82	87	85	13	12	13	82	87	85	13	12	13	82	87	85	13	12	13
sp|P97484|LIRB3_MOUSE	LIRB3_MOUSE Leukocyte immunoglobulin-like receptor subfamily B member 3 OS=Mus musculus GN=Lilrb3 PE=1 SV=1	>sp|P97484|LIRB3_MOUSE Leukocyte immunoglobulin-like receptor subfamily B member 3 OS=Mus musculus GN=Lilrb3 PE=1 SV=1	4.67671	4.86152	6.44854	5.32892	+	1.96045	22.6667	7	1.78871e+08	2.08439e+08	1.78929e+08	6.99375e+06	7.17001e+06	2.04871e+06	1.88e-211	832150000	92	24	NaN	1.96045	sp|P97484|LIRB3_MOUSE;tr|D3YYZ3|D3YYZ3_MOUSE;tr|D3Z674|D3Z674_MOUSE;tr|D3Z678|D3Z678_MOUSE;tr|E9Q6M9|E9Q6M9_MOUSE	sp|P97484|LIRB3_MOUSE	>sp|P97484|LIRB3_MOUSE Leukocyte immunoglobulin-like receptor subfamily B member 3 OS=Mus musculus GN=Lilrb3 PE=1 SV=1	5.32892	24;7;7;7;6	12;0;0;0;1	5	24	12	23	22	23	8	8	5	23	22	23	8	8	5	11	10	11	3	3	2
sp|P97333|NRP1_MOUSE	NRP1_MOUSE Neuropilin-1 OS=Mus musculus GN=Nrp1 PE=1 SV=2	>sp|P97333|NRP1_MOUSE Neuropilin-1 OS=Mus musculus GN=Nrp1 PE=1 SV=2	3.70985	6.75177	5.17112	5.21091	+	1.56454	16.6667	3.33333	7.07034e+07	1.4153e+08	1.14911e+08	5.40344e+06	1.31329e+06	3.18933e+06	8.78e-101	473230000	65	21	21	1.56454	sp|P97333|NRP1_MOUSE	sp|P97333|NRP1_MOUSE	>sp|P97333|NRP1_MOUSE Neuropilin-1 OS=Mus musculus GN=Nrp1 PE=1 SV=2	5.21091	21	21	1	21	21	15	19	16	5	2	3	15	19	16	5	2	3	15	19	16	5	2	3
tr|B1AQZ0|B1AQZ0_MOUSE;sp|Q8CHH9|SEPT8_MOUSE;sp|Q8CHH9-2|SEPT8_MOUSE;tr|B7ZC46|B7ZC46_MOUSE;tr|B1AQY9|B1AQY9_MOUSE	B1AQZ0_MOUSE Septin-8 OS=Mus musculus GN=Sept8 PE=3 SV=1;>sp	>tr|B1AQZ0|B1AQZ0_MOUSE Septin-8 OS=Mus musculus GN=Sept8 PE=3 SV=1;>sp|Q8CHH9|SEPT8_MOUSE Septin-8 OS=Mus musculus GN=Sept8 PE=1 SV=4;>sp|Q8CHH9-2|SEPT8_MOUSE Isoform 2 of Septin-8 OS=Mus musculus GN=Sept8;>tr|B7ZC46|B7ZC46_MOUSE Septin-8 OS=Mus musculus	4.58801	4.3604	5.85227	4.93356	+	2.05895	11	3.33333	4.00064e+07	5.90867e+07	5.06874e+07	1.66341e+06	2.8766e+06	877385	3.26e-116	225300000	42	13	NaN	2.05895	tr|B1AQZ0|B1AQZ0_MOUSE;sp|Q8CHH9|SEPT8_MOUSE;sp|Q8CHH9-2|SEPT8_MOUSE;tr|B7ZC46|B7ZC46_MOUSE;tr|B1AQY9|B1AQY9_MOUSE;tr|E0CYM4|E0CYM4_MOUSE	tr|B1AQZ0|B1AQZ0_MOUSE;sp|Q8CHH9|SEPT8_MOUSE;sp|Q8CHH9-2|SEPT8_MOUSE;tr|B7ZC46|B7ZC46_MOUSE;tr|B1AQY9|B1AQY9_MOUSE	>tr|B1AQZ0|B1AQZ0_MOUSE Septin-8 OS=Mus musculus GN=Sept8 PE=3 SV=1;>sp|Q8CHH9|SEPT8_MOUSE Septin-8 OS=Mus musculus GN=Sept8 PE=1 SV=4;>sp|Q8CHH9-2|SEPT8_MOUSE Isoform 2 of Septin-8 OS=Mus musculus GN=Sept8;>tr|B7ZC46|B7ZC46_MOUSE Septin-8 OS=Mus musculus	4.93356	13;11;11;11;11;1	12;10;10;10;10;1	6	13	12	10	11	12	4	3	3	10	11	12	4	3	3	9	10	11	3	2	3
sp|Q6YGZ1|HPSE_MOUSE;tr|D3Z3C3|D3Z3C3_MOUSE	HPSE_MOUSE Heparanase OS=Mus musculus GN=Hpse PE=1 SV=3;>tr	>sp|Q6YGZ1|HPSE_MOUSE Heparanase OS=Mus musculus GN=Hpse PE=1 SV=3;>tr|D3Z3C3|D3Z3C3_MOUSE Heparanase OS=Mus musculus GN=Hpse PE=4 SV=1	4.8407	4.95706	4.78081	4.85952	+	3.94554	7	2.66667	6.72667e+07	6.51583e+07	5.46814e+07	2.34752e+06	2.09768e+06	1.98921e+06	6.66e-21	266350000	29	7	NaN	3.94554	sp|Q6YGZ1|HPSE_MOUSE;tr|D3Z3C3|D3Z3C3_MOUSE	sp|Q6YGZ1|HPSE_MOUSE;tr|D3Z3C3|D3Z3C3_MOUSE	>sp|Q6YGZ1|HPSE_MOUSE Heparanase OS=Mus musculus GN=Hpse PE=1 SV=3;>tr|D3Z3C3|D3Z3C3_MOUSE Heparanase OS=Mus musculus GN=Hpse PE=4 SV=1	4.85952	7;6	7;6	2	7	7	7	7	7	3	3	2	7	7	7	3	3	2	7	7	7	3	3	2
sp|P70429-2|EVL_MOUSE;tr|F8WJB9|F8WJB9_MOUSE;sp|P70429|EVL_MOUSE;tr|E9PVP4|E9PVP4_MOUSE	EVL_MOUSE Isoform 1 of Ena/VASP-like protein OS=Mus musculus GN=Evl;>tr	>sp|P70429-2|EVL_MOUSE Isoform 1 of Ena/VASP-like protein OS=Mus musculus GN=Evl;>tr|F8WJB9|F8WJB9_MOUSE Ena/VASP-like protein OS=Mus musculus GN=Evl PE=4 SV=1;>sp|P70429|EVL_MOUSE Ena/VASP-like protein OS=Mus musculus GN=Evl PE=1 SV=2;>tr|E9PVP4|E9PVP4_MO	4.69478	4.12529	NaN	4.41003	+	1.38671	13.6667	2	4.47033e+07	2.3729e+07	6.47292e+07	1.72612e+06	1.35969e+06	0	1.21e-101	207630000	38	16	NaN	1.38671	sp|P70429-2|EVL_MOUSE;tr|F8WJB9|F8WJB9_MOUSE;sp|P70429|EVL_MOUSE;tr|E9PVP4|E9PVP4_MOUSE	sp|P70429-2|EVL_MOUSE;tr|F8WJB9|F8WJB9_MOUSE;sp|P70429|EVL_MOUSE;tr|E9PVP4|E9PVP4_MOUSE	>sp|P70429-2|EVL_MOUSE Isoform 1 of Ena/VASP-like protein OS=Mus musculus GN=Evl;>tr|F8WJB9|F8WJB9_MOUSE Ena/VASP-like protein OS=Mus musculus GN=Evl PE=4 SV=1;>sp|P70429|EVL_MOUSE Ena/VASP-like protein OS=Mus musculus GN=Evl PE=1 SV=2;>tr|E9PVP4|E9PVP4_MO	4.41004	16;16;16;15	16;16;16;15	4	16	16	14	13	14	4	2	0	14	13	14	4	2	0	14	13	14	4	2	0
sp|P16045|LEG1_MOUSE	LEG1_MOUSE Galectin-1 OS=Mus musculus GN=Lgals1 PE=1 SV=3	>sp|P16045|LEG1_MOUSE Galectin-1 OS=Mus musculus GN=Lgals1 PE=1 SV=3	4.58517	4.56349	3.9704	4.37302	+	2.67479	8	3	1.24171e+08	1.20409e+08	9.00886e+07	5.17297e+06	5.09225e+06	5.74725e+06	1.21e-75	503260000	39	8	8	2.67479	sp|P16045|LEG1_MOUSE	sp|P16045|LEG1_MOUSE	>sp|P16045|LEG1_MOUSE Galectin-1 OS=Mus musculus GN=Lgals1 PE=1 SV=3	4.37302	8	8	1	8	8	8	8	8	2	4	3	8	8	8	2	4	3	8	8	8	2	4	3
sp|O08573-2|LEG9_MOUSE;tr|B1AQR8|B1AQR8_MOUSE;tr|G3X9T7|G3X9T7_MOUSE;sp|O08573|LEG9_MOUSE	LEG9_MOUSE Isoform Short of Galectin-9 OS=Mus musculus GN=Lgals9;>tr	>sp|O08573-2|LEG9_MOUSE Isoform Short of Galectin-9 OS=Mus musculus GN=Lgals9;>tr|B1AQR8|B1AQR8_MOUSE Galectin OS=Mus musculus GN=Lgals9 PE=4 SV=1;>tr|G3X9T7|G3X9T7_MOUSE Galectin OS=Mus musculus GN=Lgals9 PE=4 SV=1;>sp|O08573|LEG9_MOUSE Galectin-9 OS=Mus	3.9631	3.97011	4.62125	4.18482	+	2.56731	13	5.66667	1.8174e+08	2.16571e+08	1.74771e+08	1.16531e+07	1.38191e+07	7.10117e+06	4.54e-150	881920000	71	14	NaN	2.56731	sp|O08573-2|LEG9_MOUSE;tr|B1AQR8|B1AQR8_MOUSE;tr|G3X9T7|G3X9T7_MOUSE;sp|O08573|LEG9_MOUSE	sp|O08573-2|LEG9_MOUSE;tr|B1AQR8|B1AQR8_MOUSE;tr|G3X9T7|G3X9T7_MOUSE;sp|O08573|LEG9_MOUSE	>sp|O08573-2|LEG9_MOUSE Isoform Short of Galectin-9 OS=Mus musculus GN=Lgals9;>tr|B1AQR8|B1AQR8_MOUSE Galectin OS=Mus musculus GN=Lgals9 PE=4 SV=1;>tr|G3X9T7|G3X9T7_MOUSE Galectin OS=Mus musculus GN=Lgals9 PE=4 SV=1;>sp|O08573|LEG9_MOUSE Galectin-9 OS=Mus	4.18482	14;14;14;14	14;14;14;14	4	14	14	12	14	13	6	6	5	12	14	13	6	6	5	12	14	13	6	6	5
tr|E9PWE9|E9PWE9_MOUSE;sp|P48025|KSYK_MOUSE	KSYK_MOUSE Tyrosine-protein kinase SYK OS=Mus musculus GN=Syk PE=1 SV=2	>tr|E9PWE9|E9PWE9_MOUSE Tyrosine-protein kinase OS=Mus musculus GN=Syk PE=3 SV=1;>sp|P48025|KSYK_MOUSE Tyrosine-protein kinase SYK OS=Mus musculus GN=Syk PE=1 SV=2	3.47541	4.05653	4.50843	4.01346	+	2.25934	15	5.66667	5.26563e+07	5.75334e+07	7.0961e+07	4.73424e+06	3.45772e+06	3.11781e+06	1.65e-101	285470000	49	18	NaN	2.25934	tr|E9PWE9|E9PWE9_MOUSE;sp|P48025|KSYK_MOUSE	tr|E9PWE9|E9PWE9_MOUSE;sp|P48025|KSYK_MOUSE	>tr|E9PWE9|E9PWE9_MOUSE Tyrosine-protein kinase OS=Mus musculus GN=Syk PE=3 SV=1;>sp|P48025|KSYK_MOUSE Tyrosine-protein kinase SYK OS=Mus musculus GN=Syk PE=1 SV=2	4.01345	18;18	18;18	2	18	18	14	16	15	9	4	4	14	16	15	9	4	4	14	16	15	9	4	4
sp|P16858|G3P_MOUSE;tr|S4R257|S4R257_MOUSE;tr|D3YYI5|D3YYI5_MOUSE	G3P_MOUSE Glyceraldehyde-3-phosphate dehydrogenase OS=Mus musculus GN=Gapdh PE=1 SV=2;>tr	>sp|P16858|G3P_MOUSE Glyceraldehyde-3-phosphate dehydrogenase OS=Mus musculus GN=Gapdh PE=1 SV=2;>tr|S4R257|S4R257_MOUSE Glyceraldehyde-3-phosphate dehydrogenase (Fragment) OS=Mus musculus GN=Gapdh PE=3 SV=1;>tr|D3YYI5|D3YYI5_MOUSE Glyceraldehyde-3-phospha	3.90191	4.12371	3.90489	3.97684	+	3.46741	36.6667	24.3333	1.39701e+10	1.61994e+10	1.51217e+10	9.34631e+08	9.29245e+08	1.0096e+09	0	89947000000	1081	38	NaN	3.46741	sp|P16858|G3P_MOUSE;tr|S4R257|S4R257_MOUSE;tr|D3YYI5|D3YYI5_MOUSE;tr|S4R1N5|S4R1N5_MOUSE;tr|V9GXA7|V9GXA7_MOUSE	sp|P16858|G3P_MOUSE;tr|S4R257|S4R257_MOUSE;tr|D3YYI5|D3YYI5_MOUSE	>sp|P16858|G3P_MOUSE Glyceraldehyde-3-phosphate dehydrogenase OS=Mus musculus GN=Gapdh PE=1 SV=2;>tr|S4R257|S4R257_MOUSE Glyceraldehyde-3-phosphate dehydrogenase (Fragment) OS=Mus musculus GN=Gapdh PE=3 SV=1;>tr|D3YYI5|D3YYI5_MOUSE Glyceraldehyde-3-phospha	3.97684	38;31;20;5;2	0;0;0;0;0	5	38	0	36	38	36	23	25	25	36	38	36	23	25	25	0	0	0	0	0	0
sp|P36371|TAP2_MOUSE	TAP2_MOUSE Antigen peptide transporter 2 OS=Mus musculus GN=Tap2 PE=2 SV=1	>sp|P36371|TAP2_MOUSE Antigen peptide transporter 2 OS=Mus musculus GN=Tap2 PE=2 SV=1	4.56757	3.73108	3.61604	3.97156	+	2.24781	11	3.33333	5.85464e+07	4.85311e+07	2.979e+07	2.46899e+06	3.65469e+06	2.42957e+06	4.01e-113	210420000	39	12	12	2.24781	sp|P36371|TAP2_MOUSE	sp|P36371|TAP2_MOUSE	>sp|P36371|TAP2_MOUSE Antigen peptide transporter 2 OS=Mus musculus GN=Tap2 PE=2 SV=1	3.97156	12	12	1	12	12	10	11	12	2	5	3	10	11	12	2	5	3	10	11	12	2	5	3
sp|Q99LR1|ABD12_MOUSE;tr|D6RFU2|D6RFU2_MOUSE	ABD12_MOUSE Monoacylglycerol lipase ABHD12 OS=Mus musculus GN=Abhd12 PE=1 SV=2;>tr	>sp|Q99LR1|ABD12_MOUSE Monoacylglycerol lipase ABHD12 OS=Mus musculus GN=Abhd12 PE=1 SV=2;>tr|D6RFU2|D6RFU2_MOUSE Monoacylglycerol lipase ABHD12 OS=Mus musculus GN=Abhd12 PE=4 SV=1	3.12278	3.7089	4.07202	3.63457	+	2.24117	16	5.66667	5.91412e+07	5.46827e+07	7.41123e+07	6.78953e+06	4.18177e+06	4.40646e+06	5.68e-126	303620000	66	18	NaN	2.24117	sp|Q99LR1|ABD12_MOUSE;tr|D6RFU2|D6RFU2_MOUSE;tr|D6RI21|D6RI21_MOUSE;tr|F7BHM8|F7BHM8_MOUSE	sp|Q99LR1|ABD12_MOUSE;tr|D6RFU2|D6RFU2_MOUSE	>sp|Q99LR1|ABD12_MOUSE Monoacylglycerol lipase ABHD12 OS=Mus musculus GN=Abhd12 PE=1 SV=2;>tr|D6RFU2|D6RFU2_MOUSE Monoacylglycerol lipase ABHD12 OS=Mus musculus GN=Abhd12 PE=4 SV=1	3.63457	18;13;6;2	18;13;6;2	4	18	18	14	17	17	6	6	5	14	17	17	6	6	5	14	17	17	6	6	5
sp|P47880|IBP6_MOUSE	IBP6_MOUSE Insulin-like growth factor-binding protein 6 OS=Mus musculus GN=Igfbp6 PE=2 SV=2	>sp|P47880|IBP6_MOUSE Insulin-like growth factor-binding protein 6 OS=Mus musculus GN=Igfbp6 PE=2 SV=2	3.70067	4.18063	2.34423	3.40851	+	1.60115	14	1	3.36744e+08	3.45979e+08	3.14261e+08	2.58988e+07	1.90792e+07	6.18885e+07	7.97e-294	1668300000	84	15	15	1.60115	sp|P47880|IBP6_MOUSE	sp|P47880|IBP6_MOUSE	>sp|P47880|IBP6_MOUSE Insulin-like growth factor-binding protein 6 OS=Mus musculus GN=Igfbp6 PE=2 SV=2	3.40851	15	15	1	15	15	15	14	13	1	1	1	15	14	13	1	1	1	15	14	13	1	1	1
sp|Q6PB93|GALT2_MOUSE;sp|Q6PB93-2|GALT2_MOUSE	GALT2_MOUSE Polypeptide N-acetylgalactosaminyltransferase 2 OS=Mus musculus GN=Galnt2 PE=2 SV=1;>sp	>sp|Q6PB93|GALT2_MOUSE Polypeptide N-acetylgalactosaminyltransferase 2 OS=Mus musculus GN=Galnt2 PE=2 SV=1;>sp|Q6PB93-2|GALT2_MOUSE Isoform 2 of Polypeptide N-acetylgalactosaminyltransferase 2 OS=Mus musculus GN=Galnt2	2.46785	2.83788	4.90381	3.40318	+	1.33549	11	2.33333	1.1944e+07	1.28629e+07	3.88687e+07	2.15899e+06	1.79912e+06	1.2984e+06	1.69e-37	103370000	28	13	NaN	1.33549	sp|Q6PB93|GALT2_MOUSE;sp|Q6PB93-2|GALT2_MOUSE;sp|O08832|GALT4_MOUSE	sp|Q6PB93|GALT2_MOUSE;sp|Q6PB93-2|GALT2_MOUSE	>sp|Q6PB93|GALT2_MOUSE Polypeptide N-acetylgalactosaminyltransferase 2 OS=Mus musculus GN=Galnt2 PE=2 SV=1;>sp|Q6PB93-2|GALT2_MOUSE Isoform 2 of Polypeptide N-acetylgalactosaminyltransferase 2 OS=Mus musculus GN=Galnt2	3.40318	13;12;1	13;12;1	3	13	13	11	10	12	2	2	3	11	10	12	2	2	3	11	10	12	2	2	3
sp|P35700|PRDX1_MOUSE;tr|B1AXW5|B1AXW5_MOUSE;tr|B1AXW6|B1AXW6_MOUSE;tr|B1AXW4|B1AXW4_MOUSE	PRDX1_MOUSE Peroxiredoxin-1 OS=Mus musculus GN=Prdx1 PE=1 SV=1;>tr	>sp|P35700|PRDX1_MOUSE Peroxiredoxin-1 OS=Mus musculus GN=Prdx1 PE=1 SV=1;>tr|B1AXW5|B1AXW5_MOUSE Peroxiredoxin-1 (Fragment) OS=Mus musculus GN=Prdx1 PE=4 SV=1;>tr|B1AXW6|B1AXW6_MOUSE Peroxiredoxin-1 (Fragment) OS=Mus musculus GN=Prdx1 PE=4 SV=1;>tr|B1AXW4	3.14574	3.57557	3.25109	3.32413	+	2.82085	20	13.6667	9.96024e+08	1.15449e+09	1.01541e+09	1.12541e+08	9.68367e+07	1.0665e+08	1.95e-254	5114700000	197	21	NaN	2.82085	sp|P35700|PRDX1_MOUSE;tr|B1AXW5|B1AXW5_MOUSE;tr|B1AXW6|B1AXW6_MOUSE;tr|B1AXW4|B1AXW4_MOUSE	sp|P35700|PRDX1_MOUSE;tr|B1AXW5|B1AXW5_MOUSE;tr|B1AXW6|B1AXW6_MOUSE;tr|B1AXW4|B1AXW4_MOUSE	>sp|P35700|PRDX1_MOUSE Peroxiredoxin-1 OS=Mus musculus GN=Prdx1 PE=1 SV=1;>tr|B1AXW5|B1AXW5_MOUSE Peroxiredoxin-1 (Fragment) OS=Mus musculus GN=Prdx1 PE=4 SV=1;>tr|B1AXW6|B1AXW6_MOUSE Peroxiredoxin-1 (Fragment) OS=Mus musculus GN=Prdx1 PE=4 SV=1;>tr|B1AXW4	3.32413	21;19;19;13	20;18;18;13	4	21	20	20	19	21	14	14	13	20	19	21	14	14	13	19	18	20	13	13	12
sp|Q3UHJ0|AAK1_MOUSE;sp|Q3UHJ0-2|AAK1_MOUSE	AAK1_MOUSE AP2-associated protein kinase 1 OS=Mus musculus GN=Aak1 PE=1 SV=2;>sp	>sp|Q3UHJ0|AAK1_MOUSE AP2-associated protein kinase 1 OS=Mus musculus GN=Aak1 PE=1 SV=2;>sp|Q3UHJ0-2|AAK1_MOUSE Isoform 2 of AP2-associated protein kinase 1 OS=Mus musculus GN=Aak1	2.40062	3.5867	3.89286	3.29339	+	1.73139	18.3333	5	4.89396e+07	4.90253e+07	6.16609e+07	9.2683e+06	4.08047e+06	4.15088e+06	7.88e-78	257450000	57	20	NaN	1.73139	sp|Q3UHJ0|AAK1_MOUSE;sp|Q3UHJ0-2|AAK1_MOUSE	sp|Q3UHJ0|AAK1_MOUSE;sp|Q3UHJ0-2|AAK1_MOUSE	>sp|Q3UHJ0|AAK1_MOUSE AP2-associated protein kinase 1 OS=Mus musculus GN=Aak1 PE=1 SV=2;>sp|Q3UHJ0-2|AAK1_MOUSE Isoform 2 of AP2-associated protein kinase 1 OS=Mus musculus GN=Aak1	3.29339	20;19	19;18	2	20	19	17	19	19	8	4	3	17	19	19	8	4	3	16	18	18	7	4	2
sp|Q9CWK8|SNX2_MOUSE	SNX2_MOUSE Sorting nexin-2 OS=Mus musculus GN=Snx2 PE=1 SV=2	>sp|Q9CWK8|SNX2_MOUSE Sorting nexin-2 OS=Mus musculus GN=Snx2 PE=1 SV=2	2.97083	3.531	3.18175	3.22786	+	2.5933	21	8.66667	9.6343e+07	1.09701e+08	1.0329e+08	1.22891e+07	9.49008e+06	1.13831e+07	3.87e-108	504070000	69	25	25	2.5933	sp|Q9CWK8|SNX2_MOUSE	sp|Q9CWK8|SNX2_MOUSE	>sp|Q9CWK8|SNX2_MOUSE Sorting nexin-2 OS=Mus musculus GN=Snx2 PE=1 SV=2	3.22786	25	24	1	25	24	18	21	24	10	9	7	18	21	24	10	9	7	17	20	23	10	8	7
sp|P24270|CATA_MOUSE	CATA_MOUSE Catalase OS=Mus musculus GN=Cat PE=1 SV=4	>sp|P24270|CATA_MOUSE Catalase OS=Mus musculus GN=Cat PE=1 SV=4	3.18594	3.03226	3.24798	3.15539	+	3.38442	31.3333	15.3333	5.01603e+08	4.10563e+08	4.74406e+08	5.51176e+07	5.01845e+07	4.99356e+07	0	2224500000	179	32	NaN	3.38442	sp|P24270|CATA_MOUSE;tr|A2AL20|A2AL20_MOUSE	sp|P24270|CATA_MOUSE	>sp|P24270|CATA_MOUSE Catalase OS=Mus musculus GN=Cat PE=1 SV=4	3.1554	32;10	32;10	2	32	32	30	32	32	15	15	16	30	32	32	15	15	16	30	32	32	15	15	16
sp|P28798|GRN_MOUSE;tr|Q3U9N4|Q3U9N4_MOUSE	GRN_MOUSE Granulins OS=Mus musculus GN=Grn PE=1 SV=2;>tr	>sp|P28798|GRN_MOUSE Granulins OS=Mus musculus GN=Grn PE=1 SV=2;>tr|Q3U9N4|Q3U9N4_MOUSE Granulins OS=Mus musculus GN=Grn PE=2 SV=1	3.11074	1.96962	4.32828	3.13621	+	1.35597	14	8.66667	2.29699e+08	2.62198e+08	2.1858e+08	2.65907e+07	6.69453e+07	1.0881e+07	4.18e-152	1196000000	87	14	NaN	1.35597	sp|P28798|GRN_MOUSE;tr|Q3U9N4|Q3U9N4_MOUSE;tr|H3BJE0|H3BJE0_MOUSE;tr|H3BLC9|H3BLC9_MOUSE;tr|H3BJ90|H3BJ90_MOUSE	sp|P28798|GRN_MOUSE;tr|Q3U9N4|Q3U9N4_MOUSE	>sp|P28798|GRN_MOUSE Granulins OS=Mus musculus GN=Grn PE=1 SV=2;>tr|Q3U9N4|Q3U9N4_MOUSE Granulins OS=Mus musculus GN=Grn PE=2 SV=1	3.13621	14;14;6;4;4	14;14;6;4;4	5	14	14	14	14	14	10	11	5	14	14	14	10	11	5	14	14	14	10	11	5
sp|O89051|ITM2B_MOUSE	ITM2B_MOUSE Integral membrane protein 2B OS=Mus musculus GN=Itm2b PE=2 SV=1	>sp|O89051|ITM2B_MOUSE Integral membrane protein 2B OS=Mus musculus GN=Itm2b PE=2 SV=1	3.16643	3.39084	2.7878	3.11502	+	2.49811	11.3333	5.66667	1.27321e+08	1.22419e+08	1.09381e+08	1.41811e+07	1.16711e+07	1.58391e+07	1.44e-180	563580000	55	12	12	2.49811	sp|O89051|ITM2B_MOUSE	sp|O89051|ITM2B_MOUSE	>sp|O89051|ITM2B_MOUSE Integral membrane protein 2B OS=Mus musculus GN=Itm2b PE=2 SV=1	3.11502	12	12	1	12	12	11	12	11	6	6	5	11	12	11	6	6	5	11	12	11	6	6	5
sp|P20065-2|TYB4_MOUSE;sp|P20065|TYB4_MOUSE	TYB4_MOUSE Isoform Short of Thymosin beta-4 OS=Mus musculus GN=Tmsb4x;>sp	>sp|P20065-2|TYB4_MOUSE Isoform Short of Thymosin beta-4 OS=Mus musculus GN=Tmsb4x;>sp|P20065|TYB4_MOUSE Thymosin beta-4 OS=Mus musculus GN=Tmsb4x PE=1 SV=1	3.02192	2.90151	3.28254	3.06866	+	2.87286	8.66667	5.33333	1.21781e+08	1.1838e+08	1.2175e+08	1.49931e+07	1.58431e+07	1.25121e+07	1.46e-82	574720000	42	10	NaN	2.87286	sp|P20065-2|TYB4_MOUSE;sp|P20065|TYB4_MOUSE;CON__P21752;tr|Q9D2R9|Q9D2R9_MOUSE;tr|A2AEH9|A2AEH9_MOUSE	sp|P20065-2|TYB4_MOUSE;sp|P20065|TYB4_MOUSE	>sp|P20065-2|TYB4_MOUSE Isoform Short of Thymosin beta-4 OS=Mus musculus GN=Tmsb4x;>sp|P20065|TYB4_MOUSE Thymosin beta-4 OS=Mus musculus GN=Tmsb4x PE=1 SV=1	3.06865	10;8;2;1;1	8;6;0;0;0	5	10	8	7	10	9	4	6	6	7	10	9	4	6	6	6	8	7	4	5	6
sp|Q9R233-2|TPSN_MOUSE;sp|Q9R233|TPSN_MOUSE;tr|Q3TCU5|Q3TCU5_MOUSE	TPSN_MOUSE Isoform Short of Tapasin OS=Mus musculus GN=Tapbp;>sp	>sp|Q9R233-2|TPSN_MOUSE Isoform Short of Tapasin OS=Mus musculus GN=Tapbp;>sp|Q9R233|TPSN_MOUSE Tapasin OS=Mus musculus GN=Tapbp PE=2 SV=2;>tr|Q3TCU5|Q3TCU5_MOUSE Tapasin OS=Mus musculus GN=Tapbp PE=2 SV=1	3.22662	2.85409	3.04382	3.04151	+	2.9038	8.66667	5	7.22504e+07	6.70996e+07	6.62171e+07	7.71845e+06	9.28004e+06	8.02953e+06	1.12e-28	339000000	35	9	NaN	2.9038	sp|Q9R233-2|TPSN_MOUSE;sp|Q9R233|TPSN_MOUSE;tr|Q3TCU5|Q3TCU5_MOUSE;tr|G3UWL0|G3UWL0_MOUSE;tr|G3UZZ2|G3UZZ2_MOUSE	sp|Q9R233-2|TPSN_MOUSE;sp|Q9R233|TPSN_MOUSE;tr|Q3TCU5|Q3TCU5_MOUSE	>sp|Q9R233-2|TPSN_MOUSE Isoform Short of Tapasin OS=Mus musculus GN=Tapbp;>sp|Q9R233|TPSN_MOUSE Tapasin OS=Mus musculus GN=Tapbp PE=2 SV=2;>tr|Q3TCU5|Q3TCU5_MOUSE Tapasin OS=Mus musculus GN=Tapbp PE=2 SV=1	3.04151	9;9;9;4;3	9;9;9;4;3	5	9	9	9	8	9	4	7	4	9	8	9	4	7	4	9	8	9	4	7	4
sp|P26645|MARCS_MOUSE	MARCS_MOUSE Myristoylated alanine-rich C-kinase substrate OS=Mus musculus GN=Marcks PE=1 SV=2	>sp|P26645|MARCS_MOUSE Myristoylated alanine-rich C-kinase substrate OS=Mus musculus GN=Marcks PE=1 SV=2	3.0474	3.0278	NaN	3.0376	+	2.68737	6.66667	2.33333	4.17234e+07	4.05976e+07	4.50962e+07	5.04685e+06	4.97794e+06	0	5.16e-112	213450000	38	7	7	2.68737	sp|P26645|MARCS_MOUSE	sp|P26645|MARCS_MOUSE	>sp|P26645|MARCS_MOUSE Myristoylated alanine-rich C-kinase substrate OS=Mus musculus GN=Marcks PE=1 SV=2	3.0376	7	7	1	7	7	6	7	7	2	4	1	6	7	7	2	4	1	6	7	7	2	4	1
sp|Q8K382|DEN1A_MOUSE;tr|A2ALU3|A2ALU3_MOUSE	DEN1A_MOUSE DENN domain-containing protein 1A OS=Mus musculus GN=Dennd1a PE=1 SV=2;>tr	>sp|Q8K382|DEN1A_MOUSE DENN domain-containing protein 1A OS=Mus musculus GN=Dennd1a PE=1 SV=2;>tr|A2ALU3|A2ALU3_MOUSE DENN domain-containing protein 1A (Fragment) OS=Mus musculus GN=Dennd1a PE=4 SV=1	2.97233	2.96919	2.98039	2.97397	+	5.9004	13	4	3.00213e+07	3.21359e+07	3.0662e+07	3.82534e+06	4.10374e+06	3.88517e+06	1.87e-55	149470000	43	14	NaN	5.9004	sp|Q8K382|DEN1A_MOUSE;tr|A2ALU3|A2ALU3_MOUSE;tr|D6RI65|D6RI65_MOUSE;tr|D6RH88|D6RH88_MOUSE;tr|A2AUP6|A2AUP6_MOUSE	sp|Q8K382|DEN1A_MOUSE;tr|A2ALU3|A2ALU3_MOUSE	>sp|Q8K382|DEN1A_MOUSE DENN domain-containing protein 1A OS=Mus musculus GN=Dennd1a PE=1 SV=2;>tr|A2ALU3|A2ALU3_MOUSE DENN domain-containing protein 1A (Fragment) OS=Mus musculus GN=Dennd1a PE=4 SV=1	2.97397	14;7;1;1;1	14;7;1;1;1	5	14	14	12	14	13	4	3	5	12	14	13	4	3	5	12	14	13	4	3	5
tr|F8WI14|F8WI14_MOUSE;sp|Q61508|ECM1_MOUSE;sp|Q61508-2|ECM1_MOUSE;tr|D3Z0U9|D3Z0U9_MOUSE;tr|D3YV64|D3YV64_MOUSE	ECM1_MOUSE Extracellular matrix protein 1 OS=Mus musculus GN=Ecm1 PE=1 SV=2;>sp	>tr|F8WI14|F8WI14_MOUSE Extracellular matrix protein 1 OS=Mus musculus GN=Ecm1 PE=4 SV=1;>sp|Q61508|ECM1_MOUSE Extracellular matrix protein 1 OS=Mus musculus GN=Ecm1 PE=1 SV=2;>sp|Q61508-2|ECM1_MOUSE Isoform Short of Extracellular matrix protein 1 OS=Mus m	2.03715	3.18118	3.58033	2.93289	+	1.6203	6.33333	3.33333	2.08939e+07	5.00207e+07	3.0076e+07	5.09073e+06	5.51468e+06	2.51437e+06	8.59e-27	159080000	21	8	NaN	1.6203	tr|F8WI14|F8WI14_MOUSE;sp|Q61508|ECM1_MOUSE;sp|Q61508-2|ECM1_MOUSE;tr|D3Z0U9|D3Z0U9_MOUSE;tr|D3YV64|D3YV64_MOUSE;tr|D3Z038|D3Z038_MOUSE;tr|D3YV22|D3YV22_MOUSE;tr|D3YZV0|D3YZV0_MOUSE;tr|D3Z772|D3Z772_MOUSE	tr|F8WI14|F8WI14_MOUSE;sp|Q61508|ECM1_MOUSE;sp|Q61508-2|ECM1_MOUSE;tr|D3Z0U9|D3Z0U9_MOUSE;tr|D3YV64|D3YV64_MOUSE	>tr|F8WI14|F8WI14_MOUSE Extracellular matrix protein 1 OS=Mus musculus GN=Ecm1 PE=4 SV=1;>sp|Q61508|ECM1_MOUSE Extracellular matrix protein 1 OS=Mus musculus GN=Ecm1 PE=1 SV=2;>sp|Q61508-2|ECM1_MOUSE Isoform Short of Extracellular matrix protein 1 OS=Mus m	2.93289	8;8;5;4;4;3;2;1;1	8;8;5;4;4;3;2;1;1	9	8	8	7	6	6	3	4	3	7	6	6	3	4	3	7	6	6	3	4	3
sp|Q9R112|SQRD_MOUSE;tr|F6ZKZ3|F6ZKZ3_MOUSE	SQRD_MOUSE Sulfide:quinone oxidoreductase, mitochondrial OS=Mus musculus GN=Sqrdl PE=1 SV=3;>tr	>sp|Q9R112|SQRD_MOUSE Sulfide:quinone oxidoreductase, mitochondrial OS=Mus musculus GN=Sqrdl PE=1 SV=3;>tr|F6ZKZ3|F6ZKZ3_MOUSE Sulfide:quinone oxidoreductase, mitochondrial OS=Mus musculus GN=Sqrdl PE=4 SV=1	2.7895	2.96823	NaN	2.87886	+	1.70431	8.66667	1.66667	2.1355e+07	2.01131e+07	2.21942e+07	3.08873e+06	2.5701e+06	0	5.63e-69	100220000	34	10	NaN	1.70431	sp|Q9R112|SQRD_MOUSE;tr|F6ZKZ3|F6ZKZ3_MOUSE;tr|H3BLH2|H3BLH2_MOUSE	sp|Q9R112|SQRD_MOUSE;tr|F6ZKZ3|F6ZKZ3_MOUSE	>sp|Q9R112|SQRD_MOUSE Sulfide:quinone oxidoreductase, mitochondrial OS=Mus musculus GN=Sqrdl PE=1 SV=3;>tr|F6ZKZ3|F6ZKZ3_MOUSE Sulfide:quinone oxidoreductase, mitochondrial OS=Mus musculus GN=Sqrdl PE=4 SV=1	2.87887	10;5;4	10;5;4	3	10	10	9	8	9	2	2	1	9	8	9	2	2	1	9	8	9	2	2	1
sp|Q9QXW9|LAT2_MOUSE	LAT2_MOUSE Large neutral amino acids transporter small subunit 2 OS=Mus musculus GN=Slc7a8 PE=1 SV=1	>sp|Q9QXW9|LAT2_MOUSE Large neutral amino acids transporter small subunit 2 OS=Mus musculus GN=Slc7a8 PE=1 SV=1	2.42678	3.04435	3.1593	2.87681	+	2.20811	4.66667	1	2.30951e+07	3.15937e+07	2.74038e+07	4.29517e+06	3.82966e+06	3.0674e+06	1.35e-56	147370000	32	5	5	2.20811	sp|Q9QXW9|LAT2_MOUSE	sp|Q9QXW9|LAT2_MOUSE	>sp|Q9QXW9|LAT2_MOUSE Large neutral amino acids transporter small subunit 2 OS=Mus musculus GN=Slc7a8 PE=1 SV=1	2.87681	5	5	1	5	5	5	4	5	1	1	1	5	4	5	1	1	1	5	4	5	1	1	1
sp|Q07797|LG3BP_MOUSE	LG3BP_MOUSE Galectin-3-binding protein OS=Mus musculus GN=Lgals3bp PE=1 SV=1	>sp|Q07797|LG3BP_MOUSE Galectin-3-binding protein OS=Mus musculus GN=Lgals3bp PE=1 SV=1	2.89178	3.04563	2.56086	2.83276	+	2.59529	14	8.66667	4.48343e+08	4.41774e+08	3.75682e+08	6.04074e+07	5.3502e+07	6.36678e+07	1.41e-266	2191900000	122	14	NaN	2.59529	sp|Q07797|LG3BP_MOUSE;tr|E9Q5X5|E9Q5X5_MOUSE	sp|Q07797|LG3BP_MOUSE	>sp|Q07797|LG3BP_MOUSE Galectin-3-binding protein OS=Mus musculus GN=Lgals3bp PE=1 SV=1	2.83276	14;6	12;6	2	14	12	14	14	14	9	9	8	14	14	14	9	9	8	12	12	12	8	8	8
sp|Q91XV3|BASP1_MOUSE	BASP1_MOUSE Brain acid soluble protein 1 OS=Mus musculus GN=Basp1 PE=1 SV=3	>sp|Q91XV3|BASP1_MOUSE Brain acid soluble protein 1 OS=Mus musculus GN=Basp1 PE=1 SV=3	2.76647	2.77487	2.87353	2.80496	+	3.82346	17.3333	10	2.3007e+08	2.14181e+08	2.26162e+08	3.38119e+07	3.12939e+07	3.08603e+07	2.2e-289	1089800000	86	18	18	3.82346	sp|Q91XV3|BASP1_MOUSE	sp|Q91XV3|BASP1_MOUSE	>sp|Q91XV3|BASP1_MOUSE Brain acid soluble protein 1 OS=Mus musculus GN=Basp1 PE=1 SV=3	2.80496	18	18	1	18	18	17	17	18	7	11	12	17	17	18	7	11	12	17	17	18	7	11	12
sp|Q04447|KCRB_MOUSE	KCRB_MOUSE Creatine kinase B-type OS=Mus musculus GN=Ckb PE=1 SV=1	>sp|Q04447|KCRB_MOUSE Creatine kinase B-type OS=Mus musculus GN=Ckb PE=1 SV=1	2.91187	2.54605	2.95606	2.80466	+	2.66971	12.3333	5	8.76173e+07	9.47305e+07	8.78517e+07	1.16421e+07	1.622e+07	1.13209e+07	9.63e-115	453810000	72	14	14	2.66971	sp|Q04447|KCRB_MOUSE	sp|Q04447|KCRB_MOUSE	>sp|Q04447|KCRB_MOUSE Creatine kinase B-type OS=Mus musculus GN=Ckb PE=1 SV=1	2.80466	14	14	1	14	14	12	13	12	4	7	4	12	13	12	4	7	4	12	13	12	4	7	4
tr|G5E8F1|G5E8F1_MOUSE;tr|E9Q604|E9Q604_MOUSE;tr|F6YBY4|F6YBY4_MOUSE;tr|E9Q5K8|E9Q5K8_MOUSE;tr|Q3U1U4|Q3U1U4_MOUSE;sp|P05555|ITAM_MOUSE;sp|P05555-2|ITAM_MOUSE	G5E8F1_MOUSE Integrin alpha M, isoform CRA_a OS=Mus musculus GN=Itgam PE=3 SV=1;>tr	>tr|G5E8F1|G5E8F1_MOUSE Integrin alpha M, isoform CRA_a OS=Mus musculus GN=Itgam PE=3 SV=1;>tr|E9Q604|E9Q604_MOUSE Integrin alpha-M OS=Mus musculus GN=Itgam PE=3 SV=1;>tr|F6YBY4|F6YBY4_MOUSE Integrin alpha-M (Fragment) OS=Mus musculus GN=Itgam PE=3 SV=1;>t	2.73087	2.8019	2.87438	2.80238	+	3.6606	53.3333	33.6667	1.62121e+09	1.6381e+09	1.88991e+09	2.44208e+08	2.34898e+08	2.57733e+08	0	9336100000	468	55	NaN	3.6606	tr|G5E8F1|G5E8F1_MOUSE;tr|E9Q604|E9Q604_MOUSE;tr|F6YBY4|F6YBY4_MOUSE;tr|E9Q5K8|E9Q5K8_MOUSE;tr|Q3U1U4|Q3U1U4_MOUSE;sp|P05555|ITAM_MOUSE;sp|P05555-2|ITAM_MOUSE;tr|D6RJ73|D6RJ73_MOUSE;tr|D3Z618|D3Z618_MOUSE	tr|G5E8F1|G5E8F1_MOUSE;tr|E9Q604|E9Q604_MOUSE;tr|F6YBY4|F6YBY4_MOUSE;tr|E9Q5K8|E9Q5K8_MOUSE;tr|Q3U1U4|Q3U1U4_MOUSE;sp|P05555|ITAM_MOUSE;sp|P05555-2|ITAM_MOUSE	>tr|G5E8F1|G5E8F1_MOUSE Integrin alpha M, isoform CRA_a OS=Mus musculus GN=Itgam PE=3 SV=1;>tr|E9Q604|E9Q604_MOUSE Integrin alpha-M OS=Mus musculus GN=Itgam PE=3 SV=1;>tr|F6YBY4|F6YBY4_MOUSE Integrin alpha-M (Fragment) OS=Mus musculus GN=Itgam PE=3 SV=1;>t	2.80238	55;55;54;54;54;52;48;1;1	55;55;54;54;54;52;48;1;1	9	55	55	52	53	55	39	31	31	52	53	55	39	31	31	52	53	55	39	31	31
sp|Q9D8U8|SNX5_MOUSE	SNX5_MOUSE Sorting nexin-5 OS=Mus musculus GN=Snx5 PE=1 SV=1	>sp|Q9D8U8|SNX5_MOUSE Sorting nexin-5 OS=Mus musculus GN=Snx5 PE=1 SV=1	3.0704	2.66966	2.63646	2.79217	+	2.60471	14	7.66667	9.97333e+07	1.0839e+08	9.02859e+07	1.1873e+07	1.70349e+07	1.45201e+07	2.38e-132	488500000	60	15	15	2.60471	sp|Q9D8U8|SNX5_MOUSE	sp|Q9D8U8|SNX5_MOUSE	>sp|Q9D8U8|SNX5_MOUSE Sorting nexin-5 OS=Mus musculus GN=Snx5 PE=1 SV=1	2.79217	15	14	1	15	14	12	15	15	8	9	6	12	15	15	8	9	6	12	14	14	7	9	6
sp|P47879|IBP4_MOUSE;tr|H3BLB7|H3BLB7_MOUSE	IBP4_MOUSE Insulin-like growth factor-binding protein 4 OS=Mus musculus GN=Igfbp4 PE=2 SV=2;>tr	>sp|P47879|IBP4_MOUSE Insulin-like growth factor-binding protein 4 OS=Mus musculus GN=Igfbp4 PE=2 SV=2;>tr|H3BLB7|H3BLB7_MOUSE Insulin-like growth factor-binding protein 4 OS=Mus musculus GN=Igfbp4 PE=4 SV=1	3.25498	2.73783	2.36402	2.78561	+	2.07114	11	8	2.49689e+08	2.63051e+08	1.89872e+08	2.61547e+07	3.94339e+07	3.68816e+07	1.44e-84	1155600000	54	12	NaN	2.07114	sp|P47879|IBP4_MOUSE;tr|H3BLB7|H3BLB7_MOUSE;tr|H3BJT2|H3BJT2_MOUSE	sp|P47879|IBP4_MOUSE;tr|H3BLB7|H3BLB7_MOUSE	>sp|P47879|IBP4_MOUSE Insulin-like growth factor-binding protein 4 OS=Mus musculus GN=Igfbp4 PE=2 SV=2;>tr|H3BLB7|H3BLB7_MOUSE Insulin-like growth factor-binding protein 4 OS=Mus musculus GN=Igfbp4 PE=4 SV=1	2.78561	12;10;5	12;10;5	3	12	12	10	12	11	7	10	7	10	12	11	7	10	7	10	12	11	7	10	7
sp|Q6PIU9|YJ005_MOUSE	YJ005_MOUSE Uncharacterized protein FLJ45252 homolog OS=Mus musculus PE=1 SV=2	>sp|Q6PIU9|YJ005_MOUSE Uncharacterized protein FLJ45252 homolog OS=Mus musculus PE=1 SV=2	3.04559	2.36313	2.85387	2.7542	+	2.26761	12.3333	6.33333	4.75138e+07	4.6349e+07	4.36848e+07	5.75453e+06	9.00886e+06	6.04269e+06	3.2e-96	227550000	40	13	13	2.26761	sp|Q6PIU9|YJ005_MOUSE	sp|Q6PIU9|YJ005_MOUSE	>sp|Q6PIU9|YJ005_MOUSE Uncharacterized protein FLJ45252 homolog OS=Mus musculus PE=1 SV=2	2.7542	13	13	1	13	13	11	13	13	7	7	5	11	13	13	7	7	5	11	13	13	7	7	5
sp|P82198|BGH3_MOUSE	BGH3_MOUSE Transforming growth factor-beta-induced protein ig-h3 OS=Mus musculus GN=Tgfbi PE=2 SV=1	>sp|P82198|BGH3_MOUSE Transforming growth factor-beta-induced protein ig-h3 OS=Mus musculus GN=Tgfbi PE=2 SV=1	2.81381	2.46873	2.91992	2.73415	+	2.60689	21.6667	8	4.17302e+08	4.82703e+08	4.37996e+08	5.93485e+07	8.72007e+07	5.78749e+07	2.76e-252	2200800000	106	23	23	2.60689	sp|P82198|BGH3_MOUSE	sp|P82198|BGH3_MOUSE	>sp|P82198|BGH3_MOUSE Transforming growth factor-beta-induced protein ig-h3 OS=Mus musculus GN=Tgfbi PE=2 SV=1	2.73415	23	23	1	23	23	21	23	21	9	9	6	21	23	21	9	9	6	21	23	21	9	9	6
tr|Q542I8|Q542I8_MOUSE;sp|P11835|ITB2_MOUSE;tr|M0QWA7|M0QWA7_MOUSE	ITB2_MOUSE Integrin beta-2 OS=Mus musculus GN=Itgb2 PE=1 SV=2;>tr	>tr|Q542I8|Q542I8_MOUSE Integrin beta OS=Mus musculus GN=Itgb2 PE=2 SV=1;>sp|P11835|ITB2_MOUSE Integrin beta-2 OS=Mus musculus GN=Itgb2 PE=1 SV=2;>tr|M0QWA7|M0QWA7_MOUSE Integrin beta OS=Mus musculus GN=Itgb2 PE=3 SV=1	2.65642	2.81797	2.69815	2.72418	+	3.50068	44.3333	33.6667	2.09411e+09	2.22341e+09	1.9203e+09	3.32147e+08	3.15297e+08	2.95897e+08	0	10498000000	421	46	NaN	3.50068	tr|Q542I8|Q542I8_MOUSE;sp|P11835|ITB2_MOUSE;tr|M0QWA7|M0QWA7_MOUSE;tr|D3YYP8|D3YYP8_MOUSE;tr|D3Z1S4|D3Z1S4_MOUSE;tr|M0QWJ6|M0QWJ6_MOUSE	tr|Q542I8|Q542I8_MOUSE;sp|P11835|ITB2_MOUSE;tr|M0QWA7|M0QWA7_MOUSE	>tr|Q542I8|Q542I8_MOUSE Integrin beta OS=Mus musculus GN=Itgb2 PE=2 SV=1;>sp|P11835|ITB2_MOUSE Integrin beta-2 OS=Mus musculus GN=Itgb2 PE=1 SV=2;>tr|M0QWA7|M0QWA7_MOUSE Integrin beta OS=Mus musculus GN=Itgb2 PE=3 SV=1	2.72418	46;46;31;8;2;1	46;46;31;8;2;1	6	46	46	44	44	45	32	40	29	44	44	45	32	40	29	44	44	45	32	40	29
sp|Q9D771|TM206_MOUSE	TM206_MOUSE Transmembrane protein 206 OS=Mus musculus GN=Tmem206 PE=1 SV=1	>sp|Q9D771|TM206_MOUSE Transmembrane protein 206 OS=Mus musculus GN=Tmem206 PE=1 SV=1	2.82529	2.62625	2.71215	2.72123	+	3.3484	8	4.66667	1.7782e+08	1.6122e+08	1.54479e+08	2.50888e+07	2.6112e+07	2.35738e+07	1.4e-125	802350000	48	8	8	3.3484	sp|Q9D771|TM206_MOUSE	sp|Q9D771|TM206_MOUSE	>sp|Q9D771|TM206_MOUSE Transmembrane protein 206 OS=Mus musculus GN=Tmem206 PE=1 SV=1	2.72123	8	8	1	8	8	8	8	8	3	5	6	8	8	8	3	5	6	8	8	8	3	5	6
sp|Q8BLF1|NCEH1_MOUSE	NCEH1_MOUSE Neutral cholesterol ester hydrolase 1 OS=Mus musculus GN=Nceh1 PE=1 SV=1	>sp|Q8BLF1|NCEH1_MOUSE Neutral cholesterol ester hydrolase 1 OS=Mus musculus GN=Nceh1 PE=1 SV=1	2.58824	2.79147	2.78377	2.72116	+	3.22429	10.6667	6	1.78221e+08	1.70208e+08	2.02269e+08	2.9636e+07	2.4585e+07	2.93718e+07	6.87e-151	954110000	71	12	NaN	3.22429	sp|Q8BLF1|NCEH1_MOUSE;tr|Q8BYQ0|Q8BYQ0_MOUSE	sp|Q8BLF1|NCEH1_MOUSE	>sp|Q8BLF1|NCEH1_MOUSE Neutral cholesterol ester hydrolase 1 OS=Mus musculus GN=Nceh1 PE=1 SV=1	2.72116	12;5	12;5	2	12	12	10	10	12	7	7	4	10	10	12	7	7	4	10	10	12	7	7	4
sp|Q9EPL9|ACOX3_MOUSE;tr|Q8C178|Q8C178_MOUSE;tr|E9Q296|E9Q296_MOUSE	ACOX3_MOUSE Peroxisomal acyl-coenzyme A oxidase 3 OS=Mus musculus GN=Acox3 PE=2 SV=2;>tr	>sp|Q9EPL9|ACOX3_MOUSE Peroxisomal acyl-coenzyme A oxidase 3 OS=Mus musculus GN=Acox3 PE=2 SV=2;>tr|Q8C178|Q8C178_MOUSE Acyl-coenzyme A oxidase OS=Mus musculus GN=Acox3 PE=2 SV=1;>tr|E9Q296|E9Q296_MOUSE Acyl-coenzyme A oxidase OS=Mus musculus GN=Acox3 PE=3	2.52533	2.90359	NaN	2.71446	+	1.35375	8.66667	2.33333	1.26311e+07	1.70251e+07	2.42159e+07	2.19402e+06	2.2752e+06	0	1.66e-87	89588000	27	11	NaN	1.35375	sp|Q9EPL9|ACOX3_MOUSE;tr|Q8C178|Q8C178_MOUSE;tr|E9Q296|E9Q296_MOUSE;tr|D3Z2N6|D3Z2N6_MOUSE	sp|Q9EPL9|ACOX3_MOUSE;tr|Q8C178|Q8C178_MOUSE;tr|E9Q296|E9Q296_MOUSE	>sp|Q9EPL9|ACOX3_MOUSE Peroxisomal acyl-coenzyme A oxidase 3 OS=Mus musculus GN=Acox3 PE=2 SV=2;>tr|Q8C178|Q8C178_MOUSE Acyl-coenzyme A oxidase OS=Mus musculus GN=Acox3 PE=2 SV=1;>tr|E9Q296|E9Q296_MOUSE Acyl-coenzyme A oxidase OS=Mus musculus GN=Acox3 PE=3	2.71446	11;8;7;3	11;8;7;3	4	11	11	8	8	10	4	3	0	8	8	10	4	3	0	8	8	10	4	3	0
sp|Q61792|LASP1_MOUSE;tr|A2A6G9|A2A6G9_MOUSE;tr|A2A6H0|A2A6H0_MOUSE;tr|A2A6G7|A2A6G7_MOUSE;tr|A2A6G8|A2A6G8_MOUSE	LASP1_MOUSE LIM and SH3 domain protein 1 OS=Mus musculus GN=Lasp1 PE=1 SV=1;>tr	>sp|Q61792|LASP1_MOUSE LIM and SH3 domain protein 1 OS=Mus musculus GN=Lasp1 PE=1 SV=1;>tr|A2A6G9|A2A6G9_MOUSE LIM and SH3 domain protein 1 (Fragment) OS=Mus musculus GN=Lasp1 PE=4 SV=1;>tr|A2A6H0|A2A6H0_MOUSE LIM and SH3 domain protein 1 (Fragment) OS=Mus	2.60468	2.60656	2.70248	2.63791	+	3.82441	19	14.6667	2.58012e+08	2.30691e+08	2.27101e+08	4.2418e+07	3.78774e+07	3.48891e+07	8.67e-147	1198500000	106	19	NaN	3.82441	sp|Q61792|LASP1_MOUSE;tr|A2A6G9|A2A6G9_MOUSE;tr|A2A6H0|A2A6H0_MOUSE;tr|A2A6G7|A2A6G7_MOUSE;tr|A2A6G8|A2A6G8_MOUSE;tr|A2A6G6|A2A6G6_MOUSE;tr|A2A6G5|A2A6G5_MOUSE;tr|E9Q0N6|E9Q0N6_MOUSE;tr|A2A6G0|A2A6G0_MOUSE;tr|A2A6G4|A2A6G4_MOUSE;sp|Q9DC07|LNEBL_MOUSE	sp|Q61792|LASP1_MOUSE;tr|A2A6G9|A2A6G9_MOUSE;tr|A2A6H0|A2A6H0_MOUSE;tr|A2A6G7|A2A6G7_MOUSE;tr|A2A6G8|A2A6G8_MOUSE	>sp|Q61792|LASP1_MOUSE LIM and SH3 domain protein 1 OS=Mus musculus GN=Lasp1 PE=1 SV=1;>tr|A2A6G9|A2A6G9_MOUSE LIM and SH3 domain protein 1 (Fragment) OS=Mus musculus GN=Lasp1 PE=4 SV=1;>tr|A2A6H0|A2A6H0_MOUSE LIM and SH3 domain protein 1 (Fragment) OS=Mus	2.63791	19;13;13;11;11;9;5;5;4;2;2	14;8;8;6;6;4;2;2;4;2;2	11	19	14	19	19	19	15	18	11	19	19	19	15	18	11	14	14	14	10	13	9
sp|P08228|SODC_MOUSE	SODC_MOUSE Superoxide dismutase [Cu-Zn] OS=Mus musculus GN=Sod1 PE=1 SV=2	>sp|P08228|SODC_MOUSE Superoxide dismutase [Cu-Zn] OS=Mus musculus GN=Sod1 PE=1 SV=2	2.55496	2.58031	2.73125	2.62217	+	3.35644	11.6667	7	1.41059e+08	2.24729e+08	1.1007e+08	2.40038e+07	3.7576e+07	1.6576e+07	1.51e-111	762440000	61	12	12	3.35644	sp|P08228|SODC_MOUSE	sp|P08228|SODC_MOUSE	>sp|P08228|SODC_MOUSE Superoxide dismutase [Cu-Zn] OS=Mus musculus GN=Sod1 PE=1 SV=2	2.62217	12	12	1	12	12	11	12	12	5	9	7	11	12	12	5	9	7	11	12	12	5	9	7
tr|Q3UKN6|Q3UKN6_MOUSE;sp|P81117|NUCB2_MOUSE	NUCB2_MOUSE Nucleobindin-2 OS=Mus musculus GN=Nucb2 PE=1 SV=2	>tr|Q3UKN6|Q3UKN6_MOUSE Nucleobindin-2 OS=Mus musculus GN=Nucb2 PE=2 SV=1;>sp|P81117|NUCB2_MOUSE Nucleobindin-2 OS=Mus musculus GN=Nucb2 PE=1 SV=2	2.0988	2.60138	3.0074	2.56919	+	1.98715	8.33333	4.33333	2.53408e+07	2.37312e+07	3.06189e+07	5.91589e+06	3.91039e+06	3.80776e+06	4.98e-109	139420000	38	10	NaN	1.98715	tr|Q3UKN6|Q3UKN6_MOUSE;sp|P81117|NUCB2_MOUSE;tr|S4R2R9|S4R2R9_MOUSE	tr|Q3UKN6|Q3UKN6_MOUSE;sp|P81117|NUCB2_MOUSE	>tr|Q3UKN6|Q3UKN6_MOUSE Nucleobindin-2 OS=Mus musculus GN=Nucb2 PE=2 SV=1;>sp|P81117|NUCB2_MOUSE Nucleobindin-2 OS=Mus musculus GN=Nucb2 PE=1 SV=2	2.5692	10;10;1	10;10;1	3	10	10	8	8	9	5	3	5	8	8	9	5	3	5	8	8	9	5	3	5
sp|P30355|AL5AP_MOUSE	AL5AP_MOUSE Arachidonate 5-lipoxygenase-activating protein OS=Mus musculus GN=Alox5ap PE=1 SV=2	>sp|P30355|AL5AP_MOUSE Arachidonate 5-lipoxygenase-activating protein OS=Mus musculus GN=Alox5ap PE=1 SV=2	2.24811	2.67057	2.72542	2.54803	+	2.45791	4	3	1.35631e+08	1.34899e+08	1.49789e+08	2.85503e+07	2.1188e+07	2.26491e+07	9.96e-15	724600000	30	4	4	2.45791	sp|P30355|AL5AP_MOUSE	sp|P30355|AL5AP_MOUSE	>sp|P30355|AL5AP_MOUSE Arachidonate 5-lipoxygenase-activating protein OS=Mus musculus GN=Alox5ap PE=1 SV=2	2.54804	4	4	1	4	4	4	4	4	4	2	3	4	4	4	4	2	3	4	4	4	4	2	3
sp|Q9CQW9|IFM3_MOUSE	IFM3_MOUSE Interferon-induced transmembrane protein 3 OS=Mus musculus GN=Ifitm3 PE=1 SV=1	>sp|Q9CQW9|IFM3_MOUSE Interferon-induced transmembrane protein 3 OS=Mus musculus GN=Ifitm3 PE=1 SV=1	2.48914	2.52587	2.41216	2.47572	+	3.73738	6	6	1.75441e+09	1.76449e+09	1.48689e+09	3.12478e+08	3.0638e+08	2.79351e+08	0	9386700000	296	6	6	3.73738	sp|Q9CQW9|IFM3_MOUSE	sp|Q9CQW9|IFM3_MOUSE	>sp|Q9CQW9|IFM3_MOUSE Interferon-induced transmembrane protein 3 OS=Mus musculus GN=Ifitm3 PE=1 SV=1	2.47572	6	5	1	6	5	6	6	6	6	6	6	6	6	6	6	6	6	5	5	5	5	5	5
sp|Q91YI4|ARRB2_MOUSE;sp|Q91YI4-2|ARRB2_MOUSE;tr|Q5F2D9|Q5F2D9_MOUSE	ARRB2_MOUSE Beta-arrestin-2 OS=Mus musculus GN=Arrb2 PE=1 SV=1;>sp	>sp|Q91YI4|ARRB2_MOUSE Beta-arrestin-2 OS=Mus musculus GN=Arrb2 PE=1 SV=1;>sp|Q91YI4-2|ARRB2_MOUSE Isoform 2 of Beta-arrestin-2 OS=Mus musculus GN=Arrb2;>tr|Q5F2D9|Q5F2D9_MOUSE Arrestin, beta 2 OS=Mus musculus GN=Arrb2 PE=4 SV=1	2.26225	2.2492	2.77207	2.42784	+	2.30185	11	5	4.05471e+07	4.42059e+07	4.19556e+07	8.45182e+06	9.29822e+06	6.14214e+06	3.48e-90	219840000	42	11	NaN	2.30185	sp|Q91YI4|ARRB2_MOUSE;sp|Q91YI4-2|ARRB2_MOUSE;tr|Q5F2D9|Q5F2D9_MOUSE;tr|J3QNV6|J3QNV6_MOUSE	sp|Q91YI4|ARRB2_MOUSE;sp|Q91YI4-2|ARRB2_MOUSE;tr|Q5F2D9|Q5F2D9_MOUSE	>sp|Q91YI4|ARRB2_MOUSE Beta-arrestin-2 OS=Mus musculus GN=Arrb2 PE=1 SV=1;>sp|Q91YI4-2|ARRB2_MOUSE Isoform 2 of Beta-arrestin-2 OS=Mus musculus GN=Arrb2;>tr|Q5F2D9|Q5F2D9_MOUSE Arrestin, beta 2 OS=Mus musculus GN=Arrb2 PE=4 SV=1	2.42784	11;11;9;1	11;11;9;1	4	11	11	11	11	11	5	7	3	11	11	11	5	7	3	11	11	11	5	7	3
sp|Q8BH04|PCKGM_MOUSE	PCKGM_MOUSE Phosphoenolpyruvate carboxykinase [GTP], mitochondrial OS=Mus musculus GN=Pck2 PE=2 SV=1	>sp|Q8BH04|PCKGM_MOUSE Phosphoenolpyruvate carboxykinase [GTP], mitochondrial OS=Mus musculus GN=Pck2 PE=2 SV=1	1.92596	2.32069	3.01975	2.42213	+	1.76982	8.33333	3.33333	1.29581e+07	1.16501e+07	1.46221e+07	3.41012e+06	2.33201e+06	1.80289e+06	3.2e-38	68632000	24	13	13	1.76982	sp|Q8BH04|PCKGM_MOUSE	sp|Q8BH04|PCKGM_MOUSE	>sp|Q8BH04|PCKGM_MOUSE Phosphoenolpyruvate carboxykinase [GTP], mitochondrial OS=Mus musculus GN=Pck2 PE=2 SV=1	2.42213	13	13	1	13	13	9	6	10	3	3	4	9	6	10	3	3	4	9	6	10	3	3	4
sp|Q9EQK5|MVP_MOUSE;tr|E9Q3X0|E9Q3X0_MOUSE	MVP_MOUSE Major vault protein OS=Mus musculus GN=Mvp PE=1 SV=4;>tr	>sp|Q9EQK5|MVP_MOUSE Major vault protein OS=Mus musculus GN=Mvp PE=1 SV=4;>tr|E9Q3X0|E9Q3X0_MOUSE Major vault protein OS=Mus musculus GN=Mvp PE=4 SV=1	2.3857	2.54706	2.25932	2.39736	+	2.91929	17.3333	7	4.09223e+07	2.79718e+07	2.38539e+07	7.83051e+06	4.78608e+06	4.98242e+06	2.04e-90	155040000	49	20	NaN	2.91929	sp|Q9EQK5|MVP_MOUSE;tr|E9Q3X0|E9Q3X0_MOUSE;tr|D3Z2N7|D3Z2N7_MOUSE	sp|Q9EQK5|MVP_MOUSE;tr|E9Q3X0|E9Q3X0_MOUSE	>sp|Q9EQK5|MVP_MOUSE Major vault protein OS=Mus musculus GN=Mvp PE=1 SV=4;>tr|E9Q3X0|E9Q3X0_MOUSE Major vault protein OS=Mus musculus GN=Mvp PE=4 SV=1	2.39736	20;20;5	20;20;5	3	20	20	19	18	15	10	5	6	19	18	15	10	5	6	19	18	15	10	5	6
tr|A2A6U3|A2A6U3_MOUSE;sp|Q80UG5-3|SEPT9_MOUSE;sp|Q80UG5|SEPT9_MOUSE;sp|Q80UG5-2|SEPT9_MOUSE;tr|A2A6U5|A2A6U5_MOUSE	SEPT9_MOUSE Isoform 3 of Septin-9 OS=Mus musculus GN=Sept9;>sp	>tr|A2A6U3|A2A6U3_MOUSE Septin-9 OS=Mus musculus GN=Sept9 PE=3 SV=1;>sp|Q80UG5-3|SEPT9_MOUSE Isoform 3 of Septin-9 OS=Mus musculus GN=Sept9;>sp|Q80UG5|SEPT9_MOUSE Septin-9 OS=Mus musculus GN=Sept9 PE=1 SV=1;>sp|Q80UG5-2|SEPT9_MOUSE Isoform 2 of Septin-9 OS	2.26469	2.61228	2.31158	2.39618	+	2.68638	13.6667	5	6.4288e+07	6.73349e+07	6.18401e+07	1.3378e+07	1.10121e+07	1.24569e+07	2.33e-141	328610000	44	15	NaN	2.68638	tr|A2A6U3|A2A6U3_MOUSE;sp|Q80UG5-3|SEPT9_MOUSE;sp|Q80UG5|SEPT9_MOUSE;sp|Q80UG5-2|SEPT9_MOUSE;tr|A2A6U5|A2A6U5_MOUSE;tr|A8Y5D3|A8Y5D3_MOUSE	tr|A2A6U3|A2A6U3_MOUSE;sp|Q80UG5-3|SEPT9_MOUSE;sp|Q80UG5|SEPT9_MOUSE;sp|Q80UG5-2|SEPT9_MOUSE;tr|A2A6U5|A2A6U5_MOUSE	>tr|A2A6U3|A2A6U3_MOUSE Septin-9 OS=Mus musculus GN=Sept9 PE=3 SV=1;>sp|Q80UG5-3|SEPT9_MOUSE Isoform 3 of Septin-9 OS=Mus musculus GN=Sept9;>sp|Q80UG5|SEPT9_MOUSE Septin-9 OS=Mus musculus GN=Sept9 PE=1 SV=1;>sp|Q80UG5-2|SEPT9_MOUSE Isoform 2 of Septin-9 OS	2.39618	15;15;15;12;8;1	15;15;15;12;8;1	6	15	15	15	12	14	7	4	4	15	12	14	7	4	4	15	12	14	7	4	4
sp|Q9D8S3|ARFG3_MOUSE	ARFG3_MOUSE ADP-ribosylation factor GTPase-activating protein 3 OS=Mus musculus GN=Arfgap3 PE=1 SV=2	>sp|Q9D8S3|ARFG3_MOUSE ADP-ribosylation factor GTPase-activating protein 3 OS=Mus musculus GN=Arfgap3 PE=1 SV=2	1.92372	2.74763	2.48737	2.38624	+	1.99035	9.66667	4	2.32938e+07	2.10552e+07	2.5557e+07	6.13974e+06	3.13502e+06	4.55764e+06	3.13e-52	123790000	34	12	12	1.99035	sp|Q9D8S3|ARFG3_MOUSE	sp|Q9D8S3|ARFG3_MOUSE	>sp|Q9D8S3|ARFG3_MOUSE ADP-ribosylation factor GTPase-activating protein 3 OS=Mus musculus GN=Arfgap3 PE=1 SV=2	2.38624	13	12	1	13	12	9	11	12	5	3	5	8	10	11	4	3	5	8	10	11	4	3	5
sp|P14901|HMOX1_MOUSE;tr|H3BKP1|H3BKP1_MOUSE	HMOX1_MOUSE Heme oxygenase 1 OS=Mus musculus GN=Hmox1 PE=1 SV=1;>tr	>sp|P14901|HMOX1_MOUSE Heme oxygenase 1 OS=Mus musculus GN=Hmox1 PE=1 SV=1;>tr|H3BKP1|H3BKP1_MOUSE Heme oxygenase 1 (Fragment) OS=Mus musculus GN=Hmox1 PE=4 SV=1	2.0176	2.44426	2.65593	2.3726	+	2.20748	7.33333	3	3.9148e+07	4.1783e+07	3.68299e+07	9.6683e+06	7.67715e+06	5.84373e+06	1.4e-55	208320000	31	10	NaN	2.20748	sp|P14901|HMOX1_MOUSE;tr|H3BKP1|H3BKP1_MOUSE	sp|P14901|HMOX1_MOUSE;tr|H3BKP1|H3BKP1_MOUSE	>sp|P14901|HMOX1_MOUSE Heme oxygenase 1 OS=Mus musculus GN=Hmox1 PE=1 SV=1;>tr|H3BKP1|H3BKP1_MOUSE Heme oxygenase 1 (Fragment) OS=Mus musculus GN=Hmox1 PE=4 SV=1	2.3726	10;5	10;5	2	10	10	7	6	9	3	4	2	7	6	9	3	4	2	7	6	9	3	4	2
sp|Q8CFD4|SNX8_MOUSE	SNX8_MOUSE Sorting nexin-8 OS=Mus musculus GN=Snx8 PE=2 SV=1	>sp|Q8CFD4|SNX8_MOUSE Sorting nexin-8 OS=Mus musculus GN=Snx8 PE=2 SV=1	2.23239	2.59907	2.25636	2.36261	+	2.60145	18.3333	10.6667	2.22551e+08	2.39618e+08	2.2161e+08	4.73598e+07	3.95476e+07	4.63831e+07	5.99e-184	1245400000	117	21	21	2.60145	sp|Q8CFD4|SNX8_MOUSE	sp|Q8CFD4|SNX8_MOUSE	>sp|Q8CFD4|SNX8_MOUSE Sorting nexin-8 OS=Mus musculus GN=Snx8 PE=2 SV=1	2.36261	21	21	1	21	21	16	18	21	11	11	10	16	18	21	11	11	10	16	18	21	11	11	10
sp|Q8K1T1|LRC25_MOUSE	LRC25_MOUSE Leucine-rich repeat-containing protein 25 OS=Mus musculus GN=Lrrc25 PE=1 SV=1	>sp|Q8K1T1|LRC25_MOUSE Leucine-rich repeat-containing protein 25 OS=Mus musculus GN=Lrrc25 PE=1 SV=1	2.3617	2.66274	2.05323	2.35922	+	2.25835	8	4.33333	5.80738e+07	5.60312e+07	4.7895e+07	1.1299e+07	8.8483e+06	1.15401e+07	1.75e-66	280320000	35	9	9	2.25835	sp|Q8K1T1|LRC25_MOUSE	sp|Q8K1T1|LRC25_MOUSE	>sp|Q8K1T1|LRC25_MOUSE Leucine-rich repeat-containing protein 25 OS=Mus musculus GN=Lrrc25 PE=1 SV=1	2.35922	9	9	1	9	9	8	7	9	5	4	4	8	7	9	5	4	4	8	7	9	5	4	4
sp|Q9CYL5|GAPR1_MOUSE;tr|B1AWD6|B1AWD6_MOUSE	GAPR1_MOUSE Golgi-associated plant pathogenesis-related protein 1 OS=Mus musculus GN=Glipr2 PE=2 SV=3;>tr	>sp|Q9CYL5|GAPR1_MOUSE Golgi-associated plant pathogenesis-related protein 1 OS=Mus musculus GN=Glipr2 PE=2 SV=3;>tr|B1AWD6|B1AWD6_MOUSE Golgi-associated plant pathogenesis-related protein 1 OS=Mus musculus GN=Glipr2 PE=4 SV=1	2.0296	2.51403	2.40983	2.31782	+	2.39688	5	2	1.67691e+07	1.9792e+07	1.67649e+07	4.10714e+06	3.46489e+06	3.15479e+06	7.25e-52	99697000	26	6	NaN	2.39688	sp|Q9CYL5|GAPR1_MOUSE;tr|B1AWD6|B1AWD6_MOUSE	sp|Q9CYL5|GAPR1_MOUSE;tr|B1AWD6|B1AWD6_MOUSE	>sp|Q9CYL5|GAPR1_MOUSE Golgi-associated plant pathogenesis-related protein 1 OS=Mus musculus GN=Glipr2 PE=2 SV=3;>tr|B1AWD6|B1AWD6_MOUSE Golgi-associated plant pathogenesis-related protein 1 OS=Mus musculus GN=Glipr2 PE=4 SV=1	2.31782	6;3	6;3	2	6	6	4	5	6	2	2	2	4	5	6	2	2	2	4	5	6	2	2	2
tr|H3BJP2|H3BJP2_MOUSE;tr|H3BLJ9|H3BLJ9_MOUSE;tr|H3BJL6|H3BJL6_MOUSE;sp|Q9R0P3|ESTD_MOUSE;tr|H3BKH6|H3BKH6_MOUSE;tr|H3BK43|H3BK43_MOUSE;tr|H3BJC6|H3BJC6_MOUSE	H3BJP2_MOUSE S-formylglutathione hydrolase (Fragment) OS=Mus musculus GN=Esd PE=4 SV=1;>tr	>tr|H3BJP2|H3BJP2_MOUSE S-formylglutathione hydrolase (Fragment) OS=Mus musculus GN=Esd PE=4 SV=1;>tr|H3BLJ9|H3BLJ9_MOUSE S-formylglutathione hydrolase OS=Mus musculus GN=Esd PE=4 SV=1;>tr|H3BJL6|H3BJL6_MOUSE S-formylglutathione hydrolase OS=Mus musculus G	2.0951	2.4225	2.43568	2.31776	+	2.63791	5.33333	3	4.03376e+07	4.3432e+07	3.24399e+07	9.44126e+06	8.10159e+06	5.99612e+06	6.75e-56	194720000	25	6	NaN	2.63791	tr|H3BJP2|H3BJP2_MOUSE;tr|H3BLJ9|H3BLJ9_MOUSE;tr|H3BJL6|H3BJL6_MOUSE;sp|Q9R0P3|ESTD_MOUSE;tr|H3BKH6|H3BKH6_MOUSE;tr|H3BK43|H3BK43_MOUSE;tr|H3BJC6|H3BJC6_MOUSE;tr|H3BL99|H3BL99_MOUSE	tr|H3BJP2|H3BJP2_MOUSE;tr|H3BLJ9|H3BLJ9_MOUSE;tr|H3BJL6|H3BJL6_MOUSE;sp|Q9R0P3|ESTD_MOUSE;tr|H3BKH6|H3BKH6_MOUSE;tr|H3BK43|H3BK43_MOUSE;tr|H3BJC6|H3BJC6_MOUSE	>tr|H3BJP2|H3BJP2_MOUSE S-formylglutathione hydrolase (Fragment) OS=Mus musculus GN=Esd PE=4 SV=1;>tr|H3BLJ9|H3BLJ9_MOUSE S-formylglutathione hydrolase OS=Mus musculus GN=Esd PE=4 SV=1;>tr|H3BJL6|H3BJL6_MOUSE S-formylglutathione hydrolase OS=Mus musculus G	2.31776	6;6;6;6;6;5;3;1	6;6;6;6;6;5;3;1	8	6	6	6	6	4	3	4	2	6	6	4	3	4	2	6	6	4	3	4	2
sp|Q9Z0L8-2|GGH_MOUSE;sp|Q9Z0L8|GGH_MOUSE	GGH_MOUSE Isoform II of Gamma-glutamyl hydrolase OS=Mus musculus GN=Ggh;>sp	>sp|Q9Z0L8-2|GGH_MOUSE Isoform II of Gamma-glutamyl hydrolase OS=Mus musculus GN=Ggh;>sp|Q9Z0L8|GGH_MOUSE Gamma-glutamyl hydrolase OS=Mus musculus GN=Ggh PE=1 SV=2	2.3808	2.24069	NaN	2.31074	+	1.71458	4.33333	1.66667	5.74474e+07	4.98758e+07	5.26623e+07	1.10301e+07	1.05531e+07	0	7.28e-28	278050000	16	5	NaN	1.71458	sp|Q9Z0L8-2|GGH_MOUSE;sp|Q9Z0L8|GGH_MOUSE	sp|Q9Z0L8-2|GGH_MOUSE;sp|Q9Z0L8|GGH_MOUSE	>sp|Q9Z0L8-2|GGH_MOUSE Isoform II of Gamma-glutamyl hydrolase OS=Mus musculus GN=Ggh;>sp|Q9Z0L8|GGH_MOUSE Gamma-glutamyl hydrolase OS=Mus musculus GN=Ggh PE=1 SV=2	2.31075	5;5	5;5	2	5	5	4	5	4	2	2	1	4	5	4	2	2	1	4	5	4	2	2	1
sp|Q99M54|CDCA3_MOUSE;tr|D3YZ81|D3YZ81_MOUSE;tr|D3Z3H6|D3Z3H6_MOUSE;tr|D3YXE3|D3YXE3_MOUSE	CDCA3_MOUSE Cell division cycle-associated protein 3 OS=Mus musculus GN=Cdca3 PE=1 SV=2;>tr	>sp|Q99M54|CDCA3_MOUSE Cell division cycle-associated protein 3 OS=Mus musculus GN=Cdca3 PE=1 SV=2;>tr|D3YZ81|D3YZ81_MOUSE Cell division cycle-associated protein 3 (Fragment) OS=Mus musculus GN=Cdca3 PE=4 SV=1;>tr|D3Z3H6|D3Z3H6_MOUSE Cell division cycle-as	2.5672	2.07386	2.29024	2.31043	+	2.42059	11.6667	7.66667	9.33082e+07	7.09872e+07	8.35257e+07	1.57438e+07	1.68609e+07	1.70762e+07	1.18e-105	435370000	54	13	NaN	2.42059	sp|Q99M54|CDCA3_MOUSE;tr|D3YZ81|D3YZ81_MOUSE;tr|D3Z3H6|D3Z3H6_MOUSE;tr|D3YXE3|D3YXE3_MOUSE;sp|Q99M54-2|CDCA3_MOUSE	sp|Q99M54|CDCA3_MOUSE;tr|D3YZ81|D3YZ81_MOUSE;tr|D3Z3H6|D3Z3H6_MOUSE;tr|D3YXE3|D3YXE3_MOUSE	>sp|Q99M54|CDCA3_MOUSE Cell division cycle-associated protein 3 OS=Mus musculus GN=Cdca3 PE=1 SV=2;>tr|D3YZ81|D3YZ81_MOUSE Cell division cycle-associated protein 3 (Fragment) OS=Mus musculus GN=Cdca3 PE=4 SV=1;>tr|D3Z3H6|D3Z3H6_MOUSE Cell division cycle-as	2.31043	13;9;9;7;3	13;9;9;7;3	5	13	13	11	12	12	10	6	7	11	12	12	10	6	7	11	12	12	10	6	7
sp|P13020-2|GELS_MOUSE	GELS_MOUSE Isoform 2 of Gelsolin OS=Mus musculus GN=Gsn	>sp|P13020-2|GELS_MOUSE Isoform 2 of Gelsolin OS=Mus musculus GN=Gsn	2.22314	2.34623	2.35609	2.30849	+	3.46463	22	12.6667	2.58911e+08	2.7628e+08	2.49551e+08	5.54524e+07	5.43325e+07	4.87416e+07	0	1414700000	137	22	NaN	3.46463	sp|P13020-2|GELS_MOUSE;tr|A6PWS5|A6PWS5_MOUSE	sp|P13020-2|GELS_MOUSE	>sp|P13020-2|GELS_MOUSE Isoform 2 of Gelsolin OS=Mus musculus GN=Gsn	2.30849	50;16	2;2	2	50	2	46	47	46	41	39	37	22	22	22	15	12	11	2	2	2	2	2	2
sp|P49446-2|PTPRE_MOUSE;sp|P49446|PTPRE_MOUSE;sp|P49446-3|PTPRE_MOUSE	PTPRE_MOUSE Isoform 2 of Receptor-type tyrosine-protein phosphatase epsilon OS=Mus musculus GN=Ptpre;>sp	>sp|P49446-2|PTPRE_MOUSE Isoform 2 of Receptor-type tyrosine-protein phosphatase epsilon OS=Mus musculus GN=Ptpre;>sp|P49446|PTPRE_MOUSE Receptor-type tyrosine-protein phosphatase epsilon OS=Mus musculus GN=Ptpre PE=1 SV=3;>sp|P49446-3|PTPRE_MOUSE Isoform	2.76381	1.58002	2.56988	2.30457	+	1.61296	8.33333	3	1.7773e+07	1.8409e+07	2.49259e+07	2.6168e+06	6.15744e+06	4.19798e+06	2.34e-59	112600000	27	10	NaN	1.61296	sp|P49446-2|PTPRE_MOUSE;sp|P49446|PTPRE_MOUSE;sp|P49446-3|PTPRE_MOUSE	sp|P49446-2|PTPRE_MOUSE;sp|P49446|PTPRE_MOUSE;sp|P49446-3|PTPRE_MOUSE	>sp|P49446-2|PTPRE_MOUSE Isoform 2 of Receptor-type tyrosine-protein phosphatase epsilon OS=Mus musculus GN=Ptpre;>sp|P49446|PTPRE_MOUSE Receptor-type tyrosine-protein phosphatase epsilon OS=Mus musculus GN=Ptpre PE=1 SV=3;>sp|P49446-3|PTPRE_MOUSE Isoform	2.30457	12;12;11	10;10;9	3	12	10	11	8	10	3	5	4	9	7	9	2	4	3	9	7	9	2	4	3
tr|Q8C253|Q8C253_MOUSE;sp|P16110|LEG3_MOUSE	LEG3_MOUSE Galectin-3 OS=Mus musculus GN=Lgals3 PE=1 SV=3	>tr|Q8C253|Q8C253_MOUSE Galectin OS=Mus musculus GN=Lgals3 PE=2 SV=1;>sp|P16110|LEG3_MOUSE Galectin-3 OS=Mus musculus GN=Lgals3 PE=1 SV=3	2.32531	2.39448	2.15419	2.29133	+	3.01322	11.6667	9.66667	6.71073e+08	6.55919e+08	5.83244e+08	1.339e+08	1.2475e+08	1.3103e+08	3.28e-105	3422300000	142	12	NaN	3.01322	tr|Q8C253|Q8C253_MOUSE;sp|P16110|LEG3_MOUSE	tr|Q8C253|Q8C253_MOUSE;sp|P16110|LEG3_MOUSE	>tr|Q8C253|Q8C253_MOUSE Galectin OS=Mus musculus GN=Lgals3 PE=2 SV=1;>sp|P16110|LEG3_MOUSE Galectin-3 OS=Mus musculus GN=Lgals3 PE=1 SV=3	2.29133	12;12	12;12	2	12	12	12	12	11	8	11	10	12	12	11	8	11	10	12	12	11	8	11	10
tr|Q9Z1M2|Q9Z1M2_MOUSE	Q9Z1M2_MOUSE Interferon-g induced GTPase OS=Mus musculus GN=Irgm2 PE=2 SV=1	>tr|Q9Z1M2|Q9Z1M2_MOUSE Interferon-g induced GTPase OS=Mus musculus GN=Irgm2 PE=2 SV=1	2.27973	2.18708	2.35815	2.27499	+	3.32611	9.33333	4.33333	5.47785e+07	5.24832e+07	6.05773e+07	1.12811e+07	1.1525e+07	1.18149e+07	5.28e-76	286940000	46	10	10	3.32611	tr|Q9Z1M2|Q9Z1M2_MOUSE	tr|Q9Z1M2|Q9Z1M2_MOUSE	>tr|Q9Z1M2|Q9Z1M2_MOUSE Interferon-g induced GTPase OS=Mus musculus GN=Irgm2 PE=2 SV=1	2.27499	10	7	1	10	7	9	10	9	6	3	4	9	10	9	6	3	4	7	7	6	4	2	2
tr|E9Q2A6|E9Q2A6_MOUSE;tr|Q3UDE9|Q3UDE9_MOUSE;sp|Q9QVP9|FAK2_MOUSE	FAK2_MOUSE Protein-tyrosine kinase 2-beta OS=Mus musculus GN=Ptk2	>tr|E9Q2A6|E9Q2A6_MOUSE Protein-tyrosine kinase 2-beta OS=Mus musculus GN=Ptk2b PE=4 SV=1;>tr|Q3UDE9|Q3UDE9_MOUSE Protein-tyrosine kinase 2-beta OS=Mus musculus GN=Ptk2b PE=2 SV=1;>sp|Q9QVP9|FAK2_MOUSE Protein-tyrosine kinase 2-beta OS=Mus musculus GN=Ptk2	1.9875	1.98571	2.80454	2.25925	+	1.84609	13	3	1.2e+07	1.7737e+07	2.55241e+07	3.02608e+06	4.47837e+06	3.65342e+06	9.26e-48	104680000	31	15	NaN	1.84609	tr|E9Q2A6|E9Q2A6_MOUSE;tr|Q3UDE9|Q3UDE9_MOUSE;sp|Q9QVP9|FAK2_MOUSE;tr|F7CCX1|F7CCX1_MOUSE;sp|P34152-6|FAK1_MOUSE;sp|P34152-5|FAK1_MOUSE;sp|P34152-3|FAK1_MOUSE;sp|P34152-4|FAK1_MOUSE;sp|P34152-2|FAK1_MOUSE;sp|P34152|FAK1_MOUSE	tr|E9Q2A6|E9Q2A6_MOUSE;tr|Q3UDE9|Q3UDE9_MOUSE;sp|Q9QVP9|FAK2_MOUSE	>tr|E9Q2A6|E9Q2A6_MOUSE Protein-tyrosine kinase 2-beta OS=Mus musculus GN=Ptk2b PE=4 SV=1;>tr|Q3UDE9|Q3UDE9_MOUSE Protein-tyrosine kinase 2-beta OS=Mus musculus GN=Ptk2b PE=2 SV=1;>sp|Q9QVP9|FAK2_MOUSE Protein-tyrosine kinase 2-beta OS=Mus musculus GN=Ptk2	2.25925	15;14;14;7;1;1;1;1;1;1	15;14;14;7;1;1;1;1;1;1	10	15	15	11	13	15	4	3	2	11	13	15	4	3	2	11	13	15	4	3	2
sp|O08997|ATOX1_MOUSE	ATOX1_MOUSE Copper transport protein ATOX1 OS=Mus musculus GN=Atox1 PE=2 SV=1	>sp|O08997|ATOX1_MOUSE Copper transport protein ATOX1 OS=Mus musculus GN=Atox1 PE=2 SV=1	2.0078	2.96567	1.76921	2.24756	+	1.59425	2.66667	2.66667	1.21989e+07	1.4309e+07	1.4672e+07	3.03333e+06	1.83168e+06	4.30427e+06	6.86e-11	73530000	9	3	3	1.59425	sp|O08997|ATOX1_MOUSE	sp|O08997|ATOX1_MOUSE	>sp|O08997|ATOX1_MOUSE Copper transport protein ATOX1 OS=Mus musculus GN=Atox1 PE=2 SV=1	2.24756	3	3	1	3	3	3	3	2	3	3	2	3	3	2	3	3	2	3	3	2	3	3	2
sp|Q91VI7|RINI_MOUSE	RINI_MOUSE Ribonuclease inhibitor OS=Mus musculus GN=Rnh1 PE=1 SV=1	>sp|Q91VI7|RINI_MOUSE Ribonuclease inhibitor OS=Mus musculus GN=Rnh1 PE=1 SV=1	2.06024	2.35526	2.31648	2.24399	+	2.77034	14	5.33333	4.27898e+07	5.45972e+07	4.66745e+07	1.02601e+07	1.06699e+07	9.37022e+06	1.47e-88	257110000	51	17	17	2.77034	sp|Q91VI7|RINI_MOUSE	sp|Q91VI7|RINI_MOUSE	>sp|Q91VI7|RINI_MOUSE Ribonuclease inhibitor OS=Mus musculus GN=Rnh1 PE=1 SV=1	2.244	17	17	1	17	17	13	16	13	7	5	4	13	16	13	7	5	4	13	16	13	7	5	4
sp|Q9JIP4|PANX1_MOUSE	PANX1_MOUSE Pannexin-1 OS=Mus musculus GN=Panx1 PE=1 SV=3	>sp|Q9JIP4|PANX1_MOUSE Pannexin-1 OS=Mus musculus GN=Panx1 PE=1 SV=3	2.1784	2.56008	1.90077	2.21308	+	2.13224	4.33333	3	1.59941e+07	1.67842e+07	1.44441e+07	3.53338e+06	2.84603e+06	3.86812e+06	2.33e-52	85186000	19	5	5	2.13224	sp|Q9JIP4|PANX1_MOUSE	sp|Q9JIP4|PANX1_MOUSE	>sp|Q9JIP4|PANX1_MOUSE Pannexin-1 OS=Mus musculus GN=Panx1 PE=1 SV=3	2.21308	5	5	1	5	5	5	4	4	2	3	4	5	4	4	2	3	4	5	4	4	2	3	4
tr|Q6ZWQ9|Q6ZWQ9_MOUSE	Q6ZWQ9_MOUSE MCG5400 OS=Mus musculus GN=Myl12a PE=1 SV=1	>tr|Q6ZWQ9|Q6ZWQ9_MOUSE MCG5400 OS=Mus musculus GN=Myl12a PE=1 SV=1	2.53408	2.16071	1.89769	2.19749	+	2.15584	8.33333	6.66667	1.4819e+08	1.3017e+08	1.30389e+08	2.55853e+07	2.91119e+07	3.49929e+07	6.31e-176	728860000	36	9	9	2.15584	tr|Q6ZWQ9|Q6ZWQ9_MOUSE	tr|Q6ZWQ9|Q6ZWQ9_MOUSE	>tr|Q6ZWQ9|Q6ZWQ9_MOUSE MCG5400 OS=Mus musculus GN=Myl12a PE=1 SV=1	2.19749	9	1	1	9	1	9	7	9	7	6	7	9	7	9	7	6	7	1	1	1	1	0	1
sp|P42208|SEPT2_MOUSE;tr|F6WYM0|F6WYM0_MOUSE;tr|D3YYB1|D3YYB1_MOUSE;tr|D3Z3C0|D3Z3C0_MOUSE;tr|D3Z1S1|D3Z1S1_MOUSE	SEPT2_MOUSE Septin-2 OS=Mus musculus GN=Sept2 PE=1 SV=2;>tr	>sp|P42208|SEPT2_MOUSE Septin-2 OS=Mus musculus GN=Sept2 PE=1 SV=2;>tr|F6WYM0|F6WYM0_MOUSE Septin-2 (Fragment) OS=Mus musculus GN=Sept2 PE=4 SV=2;>tr|D3YYB1|D3YYB1_MOUSE Septin-2 (Fragment) OS=Mus musculus GN=Sept2 PE=4 SV=1;>tr|D3Z3C0|D3Z3C0_MOUSE Septin-	2.37015	2.05152	2.0948	2.17216	+	2.67704	19	9.66667	2.108e+08	1.93789e+08	1.75598e+08	4.07737e+07	4.67477e+07	4.11083e+07	1.58e-301	1044900000	130	22	NaN	2.67704	sp|P42208|SEPT2_MOUSE;tr|F6WYM0|F6WYM0_MOUSE;tr|D3YYB1|D3YYB1_MOUSE;tr|D3Z3C0|D3Z3C0_MOUSE;tr|D3Z1S1|D3Z1S1_MOUSE;tr|D3YZU7|D3YZU7_MOUSE;tr|D3YV76|D3YV76_MOUSE;tr|G3UYQ0|G3UYQ0_MOUSE	sp|P42208|SEPT2_MOUSE;tr|F6WYM0|F6WYM0_MOUSE;tr|D3YYB1|D3YYB1_MOUSE;tr|D3Z3C0|D3Z3C0_MOUSE;tr|D3Z1S1|D3Z1S1_MOUSE	>sp|P42208|SEPT2_MOUSE Septin-2 OS=Mus musculus GN=Sept2 PE=1 SV=2;>tr|F6WYM0|F6WYM0_MOUSE Septin-2 (Fragment) OS=Mus musculus GN=Sept2 PE=4 SV=2;>tr|D3YYB1|D3YYB1_MOUSE Septin-2 (Fragment) OS=Mus musculus GN=Sept2 PE=4 SV=1;>tr|D3Z3C0|D3Z3C0_MOUSE Septin-	2.17216	22;16;16;16;11;8;5;1	2;2;2;2;2;2;2;0	8	22	2	20	20	17	10	10	9	20	20	17	10	10	9	2	2	2	2	2	1
sp|P16330-2|CN37_MOUSE;sp|P16330|CN37_MOUSE	CN37_MOUSE Isoform CNPI of 2,3-cyclic-nucleotide 3-phosphodiesterase OS=Mus musculus GN=Cnp;>sp	>sp|P16330-2|CN37_MOUSE Isoform CNPI of 2,3-cyclic-nucleotide 3-phosphodiesterase OS=Mus musculus GN=Cnp;>sp|P16330|CN37_MOUSE 2,3-cyclic-nucleotide 3-phosphodiesterase OS=Mus musculus GN=Cnp PE=1 SV=3	1.95763	2.09775	2.41413	2.1565	+	2.40929	10.6667	4.33333	2.45222e+07	2.84551e+07	2.6562e+07	6.31321e+06	6.64768e+06	4.98345e+06	1.55e-56	141330000	32	13	NaN	2.40929	sp|P16330-2|CN37_MOUSE;sp|P16330|CN37_MOUSE	sp|P16330-2|CN37_MOUSE;sp|P16330|CN37_MOUSE	>sp|P16330-2|CN37_MOUSE Isoform CNPI of 2,3-cyclic-nucleotide 3-phosphodiesterase OS=Mus musculus GN=Cnp;>sp|P16330|CN37_MOUSE 2,3-cyclic-nucleotide 3-phosphodiesterase OS=Mus musculus GN=Cnp PE=1 SV=3	2.15651	13;13	13;13	2	13	13	10	11	11	7	3	3	10	11	11	7	3	3	10	11	11	7	3	3
sp|Q64281-2|LIRB4_MOUSE;sp|Q64281|LIRB4_MOUSE	LIRB4_MOUSE Isoform 2 of Leukocyte immunoglobulin-like receptor subfamily B member 4 OS=Mus musculus GN=Lilrb4;>sp	>sp|Q64281-2|LIRB4_MOUSE Isoform 2 of Leukocyte immunoglobulin-like receptor subfamily B member 4 OS=Mus musculus GN=Lilrb4;>sp|Q64281|LIRB4_MOUSE Leukocyte immunoglobulin-like receptor subfamily B member 4 OS=Mus musculus GN=Lilrb4 PE=1 SV=1	1.9309	2.35655	2.11782	2.13509	+	2.47992	6	6	9.18375e+07	9.15567e+07	8.90041e+07	2.40857e+07	1.78768e+07	2.0506e+07	2.83e-67	493380000	55	6	NaN	2.47992	sp|Q64281-2|LIRB4_MOUSE;sp|Q64281|LIRB4_MOUSE	sp|Q64281-2|LIRB4_MOUSE;sp|Q64281|LIRB4_MOUSE	>sp|Q64281-2|LIRB4_MOUSE Isoform 2 of Leukocyte immunoglobulin-like receptor subfamily B member 4 OS=Mus musculus GN=Lilrb4;>sp|Q64281|LIRB4_MOUSE Leukocyte immunoglobulin-like receptor subfamily B member 4 OS=Mus musculus GN=Lilrb4 PE=1 SV=1	2.13509	6;6	4;4	2	6	4	6	6	6	6	6	6	6	6	6	6	6	6	4	4	4	4	4	4
sp|P15702|LEUK_MOUSE	LEUK_MOUSE Leukosialin OS=Mus musculus GN=Spn PE=1 SV=1	>sp|P15702|LEUK_MOUSE Leukosialin OS=Mus musculus GN=Spn PE=1 SV=1	1.94678	2.27863	2.11381	2.11307	+	2.68845	5	3.33333	2.81119e+07	2.68343e+07	2.72848e+07	7.29206e+06	5.53032e+06	6.30376e+06	2.75e-91	147280000	27	5	5	2.68845	sp|P15702|LEUK_MOUSE	sp|P15702|LEUK_MOUSE	>sp|P15702|LEUK_MOUSE Leukosialin OS=Mus musculus GN=Spn PE=1 SV=1	2.11308	5	5	1	5	5	5	5	5	5	3	2	5	5	5	5	3	2	5	5	5	5	3	2
sp|Q8BYW1-3|RHG25_MOUSE;sp|Q8BYW1|RHG25_MOUSE;sp|Q8BYW1-2|RHG25_MOUSE	RHG25_MOUSE Isoform 3 of Rho GTPase-activating protein 25 OS=Mus musculus GN=Arhgap25;>sp	>sp|Q8BYW1-3|RHG25_MOUSE Isoform 3 of Rho GTPase-activating protein 25 OS=Mus musculus GN=Arhgap25;>sp|Q8BYW1|RHG25_MOUSE Rho GTPase-activating protein 25 OS=Mus musculus GN=Arhgap25 PE=1 SV=2;>sp|Q8BYW1-2|RHG25_MOUSE Isoform 2 of Rho GTPase-activating pro	2.04895	1.96422	2.30841	2.10719	+	2.61877	24.3333	12.3333	8.34776e+07	7.5024e+07	8.74319e+07	2.0173e+07	1.92269e+07	1.7651e+07	7e-137	441240000	90	29	NaN	2.61877	sp|Q8BYW1-3|RHG25_MOUSE;sp|Q8BYW1|RHG25_MOUSE;sp|Q8BYW1-2|RHG25_MOUSE	sp|Q8BYW1-3|RHG25_MOUSE;sp|Q8BYW1|RHG25_MOUSE;sp|Q8BYW1-2|RHG25_MOUSE	>sp|Q8BYW1-3|RHG25_MOUSE Isoform 3 of Rho GTPase-activating protein 25 OS=Mus musculus GN=Arhgap25;>sp|Q8BYW1|RHG25_MOUSE Rho GTPase-activating protein 25 OS=Mus musculus GN=Arhgap25 PE=1 SV=2;>sp|Q8BYW1-2|RHG25_MOUSE Isoform 2 of Rho GTPase-activating pro	2.10719	29;29;28	28;28;27	3	29	28	23	23	27	17	10	10	23	23	27	17	10	10	23	22	26	17	10	9
tr|F8VPK5|F8VPK5_MOUSE;sp|P70336|ROCK2_MOUSE;sp|P70336-2|ROCK2_MOUSE	ROCK2_MOUSE Rho-associated protein kinase 2 OS=Mus musculus GN=Rock2 PE=1 SV=1;>sp	>tr|F8VPK5|F8VPK5_MOUSE Rho-associated protein kinase OS=Mus musculus GN=Rock2 PE=3 SV=1;>sp|P70336|ROCK2_MOUSE Rho-associated protein kinase 2 OS=Mus musculus GN=Rock2 PE=1 SV=1;>sp|P70336-2|ROCK2_MOUSE Isoform 2 of Rho-associated protein kinase 2 OS=Mus	2.22637	2.16145	1.91535	2.10106	+	2.69326	14	3.66667	1.30329e+07	2.0832e+07	1.7494e+07	2.78509e+06	4.65661e+06	4.63778e+06	5.57e-41	90562000	26	17	NaN	2.69326	tr|F8VPK5|F8VPK5_MOUSE;sp|P70336|ROCK2_MOUSE;sp|P70336-2|ROCK2_MOUSE	tr|F8VPK5|F8VPK5_MOUSE;sp|P70336|ROCK2_MOUSE;sp|P70336-2|ROCK2_MOUSE	>tr|F8VPK5|F8VPK5_MOUSE Rho-associated protein kinase OS=Mus musculus GN=Rock2 PE=3 SV=1;>sp|P70336|ROCK2_MOUSE Rho-associated protein kinase 2 OS=Mus musculus GN=Rock2 PE=1 SV=1;>sp|P70336-2|ROCK2_MOUSE Isoform 2 of Rho-associated protein kinase 2 OS=Mus	2.10106	17;16;16	14;13;13	3	17	14	13	16	13	4	2	5	13	16	13	4	2	5	12	13	11	3	2	4
sp|P15261|INGR1_MOUSE	INGR1_MOUSE Interferon gamma receptor 1 OS=Mus musculus GN=Ifngr1 PE=1 SV=3	>sp|P15261|INGR1_MOUSE Interferon gamma receptor 1 OS=Mus musculus GN=Ifngr1 PE=1 SV=3	2.04218	2.04021	2.18817	2.09019	+	3.26042	3.66667	2.66667	1.21689e+07	1.18391e+07	1.10499e+07	2.95461e+06	2.87839e+06	2.42471e+06	2e-11	63995000	14	5	5	3.26042	sp|P15261|INGR1_MOUSE	sp|P15261|INGR1_MOUSE	>sp|P15261|INGR1_MOUSE Interferon gamma receptor 1 OS=Mus musculus GN=Ifngr1 PE=1 SV=3	2.09018	5	5	1	5	5	4	3	4	3	3	2	4	3	4	3	3	2	4	3	4	3	3	2
sp|Q3U7R1|ESYT1_MOUSE;sp|Q3U7R1-2|ESYT1_MOUSE	ESYT1_MOUSE Extended synaptotagmin-1 OS=Mus musculus GN=Esyt1 PE=2 SV=2;>sp	>sp|Q3U7R1|ESYT1_MOUSE Extended synaptotagmin-1 OS=Mus musculus GN=Esyt1 PE=2 SV=2;>sp|Q3U7R1-2|ESYT1_MOUSE Isoform 2 of Extended synaptotagmin-1 OS=Mus musculus GN=Esyt1	2.20359	2.1642	1.86671	2.07817	+	2.58369	30.3333	18.6667	2.3717e+08	2.2362e+08	2.07348e+08	5.14885e+07	4.98907e+07	5.68552e+07	1.19e-290	1199200000	159	34	NaN	2.58369	sp|Q3U7R1|ESYT1_MOUSE;sp|Q3U7R1-2|ESYT1_MOUSE	sp|Q3U7R1|ESYT1_MOUSE;sp|Q3U7R1-2|ESYT1_MOUSE	>sp|Q3U7R1|ESYT1_MOUSE Extended synaptotagmin-1 OS=Mus musculus GN=Esyt1 PE=2 SV=2;>sp|Q3U7R1-2|ESYT1_MOUSE Isoform 2 of Extended synaptotagmin-1 OS=Mus musculus GN=Esyt1	2.07816	34;22	34;22	2	34	34	30	30	31	18	22	16	30	30	31	18	22	16	30	30	31	18	22	16
sp|P28667|MRP_MOUSE	MRP_MOUSE MARCKS-related protein OS=Mus musculus GN=Marcksl1 PE=1 SV=2	>sp|P28667|MRP_MOUSE MARCKS-related protein OS=Mus musculus GN=Marcksl1 PE=1 SV=2	2.06763	1.87212	2.27876	2.07284	+	2.49575	2	2	2.8391e+07	2.60178e+07	2.73918e+07	6.77267e+06	7.10739e+06	5.64482e+06	2.55e-22	150280000	16	2	2	2.49575	sp|P28667|MRP_MOUSE	sp|P28667|MRP_MOUSE	>sp|P28667|MRP_MOUSE MARCKS-related protein OS=Mus musculus GN=Marcksl1 PE=1 SV=2	2.07284	2	2	1	2	2	2	2	2	2	2	2	2	2	2	2	2	2	2	2	2	2	2	2
sp|Q8VDD5|MYH9_MOUSE	MYH9_MOUSE Myosin-9 OS=Mus musculus GN=Myh9 PE=1 SV=4	>sp|Q8VDD5|MYH9_MOUSE Myosin-9 OS=Mus musculus GN=Myh9 PE=1 SV=4	2.07377	2.09289	2.0479	2.07152	+	4.40239	149.667	99.6667	2.31212e+09	2.40243e+09	2.28129e+09	5.49212e+08	5.63145e+08	5.51696e+08	0	13173000000	831	165	NaN	4.40239	sp|Q8VDD5|MYH9_MOUSE;tr|F2Z494|F2Z494_MOUSE;tr|Q8BXF2|Q8BXF2_MOUSE	sp|Q8VDD5|MYH9_MOUSE	>sp|Q8VDD5|MYH9_MOUSE Myosin-9 OS=Mus musculus GN=Myh9 PE=1 SV=4	2.07152	165;11;4	141;9;0	3	165	141	145	151	153	104	106	89	145	151	153	104	106	89	125	129	131	88	90	73
sp|Q8BVL3|SNX17_MOUSE;tr|D3Z7S9|D3Z7S9_MOUSE	SNX17_MOUSE Sorting nexin-17 OS=Mus musculus GN=Snx17 PE=1 SV=2;>tr	>sp|Q8BVL3|SNX17_MOUSE Sorting nexin-17 OS=Mus musculus GN=Snx17 PE=1 SV=2;>tr|D3Z7S9|D3Z7S9_MOUSE Sorting nexin-17 (Fragment) OS=Mus musculus GN=Snx17 PE=4 SV=1	2.32687	2.06051	1.73266	2.04001	+	2.15362	10	6	4.58015e+07	3.96342e+07	3.67274e+07	9.12914e+06	9.50145e+06	1.1051e+07	2.14e-64	222910000	39	11	NaN	2.15362	sp|Q8BVL3|SNX17_MOUSE;tr|D3Z7S9|D3Z7S9_MOUSE;tr|H3BKQ6|H3BKQ6_MOUSE;tr|D3Z3J1|D3Z3J1_MOUSE;tr|H3BKG9|H3BKG9_MOUSE;REV__sp|Q9CY73-2|RM44_MOUSE;REV__sp|Q9CY73|RM44_MOUSE	sp|Q8BVL3|SNX17_MOUSE;tr|D3Z7S9|D3Z7S9_MOUSE	>sp|Q8BVL3|SNX17_MOUSE Sorting nexin-17 OS=Mus musculus GN=Snx17 PE=1 SV=2;>tr|D3Z7S9|D3Z7S9_MOUSE Sorting nexin-17 (Fragment) OS=Mus musculus GN=Snx17 PE=4 SV=1	2.04001	11;6;1;1;1;1;1	11;6;1;1;1;1;1	7	11	11	9	10	11	5	6	7	9	10	11	5	6	7	9	10	11	5	6	7
sp|Q9ERE7|MESD_MOUSE;tr|D3YVR4|D3YVR4_MOUSE	MESD_MOUSE LDLR chaperone MESD OS=Mus musculus GN=Mesdc2 PE=1 SV=1;>tr	>sp|Q9ERE7|MESD_MOUSE LDLR chaperone MESD OS=Mus musculus GN=Mesdc2 PE=1 SV=1;>tr|D3YVR4|D3YVR4_MOUSE LDLR chaperone MESD (Fragment) OS=Mus musculus GN=Mesdc2 PE=4 SV=1	2.07024	2.20455	1.83604	2.03694	+	2.55554	5.66667	4	2.33421e+07	2.31878e+07	2.91917e+07	5.55815e+06	5.03072e+06	8.17636e+06	4.79e-18	143230000	23	6	NaN	2.55554	sp|Q9ERE7|MESD_MOUSE;tr|D3YVR4|D3YVR4_MOUSE;tr|F6SWV4|F6SWV4_MOUSE	sp|Q9ERE7|MESD_MOUSE;tr|D3YVR4|D3YVR4_MOUSE	>sp|Q9ERE7|MESD_MOUSE LDLR chaperone MESD OS=Mus musculus GN=Mesdc2 PE=1 SV=1;>tr|D3YVR4|D3YVR4_MOUSE LDLR chaperone MESD (Fragment) OS=Mus musculus GN=Mesdc2 PE=4 SV=1	2.03694	6;4;1	6;4;1	3	6	6	5	6	6	3	5	4	5	6	6	3	5	4	5	6	6	3	5	4
sp|P26041|MOES_MOUSE	MOES_MOUSE Moesin OS=Mus musculus GN=Msn PE=1 SV=3	>sp|P26041|MOES_MOUSE Moesin OS=Mus musculus GN=Msn PE=1 SV=3	1.86496	2.0873	2.13257	2.02828	+	2.78037	47.6667	34.6667	6.33913e+08	6.97397e+08	6.35697e+08	1.74028e+08	1.64108e+08	1.44971e+08	0	3601700000	318	51	NaN	2.78037	sp|P26041|MOES_MOUSE;sp|Q6A078|CE290_MOUSE;tr|E9Q9M0|E9Q9M0_MOUSE	sp|P26041|MOES_MOUSE	>sp|P26041|MOES_MOUSE Moesin OS=Mus musculus GN=Msn PE=1 SV=3	2.02828	51;1;1	44;1;1	3	51	44	47	50	46	33	37	34	47	50	46	33	37	34	40	43	39	26	31	28
sp|P08101|FCGR2_MOUSE;sp|P08101-2|FCGR2_MOUSE;sp|P08101-3|FCGR2_MOUSE;tr|E9Q415|E9Q415_MOUSE	FCGR2_MOUSE Low affinity immunoglobulin gamma Fc region receptor II OS=Mus musculus GN=Fcgr2 PE=1 SV=2;>sp	>sp|P08101|FCGR2_MOUSE Low affinity immunoglobulin gamma Fc region receptor II OS=Mus musculus GN=Fcgr2 PE=1 SV=2;>sp|P08101-2|FCGR2_MOUSE Isoform IIB2 of Low affinity immunoglobulin gamma Fc region receptor II OS=Mus musculus GN=Fcgr2;>sp|P08101-3|FCGR2_M	1.66842	2.01436	2.3568	2.01319	+	2.01759	7.33333	5.33333	3.46027e+07	4.16965e+07	4.64986e+07	1.0886e+07	1.0321e+07	9.07779e+06	3.4e-41	233740000	34	8	NaN	2.01759	sp|P08101|FCGR2_MOUSE;sp|P08101-2|FCGR2_MOUSE;sp|P08101-3|FCGR2_MOUSE;tr|E9Q415|E9Q415_MOUSE	sp|P08101|FCGR2_MOUSE;sp|P08101-2|FCGR2_MOUSE;sp|P08101-3|FCGR2_MOUSE;tr|E9Q415|E9Q415_MOUSE	>sp|P08101|FCGR2_MOUSE Low affinity immunoglobulin gamma Fc region receptor II OS=Mus musculus GN=Fcgr2 PE=1 SV=2;>sp|P08101-2|FCGR2_MOUSE Isoform IIB2 of Low affinity immunoglobulin gamma Fc region receptor II OS=Mus musculus GN=Fcgr2;>sp|P08101-3|FCGR2_M	2.0132	8;7;7;7	5;4;4;4	4	8	5	8	7	7	5	5	6	8	7	7	5	5	6	5	5	5	4	4	5
sp|Q9Z1G4|VPP1_MOUSE	VPP1_MOUSE V-type proton ATPase 116 kDa subunit a isoform 1 OS=Mus musculus GN=Atp6v0a1 PE=1 SV=3	>sp|Q9Z1G4|VPP1_MOUSE V-type proton ATPase 116 kDa subunit a isoform 1 OS=Mus musculus GN=Atp6v0a1 PE=1 SV=3	2.08182	1.87489	2.05539	2.00403	+	2.97836	33.6667	27	5.73126e+08	5.64612e+08	5.65458e+08	1.35379e+08	1.53939e+08	1.36041e+08	0	3250500000	238	36	36	2.97836	sp|Q9Z1G4|VPP1_MOUSE	sp|Q9Z1G4|VPP1_MOUSE	>sp|Q9Z1G4|VPP1_MOUSE V-type proton ATPase 116 kDa subunit a isoform 1 OS=Mus musculus GN=Atp6v0a1 PE=1 SV=3	2.00403	36	2	1	36	2	33	32	36	25	28	28	33	32	36	25	28	28	1	1	2	0	0	0
sp|Q9DBS1|TMM43_MOUSE	TMM43_MOUSE Transmembrane protein 43 OS=Mus musculus GN=Tmem43 PE=1 SV=1	>sp|Q9DBS1|TMM43_MOUSE Transmembrane protein 43 OS=Mus musculus GN=Tmem43 PE=1 SV=1	1.93269	1.96436	2.08627	1.99444	+	3.25922	13.6667	10	1.32581e+08	1.31302e+08	1.38551e+08	3.4728e+07	3.36457e+07	3.26272e+07	1.68e-163	760980000	93	15	15	3.25922	sp|Q9DBS1|TMM43_MOUSE	sp|Q9DBS1|TMM43_MOUSE	>sp|Q9DBS1|TMM43_MOUSE Transmembrane protein 43 OS=Mus musculus GN=Tmem43 PE=1 SV=1	1.99444	15	15	1	15	15	13	13	15	10	11	9	13	13	15	10	11	9	13	13	15	10	11	9
sp|Q6R5N8|TLR13_MOUSE	TLR13_MOUSE Toll-like receptor 13 OS=Mus musculus GN=Tlr13 PE=1 SV=1	>sp|Q6R5N8|TLR13_MOUSE Toll-like receptor 13 OS=Mus musculus GN=Tlr13 PE=1 SV=1	2.07658	1.95012	1.93691	1.98787	+	3.30006	18	11.3333	4.29062e+08	4.08244e+08	4.45636e+08	1.01721e+08	1.0565e+08	1.16391e+08	7.38e-129	2780800000	115	20	20	3.30006	sp|Q6R5N8|TLR13_MOUSE	sp|Q6R5N8|TLR13_MOUSE	>sp|Q6R5N8|TLR13_MOUSE Toll-like receptor 13 OS=Mus musculus GN=Tlr13 PE=1 SV=1	1.98787	20	20	1	20	20	18	17	19	12	12	10	18	17	19	12	12	10	18	17	19	12	12	10
sp|Q9D662|SC23B_MOUSE;tr|A2ANA0|A2ANA0_MOUSE	SC23B_MOUSE Protein transport protein Sec23B OS=Mus musculus GN=Sec23b PE=2 SV=1;>tr	>sp|Q9D662|SC23B_MOUSE Protein transport protein Sec23B OS=Mus musculus GN=Sec23b PE=2 SV=1;>tr|A2ANA0|A2ANA0_MOUSE Protein transport protein Sec23B (Fragment) OS=Mus musculus GN=Sec23b PE=4 SV=1	2.03297	NaN	1.9417	1.98734	+	1.83519	9.33333	3.66667	1.9077e+07	2.19149e+07	1.36531e+07	4.66155e+06	0	3.55402e+06	2.47e-38	87100000	23	11	NaN	1.83519	sp|Q9D662|SC23B_MOUSE;tr|A2ANA0|A2ANA0_MOUSE;tr|A2AN98|A2AN98_MOUSE;tr|A2AN99|A2AN99_MOUSE;tr|A2AN97|A2AN97_MOUSE;tr|E9Q1S3|E9Q1S3_MOUSE;sp|Q01405|SC23A_MOUSE	sp|Q9D662|SC23B_MOUSE;tr|A2ANA0|A2ANA0_MOUSE	>sp|Q9D662|SC23B_MOUSE Protein transport protein Sec23B OS=Mus musculus GN=Sec23b PE=2 SV=1;>tr|A2ANA0|A2ANA0_MOUSE Protein transport protein Sec23B (Fragment) OS=Mus musculus GN=Sec23b PE=4 SV=1	1.98734	11;7;4;4;3;2;2	11;7;4;4;3;2;2	7	11	11	10	9	9	5	1	5	10	9	9	5	1	5	10	9	9	5	1	5
sp|O55106|STRN_MOUSE;tr|F8WH41|F8WH41_MOUSE	STRN_MOUSE Striatin OS=Mus musculus GN=Strn PE=1 SV=2;>tr	>sp|O55106|STRN_MOUSE Striatin OS=Mus musculus GN=Strn PE=1 SV=2;>tr|F8WH41|F8WH41_MOUSE Striatin OS=Mus musculus GN=Strn PE=4 SV=1	1.91329	2.02307	2.00217	1.97951	+	3.5392	19	9.66667	6.69484e+07	6.13861e+07	6.58037e+07	1.77738e+07	1.51029e+07	1.64259e+07	1.83e-108	372350000	84	22	NaN	3.5392	sp|O55106|STRN_MOUSE;tr|F8WH41|F8WH41_MOUSE;tr|F6Z700|F6Z700_MOUSE	sp|O55106|STRN_MOUSE;tr|F8WH41|F8WH41_MOUSE	>sp|O55106|STRN_MOUSE Striatin OS=Mus musculus GN=Strn PE=1 SV=2;>tr|F8WH41|F8WH41_MOUSE Striatin OS=Mus musculus GN=Strn PE=4 SV=1	1.97951	22;19;9	21;19;9	3	22	21	19	17	21	10	12	7	19	17	21	10	12	7	19	17	20	10	12	7
tr|E9QN37|E9QN37_MOUSE	E9QN37_MOUSE Macrophage-expressed gene 1 protein OS=Mus musculus GN=Mpeg1 PE=4 SV=1	>tr|E9QN37|E9QN37_MOUSE Macrophage-expressed gene 1 protein OS=Mus musculus GN=Mpeg1 PE=4 SV=1	1.85883	2.24167	1.79496	1.96515	+	2.30101	20.3333	14	8.03693e+08	1.01039e+09	7.42592e+08	2.2158e+08	2.13639e+08	2.13998e+08	1.95e-248	4680100000	168	21	21	2.30101	tr|E9QN37|E9QN37_MOUSE	tr|E9QN37|E9QN37_MOUSE	>tr|E9QN37|E9QN37_MOUSE Macrophage-expressed gene 1 protein OS=Mus musculus GN=Mpeg1 PE=4 SV=1	1.96515	21	1	1	21	1	20	21	20	13	15	14	20	21	20	13	15	14	1	1	1	0	0	0
sp|Q9ERG0|LIMA1_MOUSE;sp|Q9ERG0-2|LIMA1_MOUSE	LIMA1_MOUSE LIM domain and actin-binding protein 1 OS=Mus musculus GN=Lima1 PE=1 SV=3;>sp	>sp|Q9ERG0|LIMA1_MOUSE LIM domain and actin-binding protein 1 OS=Mus musculus GN=Lima1 PE=1 SV=3;>sp|Q9ERG0-2|LIMA1_MOUSE Isoform Alpha of LIM domain and actin-binding protein 1 OS=Mus musculus GN=Lima1	1.84089	1.83136	2.21153	1.96126	+	2.39275	10.6667	4.66667	1.61139e+07	1.18891e+07	1.95731e+07	4.49821e+06	3.3408e+06	4.22591e+06	1.31e-47	90985000	26	12	NaN	2.39275	sp|Q9ERG0|LIMA1_MOUSE;sp|Q9ERG0-2|LIMA1_MOUSE	sp|Q9ERG0|LIMA1_MOUSE;sp|Q9ERG0-2|LIMA1_MOUSE	>sp|Q9ERG0|LIMA1_MOUSE LIM domain and actin-binding protein 1 OS=Mus musculus GN=Lima1 PE=1 SV=3;>sp|Q9ERG0-2|LIMA1_MOUSE Isoform Alpha of LIM domain and actin-binding protein 1 OS=Mus musculus GN=Lima1	1.96126	12;11	11;10	2	12	11	11	10	11	3	6	5	11	10	11	3	6	5	10	9	10	3	5	4
sp|P27046|MA2A1_MOUSE	MA2A1_MOUSE Alpha-mannosidase 2 OS=Mus musculus GN=Man2a1 PE=1 SV=2	>sp|P27046|MA2A1_MOUSE Alpha-mannosidase 2 OS=Mus musculus GN=Man2a1 PE=1 SV=2	1.90832	1.74845	2.21995	1.95891	+	2.30474	13	7	3.06507e+07	2.61873e+07	3.71578e+07	8.16545e+06	7.79381e+06	7.97591e+06	4.15e-69	183380000	52	16	NaN	2.30474	sp|P27046|MA2A1_MOUSE;tr|F6QMB7|F6QMB7_MOUSE	sp|P27046|MA2A1_MOUSE	>sp|P27046|MA2A1_MOUSE Alpha-mannosidase 2 OS=Mus musculus GN=Man2a1 PE=1 SV=2	1.95891	16;2	16;2	2	16	16	13	11	15	8	8	5	13	11	15	8	8	5	13	11	15	8	8	5
sp|Q9D2V7|CORO7_MOUSE	CORO7_MOUSE Coronin-7 OS=Mus musculus GN=Coro7 PE=2 SV=2	>sp|Q9D2V7|CORO7_MOUSE Coronin-7 OS=Mus musculus GN=Coro7 PE=2 SV=2	2.29192	1.43051	2.12227	1.94823	+	1.7496	10.6667	4.33333	1.44891e+07	1.2396e+07	1.40741e+07	2.95869e+06	4.59886e+06	3.23259e+06	2.77e-35	77363000	26	13	NaN	1.7496	sp|Q9D2V7|CORO7_MOUSE;tr|G3X9L5|G3X9L5_MOUSE;tr|E9PYU1|E9PYU1_MOUSE	sp|Q9D2V7|CORO7_MOUSE	>sp|Q9D2V7|CORO7_MOUSE Coronin-7 OS=Mus musculus GN=Coro7 PE=2 SV=2	1.94823	13;4;4	13;4;4	3	13	13	9	10	13	5	3	5	9	10	13	5	3	5	9	10	13	5	3	5
tr|A2CF65|A2CF65_MOUSE;sp|P49300|CLC10_MOUSE;tr|F8WHB7|F8WHB7_MOUSE;tr|J3QPR7|J3QPR7_MOUSE	CLC10_MOUSE C-type lectin domain family 10 member A OS=Mus musculus GN=Clec10a PE=1 SV=1;>tr	>tr|A2CF65|A2CF65_MOUSE C-type lectin domain family 10 member A (Fragment) OS=Mus musculus GN=Clec10a PE=4 SV=1;>sp|P49300|CLC10_MOUSE C-type lectin domain family 10 member A OS=Mus musculus GN=Clec10a PE=1 SV=1;>tr|F8WHB7|F8WHB7_MOUSE C-type lectin domain	1.86115	2.30397	1.63893	1.93468	+	1.99764	14.3333	8.33333	7.37717e+07	7.70495e+07	7.18505e+07	2.03058e+07	1.56031e+07	2.30712e+07	1.89e-165	404140000	54	16	NaN	1.99764	tr|A2CF65|A2CF65_MOUSE;sp|P49300|CLC10_MOUSE;tr|F8WHB7|F8WHB7_MOUSE;tr|J3QPR7|J3QPR7_MOUSE;tr|B1AU03|B1AU03_MOUSE;tr|B1AU01|B1AU01_MOUSE;tr|A2CF63|A2CF63_MOUSE	tr|A2CF65|A2CF65_MOUSE;sp|P49300|CLC10_MOUSE;tr|F8WHB7|F8WHB7_MOUSE;tr|J3QPR7|J3QPR7_MOUSE	>tr|A2CF65|A2CF65_MOUSE C-type lectin domain family 10 member A (Fragment) OS=Mus musculus GN=Clec10a PE=4 SV=1;>sp|P49300|CLC10_MOUSE C-type lectin domain family 10 member A OS=Mus musculus GN=Clec10a PE=1 SV=1;>tr|F8WHB7|F8WHB7_MOUSE C-type lectin domain	1.93468	16;16;16;16;5;1;1	9;9;9;9;4;1;1	7	16	9	15	15	13	7	10	8	15	15	13	7	10	8	8	8	7	5	4	5
sp|Q8C1E7|T120A_MOUSE	T120A_MOUSE Transmembrane protein 120A OS=Mus musculus GN=Tmem120a PE=2 SV=1	>sp|Q8C1E7|T120A_MOUSE Transmembrane protein 120A OS=Mus musculus GN=Tmem120a PE=2 SV=1	2.191	1.65409	1.95631	1.9338	+	2.1941	3	2.33333	6.54109e+06	6.06192e+06	6.31582e+06	1.43248e+06	1.92611e+06	1.6275e+06	2.24e-11	38703000	11	3	3	2.1941	sp|Q8C1E7|T120A_MOUSE	sp|Q8C1E7|T120A_MOUSE	>sp|Q8C1E7|T120A_MOUSE Transmembrane protein 120A OS=Mus musculus GN=Tmem120a PE=2 SV=1	1.9338	3	3	1	3	3	3	3	3	2	3	2	3	3	3	2	3	2	3	3	3	2	3	2
tr|Q3TZ86|Q3TZ86_MOUSE;sp|P30993|C5AR1_MOUSE	C5AR1_MOUSE C5a anaphylatoxin chemotactic receptor 1 OS=Mus musculus GN=C5ar1 PE=1 SV=1	>tr|Q3TZ86|Q3TZ86_MOUSE C5a anaphylatoxin chemotactic receptor 1 OS=Mus musculus GN=C5ar1 PE=2 SV=1;>sp|P30993|C5AR1_MOUSE C5a anaphylatoxin chemotactic receptor 1 OS=Mus musculus GN=C5ar1 PE=1 SV=1	1.71955	1.80947	2.19944	1.90949	+	2.22939	6	5	1.30071e+08	1.19349e+08	1.19171e+08	3.94948e+07	3.40502e+07	2.5946e+07	9.52e-38	707610000	47	6	NaN	2.22939	tr|Q3TZ86|Q3TZ86_MOUSE;sp|P30993|C5AR1_MOUSE	tr|Q3TZ86|Q3TZ86_MOUSE;sp|P30993|C5AR1_MOUSE	>tr|Q3TZ86|Q3TZ86_MOUSE C5a anaphylatoxin chemotactic receptor 1 OS=Mus musculus GN=C5ar1 PE=2 SV=1;>sp|P30993|C5AR1_MOUSE C5a anaphylatoxin chemotactic receptor 1 OS=Mus musculus GN=C5ar1 PE=1 SV=1	1.90949	6;4	6;4	2	6	6	6	6	6	5	5	5	6	6	6	5	5	5	6	6	6	5	5	5
sp|Q9D659|GI24_MOUSE;tr|E9PUF5|E9PUF5_MOUSE	GI24_MOUSE Platelet receptor Gi24 OS=Mus musculus PE=2 SV=1;>tr	>sp|Q9D659|GI24_MOUSE Platelet receptor Gi24 OS=Mus musculus PE=2 SV=1;>tr|E9PUF5|E9PUF5_MOUSE Protein 4632428N05Rik OS=Mus musculus GN=4632428N05Rik PE=4 SV=1	1.5072	2.29331	1.91571	1.90541	+	1.8571	5	2.66667	1.467e+07	1.78419e+07	1.84731e+07	5.16084e+06	3.6399e+06	4.8961e+06	2.63e-09	96916000	13	5	NaN	1.8571	sp|Q9D659|GI24_MOUSE;tr|E9PUF5|E9PUF5_MOUSE;tr|E9Q251|E9Q251_MOUSE;tr|D3Z7B7|D3Z7B7_MOUSE	sp|Q9D659|GI24_MOUSE;tr|E9PUF5|E9PUF5_MOUSE	>sp|Q9D659|GI24_MOUSE Platelet receptor Gi24 OS=Mus musculus PE=2 SV=1;>tr|E9PUF5|E9PUF5_MOUSE Protein 4632428N05Rik OS=Mus musculus GN=4632428N05Rik PE=4 SV=1	1.90541	5;4;2;2	5;4;2;2	4	5	5	5	5	5	2	3	3	5	5	5	2	3	3	5	5	5	2	3	3
sp|P99029-2|PRDX5_MOUSE;sp|P99029|PRDX5_MOUSE;tr|G3UZJ4|G3UZJ4_MOUSE;tr|H3BJQ7|H3BJQ7_MOUSE	PRDX5_MOUSE Isoform Cytoplasmic+peroxisomal of Peroxiredoxin-5, mitochondrial OS=Mus musculus GN=Prdx5;>sp	>sp|P99029-2|PRDX5_MOUSE Isoform Cytoplasmic+peroxisomal of Peroxiredoxin-5, mitochondrial OS=Mus musculus GN=Prdx5;>sp|P99029|PRDX5_MOUSE Peroxiredoxin-5, mitochondrial OS=Mus musculus GN=Prdx5 PE=1 SV=2;>tr|G3UZJ4|G3UZJ4_MOUSE Peroxiredoxin-5, mitochondr	1.91212	1.90431	1.89814	1.90486	+	5.34613	8.33333	6	6.70749e+07	6.43962e+07	8.28762e+07	1.78221e+07	1.72028e+07	2.22351e+07	6.49e-82	423760000	40	9	NaN	5.34613	sp|P99029-2|PRDX5_MOUSE;sp|P99029|PRDX5_MOUSE;tr|G3UZJ4|G3UZJ4_MOUSE;tr|H3BJQ7|H3BJQ7_MOUSE	sp|P99029-2|PRDX5_MOUSE;sp|P99029|PRDX5_MOUSE;tr|G3UZJ4|G3UZJ4_MOUSE;tr|H3BJQ7|H3BJQ7_MOUSE	>sp|P99029-2|PRDX5_MOUSE Isoform Cytoplasmic+peroxisomal of Peroxiredoxin-5, mitochondrial OS=Mus musculus GN=Prdx5;>sp|P99029|PRDX5_MOUSE Peroxiredoxin-5, mitochondrial OS=Mus musculus GN=Prdx5 PE=1 SV=2;>tr|G3UZJ4|G3UZJ4_MOUSE Peroxiredoxin-5, mitochondr	1.90486	9;9;8;7	9;9;8;7	4	9	9	7	9	9	7	5	6	7	9	9	7	5	6	7	9	9	7	5	6
tr|Q6ZWQ5|Q6ZWQ5_MOUSE;tr|Q3TGS7|Q3TGS7_MOUSE;tr|Q3V2H3|Q3V2H3_MOUSE;sp|O70493|SNX12_MOUSE	Q6ZWQ5_MOUSE Sorting nexin 12, isoform CRA_c OS=Mus musculus GN=Snx12 PE=2 SV=1;>tr	>tr|Q6ZWQ5|Q6ZWQ5_MOUSE Sorting nexin 12, isoform CRA_c OS=Mus musculus GN=Snx12 PE=2 SV=1;>tr|Q3TGS7|Q3TGS7_MOUSE Sorting nexin 12, isoform CRA_b OS=Mus musculus GN=Snx12 PE=2 SV=1;>tr|Q3V2H3|Q3V2H3_MOUSE Sorting nexin-12 OS=Mus musculus GN=Snx12 PE=2 SV=	2.05618	2.18414	1.36699	1.8691	+	1.74623	11.3333	6.66667	5.52713e+07	5.42026e+07	4.57826e+07	1.32902e+07	1.1927e+07	1.77501e+07	1.36e-53	277730000	49	13	NaN	1.74623	tr|Q6ZWQ5|Q6ZWQ5_MOUSE;tr|Q3TGS7|Q3TGS7_MOUSE;tr|Q3V2H3|Q3V2H3_MOUSE;sp|O70493|SNX12_MOUSE	tr|Q6ZWQ5|Q6ZWQ5_MOUSE;tr|Q3TGS7|Q3TGS7_MOUSE;tr|Q3V2H3|Q3V2H3_MOUSE;sp|O70493|SNX12_MOUSE	>tr|Q6ZWQ5|Q6ZWQ5_MOUSE Sorting nexin 12, isoform CRA_c OS=Mus musculus GN=Snx12 PE=2 SV=1;>tr|Q3TGS7|Q3TGS7_MOUSE Sorting nexin 12, isoform CRA_b OS=Mus musculus GN=Snx12 PE=2 SV=1;>tr|Q3V2H3|Q3V2H3_MOUSE Sorting nexin-12 OS=Mus musculus GN=Snx12 PE=2 SV=	1.86911	15;15;15;14	13;13;13;12	4	15	13	14	13	13	7	8	9	12	11	11	6	6	8	12	11	11	6	6	8
sp|O08529|CAN2_MOUSE	CAN2_MOUSE Calpain-2 catalytic subunit OS=Mus musculus GN=Capn2 PE=2 SV=4	>sp|O08529|CAN2_MOUSE Calpain-2 catalytic subunit OS=Mus musculus GN=Capn2 PE=2 SV=4	2.1053	1.81739	1.62852	1.8504	+	2.25452	10	3.33333	1.73748e+07	1.45999e+07	2.29129e+07	4.03803e+06	4.14248e+06	7.41054e+06	1.14e-101	101510000	25	12	12	2.25452	sp|O08529|CAN2_MOUSE	sp|O08529|CAN2_MOUSE	>sp|O08529|CAN2_MOUSE Calpain-2 catalytic subunit OS=Mus musculus GN=Capn2 PE=2 SV=4	1.85041	12	12	1	12	12	9	10	11	4	2	4	9	10	11	4	2	4	9	10	11	4	2	4
sp|Q6PB44-2|PTN23_MOUSE;sp|Q6PB44|PTN23_MOUSE	PTN23_MOUSE Isoform 2 of Tyrosine-protein phosphatase non-receptor type 23 OS=Mus musculus GN=Ptpn23;>sp	>sp|Q6PB44-2|PTN23_MOUSE Isoform 2 of Tyrosine-protein phosphatase non-receptor type 23 OS=Mus musculus GN=Ptpn23;>sp|Q6PB44|PTN23_MOUSE Tyrosine-protein phosphatase non-receptor type 23 OS=Mus musculus GN=Ptpn23 PE=1 SV=2	1.72019	1.97543	NaN	1.84781	+	1.35754	9.33333	5	1.55282e+07	1.88951e+07	1.7445e+07	4.71292e+06	4.80485e+06	0	3.99e-58	91146000	32	14	NaN	1.35754	sp|Q6PB44-2|PTN23_MOUSE;sp|Q6PB44|PTN23_MOUSE	sp|Q6PB44-2|PTN23_MOUSE;sp|Q6PB44|PTN23_MOUSE	>sp|Q6PB44-2|PTN23_MOUSE Isoform 2 of Tyrosine-protein phosphatase non-receptor type 23 OS=Mus musculus GN=Ptpn23;>sp|Q6PB44|PTN23_MOUSE Tyrosine-protein phosphatase non-receptor type 23 OS=Mus musculus GN=Ptpn23 PE=1 SV=2	1.84781	14;14	14;14	2	14	14	9	10	9	9	5	1	9	10	9	9	5	1	9	10	9	9	5	1
tr|Q78ZM0|Q78ZM0_MOUSE;sp|O70492|SNX3_MOUSE;tr|D3Z6Z0|D3Z6Z0_MOUSE;tr|D3Z789|D3Z789_MOUSE	SNX3_MOUSE Sorting nexin-3 OS=Mus musculus GN=Snx3 PE=1 SV=3;>tr	>tr|Q78ZM0|Q78ZM0_MOUSE Sorting nexin 3 OS=Mus musculus GN=Snx3 PE=2 SV=1;>sp|O70492|SNX3_MOUSE Sorting nexin-3 OS=Mus musculus GN=Snx3 PE=1 SV=3;>tr|D3Z6Z0|D3Z6Z0_MOUSE Sorting nexin-3 OS=Mus musculus GN=Snx3 PE=4 SV=1;>tr|D3Z789|D3Z789_MOUSE Sorting nexi	1.88364	1.97874	1.64464	1.83567	+	2.53487	20.6667	16	3.03173e+08	3.37357e+08	2.95733e+08	8.21599e+07	8.55914e+07	9.45823e+07	1.85e-219	1817100000	132	23	NaN	2.53487	tr|Q78ZM0|Q78ZM0_MOUSE;sp|O70492|SNX3_MOUSE;tr|D3Z6Z0|D3Z6Z0_MOUSE;tr|D3Z789|D3Z789_MOUSE	tr|Q78ZM0|Q78ZM0_MOUSE;sp|O70492|SNX3_MOUSE;tr|D3Z6Z0|D3Z6Z0_MOUSE;tr|D3Z789|D3Z789_MOUSE	>tr|Q78ZM0|Q78ZM0_MOUSE Sorting nexin 3 OS=Mus musculus GN=Snx3 PE=2 SV=1;>sp|O70492|SNX3_MOUSE Sorting nexin-3 OS=Mus musculus GN=Snx3 PE=1 SV=3;>tr|D3Z6Z0|D3Z6Z0_MOUSE Sorting nexin-3 OS=Mus musculus GN=Snx3 PE=4 SV=1;>tr|D3Z789|D3Z789_MOUSE Sorting nexi	1.83567	23;22;16;15	21;20;15;14	4	23	21	21	20	21	15	20	13	21	20	21	15	20	13	19	18	19	14	18	12
sp|P26151|FCGR1_MOUSE	FCGR1_MOUSE High affinity immunoglobulin gamma Fc receptor I OS=Mus musculus GN=Fcgr1 PE=1 SV=1	>sp|P26151|FCGR1_MOUSE High affinity immunoglobulin gamma Fc receptor I OS=Mus musculus GN=Fcgr1 PE=1 SV=1	1.80172	2.09342	1.58055	1.82523	+	2.18336	13	10.3333	1.77019e+08	1.68039e+08	1.50779e+08	5.0775e+07	3.93759e+07	5.04139e+07	1.34e-96	899320000	93	14	14	2.18336	sp|P26151|FCGR1_MOUSE	sp|P26151|FCGR1_MOUSE	>sp|P26151|FCGR1_MOUSE High affinity immunoglobulin gamma Fc receptor I OS=Mus musculus GN=Fcgr1 PE=1 SV=1	1.82523	14	14	1	14	14	12	14	13	11	10	10	12	14	13	11	10	10	12	14	13	11	10	10
sp|Q6ZQM8|UD17C_MOUSE	UD17C_MOUSE UDP-glucuronosyltransferase 1-7C OS=Mus musculus GN=Ugt1a7c PE=2 SV=1	>sp|Q6ZQM8|UD17C_MOUSE UDP-glucuronosyltransferase 1-7C OS=Mus musculus GN=Ugt1a7c PE=2 SV=1	1.47276	2.01682	1.9813	1.82363	+	2.03818	9.66667	7	6.45194e+07	6.38484e+07	8.27637e+07	2.32461e+07	1.57768e+07	2.09609e+07	2.15e-67	407910000	43	10	NaN	2.03818	sp|Q6ZQM8|UD17C_MOUSE;tr|D3YZE6|D3YZE6_MOUSE;tr|D3Z7G0|D3Z7G0_MOUSE;tr|D3YZ96|D3YZ96_MOUSE;tr|G3UZC9|G3UZC9_MOUSE;sp|Q62452|UD19_MOUSE;tr|B2RT14|B2RT14_MOUSE;tr|E9PXN7|E9PXN7_MOUSE;tr|D3Z748|D3Z748_MOUSE;tr|K9J7B2|K9J7B2_MOUSE;sp|Q64435|UD16_MOUSE;sp|P70691|UD12_MOUSE;sp|Q63886|UD11_MOUSE;tr|D6RH94|D6RH94_MOUSE;tr|D3YXD5|D3YXD5_MOUSE;tr|D3YWN0|D3YWN0_MOUSE;tr|D3YUP6|D3YUP6_MOUSE;tr|Q8BJL9|Q8BJL9_…	sp|Q6ZQM8|UD17C_MOUSE	>sp|Q6ZQM8|UD17C_MOUSE UDP-glucuronosyltransferase 1-7C OS=Mus musculus GN=Ugt1a7c PE=2 SV=1	1.82363	10;4;4;4;4;4;4;4;4;4;4;4;4;1;1;1;1;1;1;1;1;1;1;1	10;4;4;4;4;4;4;4;4;4;4;4;4;1;1;1;1;1;1;1;1;1;1;1	24	10	10	10	9	10	7	7	7	10	9	10	7	7	7	10	9	10	7	7	7
sp|Q3UDW8-2|HGNAT_MOUSE;sp|Q3UDW8|HGNAT_MOUSE	HGNAT_MOUSE Isoform 2 of Heparan-alpha-glucosaminide N-acetyltransferase OS=Mus musculus GN=Hgsnat;>sp	>sp|Q3UDW8-2|HGNAT_MOUSE Isoform 2 of Heparan-alpha-glucosaminide N-acetyltransferase OS=Mus musculus GN=Hgsnat;>sp|Q3UDW8|HGNAT_MOUSE Heparan-alpha-glucosaminide N-acetyltransferase OS=Mus musculus GN=Hgsnat PE=1 SV=2	1.70582	1.96049	1.80258	1.82296	+	2.7816	9.33333	6.33333	2.58297e+08	2.7595e+08	2.22372e+08	7.91808e+07	7.09022e+07	6.37456e+07	1.37e-173	1405800000	64	10	NaN	2.7816	sp|Q3UDW8-2|HGNAT_MOUSE;sp|Q3UDW8|HGNAT_MOUSE	sp|Q3UDW8-2|HGNAT_MOUSE;sp|Q3UDW8|HGNAT_MOUSE	>sp|Q3UDW8-2|HGNAT_MOUSE Isoform 2 of Heparan-alpha-glucosaminide N-acetyltransferase OS=Mus musculus GN=Hgsnat;>sp|Q3UDW8|HGNAT_MOUSE Heparan-alpha-glucosaminide N-acetyltransferase OS=Mus musculus GN=Hgsnat PE=1 SV=2	1.82296	10;10	10;10	2	10	10	10	9	9	6	5	8	10	9	9	6	5	8	10	9	9	6	5	8
tr|Q5FWX7|Q5FWX7_MOUSE;sp|A2A8Z1-2|OSBL9_MOUSE;tr|E9Q6C1|E9Q6C1_MOUSE;tr|F6UHR6|F6UHR6_MOUSE;tr|E9PXZ2|E9PXZ2_MOUSE;sp|A2A8Z1|OSBL9_MOUSE	OSBL9_MOUSE Isoform 2 of Oxysterol-binding protein-related protein 9 OS=Mus musculus GN=Osbpl9;>tr	>tr|Q5FWX7|Q5FWX7_MOUSE Oxysterol-binding protein OS=Mus musculus GN=Osbpl9 PE=2 SV=1;>sp|A2A8Z1-2|OSBL9_MOUSE Isoform 2 of Oxysterol-binding protein-related protein 9 OS=Mus musculus GN=Osbpl9;>tr|E9Q6C1|E9Q6C1_MOUSE Oxysterol-binding protein OS=Mus muscu	1.86252	1.72796	1.87111	1.82053	+	3.1887	6.33333	2.66667	1.31341e+07	1.63452e+07	1.54181e+07	3.61177e+06	4.93424e+06	4.21473e+06	9.11e-23	84810000	22	7	NaN	3.1887	tr|Q5FWX7|Q5FWX7_MOUSE;sp|A2A8Z1-2|OSBL9_MOUSE;tr|E9Q6C1|E9Q6C1_MOUSE;tr|F6UHR6|F6UHR6_MOUSE;tr|E9PXZ2|E9PXZ2_MOUSE;sp|A2A8Z1|OSBL9_MOUSE	tr|Q5FWX7|Q5FWX7_MOUSE;sp|A2A8Z1-2|OSBL9_MOUSE;tr|E9Q6C1|E9Q6C1_MOUSE;tr|F6UHR6|F6UHR6_MOUSE;tr|E9PXZ2|E9PXZ2_MOUSE;sp|A2A8Z1|OSBL9_MOUSE	>tr|Q5FWX7|Q5FWX7_MOUSE Oxysterol-binding protein OS=Mus musculus GN=Osbpl9 PE=2 SV=1;>sp|A2A8Z1-2|OSBL9_MOUSE Isoform 2 of Oxysterol-binding protein-related protein 9 OS=Mus musculus GN=Osbpl9;>tr|E9Q6C1|E9Q6C1_MOUSE Oxysterol-binding protein OS=Mus muscu	1.82053	7;7;7;7;7;7	7;7;7;7;7;7	6	7	7	5	7	7	2	4	2	5	7	7	2	4	2	5	7	7	2	4	2
sp|Q9DAZ9|ZFY19_MOUSE;tr|Q4KL52|Q4KL52_MOUSE	ZFY19_MOUSE Zinc finger FYVE domain-containing protein 19 OS=Mus musculus GN=Zfyve19 PE=1 SV=2;>tr	>sp|Q9DAZ9|ZFY19_MOUSE Zinc finger FYVE domain-containing protein 19 OS=Mus musculus GN=Zfyve19 PE=1 SV=2;>tr|Q4KL52|Q4KL52_MOUSE Zfyve19 protein OS=Mus musculus GN=Zfyve19 PE=2 SV=1	1.66466	1.53946	2.22022	1.80811	+	1.88195	13.3333	4.33333	4.2924e+07	3.64838e+07	3.32399e+07	1.35391e+07	1.2551e+07	7.13362e+06	5.39e-82	224210000	45	14	NaN	1.88195	sp|Q9DAZ9|ZFY19_MOUSE;tr|Q4KL52|Q4KL52_MOUSE	sp|Q9DAZ9|ZFY19_MOUSE;tr|Q4KL52|Q4KL52_MOUSE	>sp|Q9DAZ9|ZFY19_MOUSE Zinc finger FYVE domain-containing protein 19 OS=Mus musculus GN=Zfyve19 PE=1 SV=2;>tr|Q4KL52|Q4KL52_MOUSE Zfyve19 protein OS=Mus musculus GN=Zfyve19 PE=2 SV=1	1.80811	14;10	14;10	2	14	14	12	14	14	7	4	2	12	14	14	7	4	2	12	14	14	7	4	2
tr|E9Q0Y4|E9Q0Y4_MOUSE	E9Q0Y4_MOUSE Signal-induced proliferation-associated protein 1 OS=Mus musculus GN=Sipa1 PE=4 SV=1	>tr|E9Q0Y4|E9Q0Y4_MOUSE Signal-induced proliferation-associated protein 1 OS=Mus musculus GN=Sipa1 PE=4 SV=1	1.4943	1.67275	2.24898	1.80534	+	1.80853	16.6667	8.66667	2.84322e+07	2.55288e+07	3.02998e+07	1.00921e+07	8.00737e+06	6.37426e+06	2.15e-56	159320000	42	20	20	1.80853	tr|E9Q0Y4|E9Q0Y4_MOUSE	tr|E9Q0Y4|E9Q0Y4_MOUSE	>tr|E9Q0Y4|E9Q0Y4_MOUSE Signal-induced proliferation-associated protein 1 OS=Mus musculus GN=Sipa1 PE=4 SV=1	1.80534	20	3	1	20	3	16	16	18	11	8	7	16	16	18	11	8	7	1	3	3	1	1	1
tr|Q9Z256|Q9Z256_MOUSE;tr|Q9Z257|Q9Z257_MOUSE;tr|D3YYR5|D3YYR5_MOUSE;tr|D3Z5U5|D3Z5U5_MOUSE;sp|Q9JJX6-4|P2RX4_MOUSE;sp|Q9JJX6-2|P2RX4_MOUSE;sp|Q9JJX6-3|P2RX4_MOUSE;sp|Q9JJX6|P2RX4_MOUSE	Q9Z256_MOUSE P2X purinoceptor OS=Mus musculus GN=P2rx4 PE=2 SV=1;>tr	>tr|Q9Z256|Q9Z256_MOUSE P2X purinoceptor OS=Mus musculus GN=P2rx4 PE=2 SV=1;>tr|Q9Z257|Q9Z257_MOUSE P2X purinoceptor OS=Mus musculus GN=P2rx4 PE=2 SV=1;>tr|D3YYR5|D3YYR5_MOUSE P2X purinoceptor (Fragment) OS=Mus musculus GN=P2rx4 PE=3 SV=1;>tr|D3Z5U5|D3Z5U5	1.83631	1.98576	1.56759	1.79655	+	2.33676	9	6.33333	1.66008e+08	1.57051e+08	1.3326e+08	4.6489e+07	3.96524e+07	4.49583e+07	5.08e-100	852330000	56	9	NaN	2.33676	tr|Q9Z256|Q9Z256_MOUSE;tr|Q9Z257|Q9Z257_MOUSE;tr|D3YYR5|D3YYR5_MOUSE;tr|D3Z5U5|D3Z5U5_MOUSE;sp|Q9JJX6-4|P2RX4_MOUSE;sp|Q9JJX6-2|P2RX4_MOUSE;sp|Q9JJX6-3|P2RX4_MOUSE;sp|Q9JJX6|P2RX4_MOUSE	tr|Q9Z256|Q9Z256_MOUSE;tr|Q9Z257|Q9Z257_MOUSE;tr|D3YYR5|D3YYR5_MOUSE;tr|D3Z5U5|D3Z5U5_MOUSE;sp|Q9JJX6-4|P2RX4_MOUSE;sp|Q9JJX6-2|P2RX4_MOUSE;sp|Q9JJX6-3|P2RX4_MOUSE;sp|Q9JJX6|P2RX4_MOUSE	>tr|Q9Z256|Q9Z256_MOUSE P2X purinoceptor OS=Mus musculus GN=P2rx4 PE=2 SV=1;>tr|Q9Z257|Q9Z257_MOUSE P2X purinoceptor OS=Mus musculus GN=P2rx4 PE=2 SV=1;>tr|D3YYR5|D3YYR5_MOUSE P2X purinoceptor (Fragment) OS=Mus musculus GN=P2rx4 PE=3 SV=1;>tr|D3Z5U5|D3Z5U5	1.79655	9;9;7;7;6;6;6;6	9;9;7;7;6;6;6;6	8	9	9	9	9	9	4	9	6	9	9	9	4	9	6	9	9	9	4	9	6
tr|E9Q1G8|E9Q1G8_MOUSE;sp|O55131|SEPT7_MOUSE;tr|E9Q9F5|E9Q9F5_MOUSE	SEPT7_MOUSE Septin-7 OS=Mus musculus GN=Sept7 PE=1 SV=1;>tr	>tr|E9Q1G8|E9Q1G8_MOUSE Septin-7 OS=Mus musculus GN=Sept7 PE=3 SV=2;>sp|O55131|SEPT7_MOUSE Septin-7 OS=Mus musculus GN=Sept7 PE=1 SV=1;>tr|E9Q9F5|E9Q9F5_MOUSE Septin-7 OS=Mus musculus GN=Sept7 PE=3 SV=2	1.82717	1.593	1.92956	1.78324	+	2.50786	20.3333	16	1.2011e+08	1.02759e+08	1.06881e+08	3.38493e+07	3.40628e+07	2.80569e+07	1.57e-139	646900000	106	23	NaN	2.50786	tr|E9Q1G8|E9Q1G8_MOUSE;sp|O55131|SEPT7_MOUSE;tr|E9Q9F5|E9Q9F5_MOUSE;tr|S4R2P6|S4R2P6_MOUSE;sp|Q9DA97|SEP14_MOUSE	tr|E9Q1G8|E9Q1G8_MOUSE;sp|O55131|SEPT7_MOUSE;tr|E9Q9F5|E9Q9F5_MOUSE	>tr|E9Q1G8|E9Q1G8_MOUSE Septin-7 OS=Mus musculus GN=Sept7 PE=3 SV=2;>sp|O55131|SEPT7_MOUSE Septin-7 OS=Mus musculus GN=Sept7 PE=1 SV=1;>tr|E9Q9F5|E9Q9F5_MOUSE Septin-7 OS=Mus musculus GN=Sept7 PE=3 SV=2	1.78324	23;22;22;1;1	22;21;21;0;0	5	23	22	20	20	21	18	16	14	20	20	21	18	16	14	19	19	20	17	15	14
sp|Q08093|CNN2_MOUSE;tr|D3Z7R6|D3Z7R6_MOUSE	CNN2_MOUSE Calponin-2 OS=Mus musculus GN=Cnn2 PE=2 SV=1;>tr	>sp|Q08093|CNN2_MOUSE Calponin-2 OS=Mus musculus GN=Cnn2 PE=2 SV=1;>tr|D3Z7R6|D3Z7R6_MOUSE Calponin-2 OS=Mus musculus GN=Cnn2 PE=4 SV=1	1.70745	1.98518	1.63748	1.7767	+	2.44948	6	3.66667	1.3755e+07	1.6831e+07	1.24099e+07	4.21182e+06	4.25118e+06	3.98878e+06	1.46e-27	84877000	22	7	NaN	2.44948	sp|Q08093|CNN2_MOUSE;tr|D3Z7R6|D3Z7R6_MOUSE;sp|Q9DAW9|CNN3_MOUSE	sp|Q08093|CNN2_MOUSE;tr|D3Z7R6|D3Z7R6_MOUSE	>sp|Q08093|CNN2_MOUSE Calponin-2 OS=Mus musculus GN=Cnn2 PE=2 SV=1;>tr|D3Z7R6|D3Z7R6_MOUSE Calponin-2 OS=Mus musculus GN=Cnn2 PE=4 SV=1	1.7767	7;4;1	7;4;1	3	7	7	6	5	7	4	4	3	6	5	7	4	4	3	6	5	7	4	4	3
sp|Q9Z1T1|AP3B1_MOUSE	AP3B1_MOUSE AP-3 complex subunit beta-1 OS=Mus musculus GN=Ap3b1 PE=1 SV=2	>sp|Q9Z1T1|AP3B1_MOUSE AP-3 complex subunit beta-1 OS=Mus musculus GN=Ap3b1 PE=1 SV=2	1.80787	1.86086	1.65005	1.77293	+	2.89523	7.33333	4.33333	1.38931e+07	1.1982e+07	1.66138e+07	3.96798e+06	3.29883e+06	5.29371e+06	1.73e-28	83985000	28	10	10	2.89523	sp|Q9Z1T1|AP3B1_MOUSE	sp|Q9Z1T1|AP3B1_MOUSE	>sp|Q9Z1T1|AP3B1_MOUSE AP-3 complex subunit beta-1 OS=Mus musculus GN=Ap3b1 PE=1 SV=2	1.77293	10	10	1	10	10	6	7	9	5	5	3	6	7	9	5	5	3	6	7	9	5	5	3
sp|P10833|RRAS_MOUSE	RRAS_MOUSE Ras-related protein R-Ras OS=Mus musculus GN=Rras PE=2 SV=1	>sp|P10833|RRAS_MOUSE Ras-related protein R-Ras OS=Mus musculus GN=Rras PE=2 SV=1	1.91239	1.49719	1.82026	1.74328	+	2.28616	11.3333	6.66667	1.1797e+08	1.13381e+08	1.07369e+08	3.13394e+07	4.01643e+07	3.04039e+07	4.8e-133	681780000	66	13	13	2.28616	sp|P10833|RRAS_MOUSE	sp|P10833|RRAS_MOUSE	>sp|P10833|RRAS_MOUSE Ras-related protein R-Ras OS=Mus musculus GN=Rras PE=2 SV=1	1.74328	13	10	1	13	10	11	11	12	7	7	6	11	11	12	7	7	6	9	8	9	5	4	3
sp|Q62419|SH3G1_MOUSE	SH3G1_MOUSE Endophilin-A2 OS=Mus musculus GN=Sh3gl1 PE=1 SV=1	>sp|Q62419|SH3G1_MOUSE Endophilin-A2 OS=Mus musculus GN=Sh3gl1 PE=1 SV=1	2.02687	1.75542	1.42397	1.73542	+	2.00258	12.3333	7	3.94984e+07	3.96543e+07	3.81259e+07	9.69237e+06	1.17449e+07	1.42089e+07	1.8e-126	230700000	45	14	NaN	2.00258	sp|Q62419|SH3G1_MOUSE;tr|A2ALV1|A2ALV1_MOUSE;tr|Q8BXU5|Q8BXU5_MOUSE;sp|Q62420|SH3G2_MOUSE;tr|A2ALV3|A2ALV3_MOUSE	sp|Q62419|SH3G1_MOUSE	>sp|Q62419|SH3G1_MOUSE Endophilin-A2 OS=Mus musculus GN=Sh3gl1 PE=1 SV=1	1.73542	14;1;1;1;1	14;1;1;1;1	5	14	14	14	11	12	8	5	8	14	11	12	8	5	8	14	11	12	8	5	8
sp|Q8BL80-2|RHG22_MOUSE;sp|Q8BL80|RHG22_MOUSE;sp|Q8BL80-3|RHG22_MOUSE;tr|D3Z1Y5|D3Z1Y5_MOUSE	RHG22_MOUSE Isoform 2 of Rho GTPase-activating protein 22 OS=Mus musculus GN=Arhgap22;>sp	>sp|Q8BL80-2|RHG22_MOUSE Isoform 2 of Rho GTPase-activating protein 22 OS=Mus musculus GN=Arhgap22;>sp|Q8BL80|RHG22_MOUSE Rho GTPase-activating protein 22 OS=Mus musculus GN=Arhgap22 PE=1 SV=2;>sp|Q8BL80-3|RHG22_MOUSE Isoform 3 of Rho GTPase-activating pro	1.95239	1.63599	1.5657	1.71803	+	2.32261	6.66667	3.66667	1.28469e+07	1.32559e+07	1.2432e+07	3.31948e+06	4.26511e+06	4.19972e+06	3.1e-47	75297000	17	8	NaN	2.32261	sp|Q8BL80-2|RHG22_MOUSE;sp|Q8BL80|RHG22_MOUSE;sp|Q8BL80-3|RHG22_MOUSE;tr|D3Z1Y5|D3Z1Y5_MOUSE	sp|Q8BL80-2|RHG22_MOUSE;sp|Q8BL80|RHG22_MOUSE;sp|Q8BL80-3|RHG22_MOUSE;tr|D3Z1Y5|D3Z1Y5_MOUSE	>sp|Q8BL80-2|RHG22_MOUSE Isoform 2 of Rho GTPase-activating protein 22 OS=Mus musculus GN=Arhgap22;>sp|Q8BL80|RHG22_MOUSE Rho GTPase-activating protein 22 OS=Mus musculus GN=Arhgap22 PE=1 SV=2;>sp|Q8BL80-3|RHG22_MOUSE Isoform 3 of Rho GTPase-activating pro	1.71803	8;8;6;6	8;8;6;6	4	8	8	7	6	7	4	3	4	7	6	7	4	3	4	7	6	7	4	3	4
sp|Q3U1Z5-2|GPSM3_MOUSE;sp|Q3U1Z5|GPSM3_MOUSE;tr|G3UYL4|G3UYL4_MOUSE	GPSM3_MOUSE Isoform 2 of G-protein-signaling modulator 3 OS=Mus musculus GN=Gpsm3;>sp	>sp|Q3U1Z5-2|GPSM3_MOUSE Isoform 2 of G-protein-signaling modulator 3 OS=Mus musculus GN=Gpsm3;>sp|Q3U1Z5|GPSM3_MOUSE G-protein-signaling modulator 3 OS=Mus musculus GN=Gpsm3 PE=1 SV=2;>tr|G3UYL4|G3UYL4_MOUSE G-protein-signaling modulator 3 (Fragment) OS=M	1.88391	1.66389	1.58029	1.70936	+	2.55371	4	3	1.01611e+08	1.1458e+08	1.0257e+08	2.75309e+07	3.61601e+07	3.43013e+07	1.36e-75	622660000	21	4	NaN	2.55371	sp|Q3U1Z5-2|GPSM3_MOUSE;sp|Q3U1Z5|GPSM3_MOUSE;tr|G3UYL4|G3UYL4_MOUSE	sp|Q3U1Z5-2|GPSM3_MOUSE;sp|Q3U1Z5|GPSM3_MOUSE;tr|G3UYL4|G3UYL4_MOUSE	>sp|Q3U1Z5-2|GPSM3_MOUSE Isoform 2 of G-protein-signaling modulator 3 OS=Mus musculus GN=Gpsm3;>sp|Q3U1Z5|GPSM3_MOUSE G-protein-signaling modulator 3 OS=Mus musculus GN=Gpsm3 PE=1 SV=2;>tr|G3UYL4|G3UYL4_MOUSE G-protein-signaling modulator 3 (Fragment) OS=M	1.70936	4;4;2	4;4;2	3	4	4	4	4	4	2	3	4	4	4	4	2	3	4	4	4	4	2	3	4
sp|P47740|AL3A2_MOUSE;tr|B1AV77|B1AV77_MOUSE;tr|B1ATI0|B1ATI0_MOUSE	AL3A2_MOUSE Fatty aldehyde dehydrogenase OS=Mus musculus GN=Aldh3a2 PE=2 SV=2;>tr	>sp|P47740|AL3A2_MOUSE Fatty aldehyde dehydrogenase OS=Mus musculus GN=Aldh3a2 PE=2 SV=2;>tr|B1AV77|B1AV77_MOUSE Aldehyde dehydrogenase OS=Mus musculus GN=Aldh3a2 PE=3 SV=1;>tr|B1ATI0|B1ATI0_MOUSE Aldehyde dehydrogenase OS=Mus musculus GN=Aldh3a2 PE=3 SV=1	2.09934	1.04247	1.96974	1.70385	+	1.44253	6.66667	4.66667	3.02677e+07	2.61957e+07	3.80969e+07	7.0635e+06	1.2718e+07	9.72613e+06	5.79e-29	212960000	25	7	NaN	1.44253	sp|P47740|AL3A2_MOUSE;tr|B1AV77|B1AV77_MOUSE;tr|B1ATI0|B1ATI0_MOUSE;sp|P47739|AL3A1_MOUSE	sp|P47740|AL3A2_MOUSE;tr|B1AV77|B1AV77_MOUSE;tr|B1ATI0|B1ATI0_MOUSE	>sp|P47740|AL3A2_MOUSE Fatty aldehyde dehydrogenase OS=Mus musculus GN=Aldh3a2 PE=2 SV=2;>tr|B1AV77|B1AV77_MOUSE Aldehyde dehydrogenase OS=Mus musculus GN=Aldh3a2 PE=3 SV=1;>tr|B1ATI0|B1ATI0_MOUSE Aldehyde dehydrogenase OS=Mus musculus GN=Aldh3a2 PE=3 SV=1	1.70385	7;7;7;1	7;7;7;1	4	7	7	6	7	7	4	5	5	6	7	7	4	5	5	6	7	7	4	5	5
sp|Q9JL15|LEG8_MOUSE;tr|A8DIL0|A8DIL0_MOUSE;tr|Q8C6H0|Q8C6H0_MOUSE	LEG8_MOUSE Galectin-8 OS=Mus musculus GN=Lgals8 PE=2 SV=1;>tr	>sp|Q9JL15|LEG8_MOUSE Galectin-8 OS=Mus musculus GN=Lgals8 PE=2 SV=1;>tr|A8DIL0|A8DIL0_MOUSE Galectin OS=Mus musculus GN=Lgals8 PE=2 SV=1;>tr|Q8C6H0|Q8C6H0_MOUSE Galectin OS=Mus musculus GN=Lgals8 PE=2 SV=1	1.81678	1.81324	1.4701	1.70004	+	2.3427	18	11.3333	1.15819e+08	1.19561e+08	1.14409e+08	3.28761e+07	3.40212e+07	4.12971e+07	1.6e-113	679260000	84	19	NaN	2.3427	sp|Q9JL15|LEG8_MOUSE;tr|A8DIL0|A8DIL0_MOUSE;tr|Q8C6H0|Q8C6H0_MOUSE	sp|Q9JL15|LEG8_MOUSE;tr|A8DIL0|A8DIL0_MOUSE;tr|Q8C6H0|Q8C6H0_MOUSE	>sp|Q9JL15|LEG8_MOUSE Galectin-8 OS=Mus musculus GN=Lgals8 PE=2 SV=1;>tr|A8DIL0|A8DIL0_MOUSE Galectin OS=Mus musculus GN=Lgals8 PE=2 SV=1;>tr|Q8C6H0|Q8C6H0_MOUSE Galectin OS=Mus musculus GN=Lgals8 PE=2 SV=1	1.70004	19;18;14	19;18;14	3	19	19	18	17	19	12	13	9	18	17	19	12	13	9	18	17	19	12	13	9
sp|Q60605-2|MYL6_MOUSE;sp|Q60605|MYL6_MOUSE	MYL6_MOUSE Isoform Smooth muscle of Myosin light polypeptide 6 OS=Mus musculus GN=Myl6;>sp	>sp|Q60605-2|MYL6_MOUSE Isoform Smooth muscle of Myosin light polypeptide 6 OS=Mus musculus GN=Myl6;>sp|Q60605|MYL6_MOUSE Myosin light polypeptide 6 OS=Mus musculus GN=Myl6 PE=1 SV=3	1.65315	1.71611	1.6797	1.68299	+	3.92978	9.66667	8.66667	2.61631e+08	2.2272e+08	2.0893e+08	8.3184e+07	6.77891e+07	6.52169e+07	8.25e-167	1355100000	96	10	NaN	3.92978	sp|Q60605-2|MYL6_MOUSE;sp|Q60605|MYL6_MOUSE	sp|Q60605-2|MYL6_MOUSE;sp|Q60605|MYL6_MOUSE	>sp|Q60605-2|MYL6_MOUSE Isoform Smooth muscle of Myosin light polypeptide 6 OS=Mus musculus GN=Myl6;>sp|Q60605|MYL6_MOUSE Myosin light polypeptide 6 OS=Mus musculus GN=Myl6 PE=1 SV=3	1.68299	10;9	9;8	2	10	9	10	9	10	8	10	8	10	9	10	8	10	8	9	8	9	7	9	7
sp|P51660|DHB4_MOUSE	DHB4_MOUSE Peroxisomal multifunctional enzyme type 2 OS=Mus musculus GN=Hsd17b4 PE=1 SV=3	>sp|P51660|DHB4_MOUSE Peroxisomal multifunctional enzyme type 2 OS=Mus musculus GN=Hsd17b4 PE=1 SV=3	1.80249	1.49261	1.727	1.67403	+	2.50985	21.6667	15	1.0615e+08	1.07189e+08	1.23569e+08	3.04313e+07	3.80917e+07	3.73276e+07	5.58e-132	680990000	96	23	23	2.50985	sp|P51660|DHB4_MOUSE	sp|P51660|DHB4_MOUSE	>sp|P51660|DHB4_MOUSE Peroxisomal multifunctional enzyme type 2 OS=Mus musculus GN=Hsd17b4 PE=1 SV=3	1.67403	23	23	1	23	23	20	22	23	17	14	14	20	22	23	17	14	14	20	22	23	17	14	14
sp|Q9QXT0|CNPY2_MOUSE	CNPY2_MOUSE Protein canopy homolog 2 OS=Mus musculus GN=Cnpy2 PE=1 SV=1	>sp|Q9QXT0|CNPY2_MOUSE Protein canopy homolog 2 OS=Mus musculus GN=Cnpy2 PE=1 SV=1	1.74617	1.76569	1.48841	1.66676	+	2.54341	6.33333	3	2.85108e+07	2.43321e+07	3.12651e+07	8.49885e+06	7.15566e+06	1.11429e+07	1.24e-38	166520000	27	8	8	2.54341	sp|Q9QXT0|CNPY2_MOUSE	sp|Q9QXT0|CNPY2_MOUSE	>sp|Q9QXT0|CNPY2_MOUSE Protein canopy homolog 2 OS=Mus musculus GN=Cnpy2 PE=1 SV=1	1.66676	8	8	1	8	8	6	7	6	3	3	3	6	7	6	3	3	3	6	7	6	3	3	3
sp|Q9EQ06-2|DHB11_MOUSE;sp|Q9EQ06|DHB11_MOUSE	DHB11_MOUSE Isoform 2 of Estradiol 17-beta-dehydrogenase 11 OS=Mus musculus GN=Hsd17b11;>sp	>sp|Q9EQ06-2|DHB11_MOUSE Isoform 2 of Estradiol 17-beta-dehydrogenase 11 OS=Mus musculus GN=Hsd17b11;>sp|Q9EQ06|DHB11_MOUSE Estradiol 17-beta-dehydrogenase 11 OS=Mus musculus GN=Hsd17b11 PE=2 SV=1	1.66123	1.55985	1.75835	1.65981	+	2.92449	7.33333	6.66667	3.748e+07	3.94712e+07	4.7959e+07	1.185e+07	1.33881e+07	1.41759e+07	1.05e-28	253600000	34	10	NaN	2.92449	sp|Q9EQ06-2|DHB11_MOUSE;sp|Q9EQ06|DHB11_MOUSE;tr|A8Y5N4|A8Y5N4_MOUSE;sp|Q8VCR2-2|DHB13_MOUSE;sp|Q8VCR2|DHB13_MOUSE	sp|Q9EQ06-2|DHB11_MOUSE;sp|Q9EQ06|DHB11_MOUSE	>sp|Q9EQ06-2|DHB11_MOUSE Isoform 2 of Estradiol 17-beta-dehydrogenase 11 OS=Mus musculus GN=Hsd17b11;>sp|Q9EQ06|DHB11_MOUSE Estradiol 17-beta-dehydrogenase 11 OS=Mus musculus GN=Hsd17b11 PE=2 SV=1	1.65981	10;10;2;2;2	10;10;2;2;2	5	10	10	7	7	8	6	7	7	7	7	8	6	7	7	7	7	8	6	7	7
sp|Q8BQ30|PPR18_MOUSE;sp|Q8BQ30-2|PPR18_MOUSE	PPR18_MOUSE Phostensin OS=Mus musculus GN=Ppp1r18 PE=1 SV=1;>sp	>sp|Q8BQ30|PPR18_MOUSE Phostensin OS=Mus musculus GN=Ppp1r18 PE=1 SV=1;>sp|Q8BQ30-2|PPR18_MOUSE Isoform 2 of Phostensin OS=Mus musculus GN=Ppp1r18	1.77169	1.66282	1.53908	1.65786	+	2.78549	40.6667	21.3333	2.97262e+08	2.41652e+08	2.58089e+08	8.70563e+07	7.63185e+07	8.88096e+07	0	1569900000	194	45	NaN	2.78549	sp|Q8BQ30|PPR18_MOUSE;sp|Q8BQ30-2|PPR18_MOUSE	sp|Q8BQ30|PPR18_MOUSE;sp|Q8BQ30-2|PPR18_MOUSE	>sp|Q8BQ30|PPR18_MOUSE Phostensin OS=Mus musculus GN=Ppp1r18 PE=1 SV=1;>sp|Q8BQ30-2|PPR18_MOUSE Isoform 2 of Phostensin OS=Mus musculus GN=Ppp1r18	1.65787	45;43	45;43	2	45	45	40	40	42	19	25	20	40	40	42	19	25	20	40	40	42	19	25	20
tr|B9EJ86|B9EJ86_MOUSE;tr|G3X9N6|G3X9N6_MOUSE	B9EJ86_MOUSE Oxysterol-binding protein OS=Mus musculus GN=Osbpl8 PE=2 SV=1;>tr	>tr|B9EJ86|B9EJ86_MOUSE Oxysterol-binding protein OS=Mus musculus GN=Osbpl8 PE=2 SV=1;>tr|G3X9N6|G3X9N6_MOUSE Oxysterol-binding protein OS=Mus musculus GN=Osbpl8 PE=3 SV=1	1.62942	1.57367	1.73252	1.6452	+	3.09751	29.3333	16.3333	1.53119e+08	1.44049e+08	1.77011e+08	4.94914e+07	4.83938e+07	5.32672e+07	4.12e-204	962510000	133	34	NaN	3.09751	tr|B9EJ86|B9EJ86_MOUSE;tr|G3X9N6|G3X9N6_MOUSE	tr|B9EJ86|B9EJ86_MOUSE;tr|G3X9N6|G3X9N6_MOUSE	>tr|B9EJ86|B9EJ86_MOUSE Oxysterol-binding protein OS=Mus musculus GN=Osbpl8 PE=2 SV=1;>tr|G3X9N6|G3X9N6_MOUSE Oxysterol-binding protein OS=Mus musculus GN=Osbpl8 PE=3 SV=1	1.6452	34;33	34;33	2	34	34	28	33	27	17	17	15	28	33	27	17	17	15	28	33	27	17	17	15
sp|Q8VD58|EVI2B_MOUSE	EVI2B_MOUSE Protein EVI2B OS=Mus musculus GN=Evi2b PE=1 SV=1	>sp|Q8VD58|EVI2B_MOUSE Protein EVI2B OS=Mus musculus GN=Evi2b PE=1 SV=1	1.52415	1.93506	1.45465	1.63795	+	2.08241	5.33333	4.66667	1.3277e+08	1.6493e+08	1.37129e+08	4.61615e+07	4.3131e+07	5.00311e+07	4.76e-190	850990000	50	6	6	2.08241	sp|Q8VD58|EVI2B_MOUSE	sp|Q8VD58|EVI2B_MOUSE	>sp|Q8VD58|EVI2B_MOUSE Protein EVI2B OS=Mus musculus GN=Evi2b PE=1 SV=1	1.63795	6	6	1	6	6	6	5	5	5	4	5	6	5	5	5	4	5	6	5	5	5	4	5
sp|P08003|PDIA4_MOUSE	PDIA4_MOUSE Protein disulfide-isomerase A4 OS=Mus musculus GN=Pdia4 PE=1 SV=3	>sp|P08003|PDIA4_MOUSE Protein disulfide-isomerase A4 OS=Mus musculus GN=Pdia4 PE=1 SV=3	1.64175	1.44227	1.82908	1.6377	+	2.33552	34	22	2.02269e+08	1.8721e+08	2.0731e+08	6.48216e+07	6.88906e+07	5.83459e+07	2.42e-192	1248800000	161	38	38	2.33552	sp|P08003|PDIA4_MOUSE	sp|P08003|PDIA4_MOUSE	>sp|P08003|PDIA4_MOUSE Protein disulfide-isomerase A4 OS=Mus musculus GN=Pdia4 PE=1 SV=3	1.6377	38	38	1	38	38	33	33	36	24	23	19	33	33	36	24	23	19	33	33	36	24	23	19
sp|Q8C079|STRP1_MOUSE;sp|Q8C079-3|STRP1_MOUSE;sp|Q8C079-4|STRP1_MOUSE	STRP1_MOUSE Striatin-interacting protein 1 OS=Mus musculus GN=Strip1 PE=1 SV=2;>sp	>sp|Q8C079|STRP1_MOUSE Striatin-interacting protein 1 OS=Mus musculus GN=Strip1 PE=1 SV=2;>sp|Q8C079-3|STRP1_MOUSE Isoform 3 of Striatin-interacting protein 1 OS=Mus musculus GN=Strip1;>sp|Q8C079-4|STRP1_MOUSE Isoform 4 of Striatin-interacting protein 1 OS	1.20069	1.88673	1.82011	1.63584	+	1.7603	8.66667	3	1.71581e+07	2.06752e+07	1.38631e+07	7.46483e+06	5.59088e+06	3.926e+06	4.34e-67	92171000	21	10	NaN	1.7603	sp|Q8C079|STRP1_MOUSE;sp|Q8C079-3|STRP1_MOUSE;sp|Q8C079-4|STRP1_MOUSE;sp|Q8C079-2|STRP1_MOUSE	sp|Q8C079|STRP1_MOUSE;sp|Q8C079-3|STRP1_MOUSE;sp|Q8C079-4|STRP1_MOUSE	>sp|Q8C079|STRP1_MOUSE Striatin-interacting protein 1 OS=Mus musculus GN=Strip1 PE=1 SV=2;>sp|Q8C079-3|STRP1_MOUSE Isoform 3 of Striatin-interacting protein 1 OS=Mus musculus GN=Strip1;>sp|Q8C079-4|STRP1_MOUSE Isoform 4 of Striatin-interacting protein 1 OS	1.63584	10;9;8;3	10;9;8;3	4	10	10	8	9	9	4	2	3	8	9	9	4	2	3	8	9	9	4	2	3
sp|P70349|HINT1_MOUSE	HINT1_MOUSE Histidine triad nucleotide-binding protein 1 OS=Mus musculus GN=Hint1 PE=1 SV=3	>sp|P70349|HINT1_MOUSE Histidine triad nucleotide-binding protein 1 OS=Mus musculus GN=Hint1 PE=1 SV=3	1.47973	1.62427	1.78808	1.63069	+	2.5272	3	2.66667	1.4311e+07	1.68e+07	1.69488e+07	5.13133e+06	5.44954e+06	4.90772e+06	5.75e-20	132800000	15	3	3	2.5272	sp|P70349|HINT1_MOUSE	sp|P70349|HINT1_MOUSE	>sp|P70349|HINT1_MOUSE Histidine triad nucleotide-binding protein 1 OS=Mus musculus GN=Hint1 PE=1 SV=3	1.63069	3	1	1	3	1	3	3	3	3	3	2	3	3	3	3	3	2	1	1	1	1	1	0
sp|Q8C1B7-3|SEP11_MOUSE;sp|Q8C1B7-2|SEP11_MOUSE;sp|Q8C1B7|SEP11_MOUSE	SEP11_MOUSE Isoform 3 of Septin-11 OS=Mus musculus GN=Sept11;>sp	>sp|Q8C1B7-3|SEP11_MOUSE Isoform 3 of Septin-11 OS=Mus musculus GN=Sept11;>sp|Q8C1B7-2|SEP11_MOUSE Isoform 2 of Septin-11 OS=Mus musculus GN=Sept11;>sp|Q8C1B7|SEP11_MOUSE Septin-11 OS=Mus musculus GN=Sept11 PE=1 SV=4	1.93939	1.55904	1.37284	1.62376	+	1.98387	8.33333	5	4.17177e+07	4.04865e+07	3.98878e+07	1.0877e+07	1.37401e+07	1.54021e+07	1.16e-70	230990000	37	12	NaN	1.98387	sp|Q8C1B7-3|SEP11_MOUSE;sp|Q8C1B7-2|SEP11_MOUSE;sp|Q8C1B7|SEP11_MOUSE	sp|Q8C1B7-3|SEP11_MOUSE;sp|Q8C1B7-2|SEP11_MOUSE;sp|Q8C1B7|SEP11_MOUSE	>sp|Q8C1B7-3|SEP11_MOUSE Isoform 3 of Septin-11 OS=Mus musculus GN=Sept11;>sp|Q8C1B7-2|SEP11_MOUSE Isoform 2 of Septin-11 OS=Mus musculus GN=Sept11;>sp|Q8C1B7|SEP11_MOUSE Septin-11 OS=Mus musculus GN=Sept11 PE=1 SV=4	1.62376	13;13;13	8;8;8	3	13	8	8	10	10	7	5	5	7	9	9	6	4	5	5	7	7	4	3	3
sp|Q9QZL0|RIPK3_MOUSE;tr|E9PZP3|E9PZP3_MOUSE	RIPK3_MOUSE Receptor-interacting serine/threonine-protein kinase 3 OS=Mus musculus GN=Ripk3 PE=1 SV=2;>tr	>sp|Q9QZL0|RIPK3_MOUSE Receptor-interacting serine/threonine-protein kinase 3 OS=Mus musculus GN=Ripk3 PE=1 SV=2;>tr|E9PZP3|E9PZP3_MOUSE Receptor-interacting serine/threonine-protein kinase 3 OS=Mus musculus GN=Ripk3 PE=4 SV=1	1.75413	1.70818	1.40556	1.62262	+	2.34582	17.6667	16.3333	8.91251e+08	9.18988e+08	7.86593e+08	2.6421e+08	2.81248e+08	2.9692e+08	0	5300000000	177	20	NaN	2.34582	sp|Q9QZL0|RIPK3_MOUSE;tr|E9PZP3|E9PZP3_MOUSE	sp|Q9QZL0|RIPK3_MOUSE;tr|E9PZP3|E9PZP3_MOUSE	>sp|Q9QZL0|RIPK3_MOUSE Receptor-interacting serine/threonine-protein kinase 3 OS=Mus musculus GN=Ripk3 PE=1 SV=2;>tr|E9PZP3|E9PZP3_MOUSE Receptor-interacting serine/threonine-protein kinase 3 OS=Mus musculus GN=Ripk3 PE=4 SV=1	1.62262	20;16	20;16	2	20	20	18	18	17	19	15	15	18	18	17	19	15	15	18	18	17	19	15	15
sp|Q9ET26|RN114_MOUSE	RN114_MOUSE RING finger protein 114 OS=Mus musculus GN=Rnf114 PE=2 SV=2	>sp|Q9ET26|RN114_MOUSE RING finger protein 114 OS=Mus musculus GN=Rnf114 PE=2 SV=2	1.50227	1.50091	1.84372	1.61563	+	2.30576	6	3.33333	2.09498e+07	1.82352e+07	1.72401e+07	7.39537e+06	6.44303e+06	4.80308e+06	2.09e-32	112990000	18	6	NaN	2.30576	sp|Q9ET26|RN114_MOUSE;tr|S4R1Z0|S4R1Z0_MOUSE	sp|Q9ET26|RN114_MOUSE	>sp|Q9ET26|RN114_MOUSE RING finger protein 114 OS=Mus musculus GN=Rnf114 PE=2 SV=2	1.61563	6;1	6;1	2	6	6	6	6	6	4	3	3	6	6	6	4	3	3	6	6	6	4	3	3
sp|P97449|AMPN_MOUSE	AMPN_MOUSE Aminopeptidase N OS=Mus musculus GN=Anpep PE=1 SV=4	>sp|P97449|AMPN_MOUSE Aminopeptidase N OS=Mus musculus GN=Anpep PE=1 SV=4	1.61962	1.68079	1.51935	1.60659	+	3.06711	28.6667	24	6.3103e+08	6.75321e+08	6.55934e+08	2.05348e+08	2.1064e+08	2.28818e+08	0	3981900000	225	31	31	3.06711	sp|P97449|AMPN_MOUSE	sp|P97449|AMPN_MOUSE	>sp|P97449|AMPN_MOUSE Aminopeptidase N OS=Mus musculus GN=Anpep PE=1 SV=4	1.60659	31	31	1	31	31	27	30	29	26	23	23	27	30	29	26	23	23	27	30	29	26	23	23
sp|Q8CFE4|SCYL2_MOUSE;tr|G5E8J9|G5E8J9_MOUSE;sp|Q8CFE4-2|SCYL2_MOUSE	SCYL2_MOUSE SCY1-like protein 2 OS=Mus musculus GN=Scyl2 PE=1 SV=1;>tr	>sp|Q8CFE4|SCYL2_MOUSE SCY1-like protein 2 OS=Mus musculus GN=Scyl2 PE=1 SV=1;>tr|G5E8J9|G5E8J9_MOUSE SCY1-like protein 2 OS=Mus musculus GN=Scyl2 PE=4 SV=1;>sp|Q8CFE4-2|SCYL2_MOUSE Isoform 2 of SCY1-like protein 2 OS=Mus musculus GN=Scyl2	1.41564	1.43332	1.90564	1.58487	+	1.99581	13.3333	7	5.9406e+07	6.03407e+07	6.09565e+07	2.22679e+07	2.23429e+07	1.6269e+07	1.34e-92	393070000	47	16	NaN	1.99581	sp|Q8CFE4|SCYL2_MOUSE;tr|G5E8J9|G5E8J9_MOUSE;sp|Q8CFE4-2|SCYL2_MOUSE;tr|Q80UY7|Q80UY7_MOUSE	sp|Q8CFE4|SCYL2_MOUSE;tr|G5E8J9|G5E8J9_MOUSE;sp|Q8CFE4-2|SCYL2_MOUSE	>sp|Q8CFE4|SCYL2_MOUSE SCY1-like protein 2 OS=Mus musculus GN=Scyl2 PE=1 SV=1;>tr|G5E8J9|G5E8J9_MOUSE SCY1-like protein 2 OS=Mus musculus GN=Scyl2 PE=4 SV=1;>sp|Q8CFE4-2|SCYL2_MOUSE Isoform 2 of SCY1-like protein 2 OS=Mus musculus GN=Scyl2	1.58487	16;15;8;1	16;15;8;1	4	16	16	14	12	14	8	8	5	14	12	14	8	8	5	14	12	14	8	8	5
sp|Q9EQP2|EHD4_MOUSE	EHD4_MOUSE EH domain-containing protein 4 OS=Mus musculus GN=Ehd4 PE=1 SV=1	>sp|Q9EQP2|EHD4_MOUSE EH domain-containing protein 4 OS=Mus musculus GN=Ehd4 PE=1 SV=1	1.69502	1.61151	1.43767	1.5814	+	2.64022	15.3333	12.3333	1.26891e+08	1.28959e+08	1.2589e+08	3.91904e+07	4.22027e+07	4.6474e+07	5.66e-170	770060000	82	16	16	2.64022	sp|Q9EQP2|EHD4_MOUSE	sp|Q9EQP2|EHD4_MOUSE	>sp|Q9EQP2|EHD4_MOUSE EH domain-containing protein 4 OS=Mus musculus GN=Ehd4 PE=1 SV=1	1.5814	16	15	1	16	15	14	16	16	13	13	11	14	16	16	13	13	11	13	15	15	12	12	10
tr|Q3T9X3|Q3T9X3_MOUSE;tr|G3UZZ3|G3UZZ3_MOUSE	Q3T9X3_MOUSE Dynamin-2 OS=Mus musculus GN=Dnm2 PE=2 SV=1;>tr	>tr|Q3T9X3|Q3T9X3_MOUSE Dynamin-2 OS=Mus musculus GN=Dnm2 PE=2 SV=1;>tr|G3UZZ3|G3UZZ3_MOUSE Dynamin-2 (Fragment) OS=Mus musculus GN=Dnm2 PE=3 SV=1	1.62145	1.48726	1.61163	1.57345	+	3.12351	26.6667	15.6667	1.81899e+08	1.5294e+08	1.9498e+08	5.91194e+07	5.45519e+07	6.38028e+07	4.68e-162	1095100000	120	30	NaN	3.12351	tr|Q3T9X3|Q3T9X3_MOUSE;tr|G3UZZ3|G3UZZ3_MOUSE	tr|Q3T9X3|Q3T9X3_MOUSE;tr|G3UZZ3|G3UZZ3_MOUSE	>tr|Q3T9X3|Q3T9X3_MOUSE Dynamin-2 OS=Mus musculus GN=Dnm2 PE=2 SV=1;>tr|G3UZZ3|G3UZZ3_MOUSE Dynamin-2 (Fragment) OS=Mus musculus GN=Dnm2 PE=3 SV=1	1.57345	30;26	0;0	2	30	0	25	26	29	16	17	14	25	26	29	16	17	14	0	0	0	0	0	0
sp|P26040|EZRI_MOUSE	EZRI_MOUSE Ezrin OS=Mus musculus GN=Ezr PE=1 SV=3	>sp|P26040|EZRI_MOUSE Ezrin OS=Mus musculus GN=Ezr PE=1 SV=3	1.90152	1.47846	1.3351	1.57169	+	1.93924	8.66667	6.33333	2.28081e+07	2.51721e+07	2.04979e+07	6.10478e+06	9.03358e+06	8.12475e+06	7.28e-51	142420000	27	10	10	1.93924	sp|P26040|EZRI_MOUSE	sp|P26040|EZRI_MOUSE	>sp|P26040|EZRI_MOUSE Ezrin OS=Mus musculus GN=Ezr PE=1 SV=3	1.57169	16	10	1	16	10	14	15	15	13	13	9	8	9	9	7	8	4	8	9	9	7	8	4
sp|P32020|NLTP_MOUSE;sp|P32020-2|NLTP_MOUSE	NLTP_MOUSE Non-specific lipid-transfer protein OS=Mus musculus GN=Scp2 PE=1 SV=3;>sp	>sp|P32020|NLTP_MOUSE Non-specific lipid-transfer protein OS=Mus musculus GN=Scp2 PE=1 SV=3;>sp|P32020-2|NLTP_MOUSE Isoform SCP2 of Non-specific lipid-transfer protein OS=Mus musculus GN=Scp2	1.49116	1.65798	1.55666	1.5686	+	3.01973	9.66667	7.33333	9.90239e+07	1.02589e+08	1.09721e+08	3.52249e+07	3.25087e+07	3.72984e+07	4.06e-76	624640000	47	12	NaN	3.01973	sp|P32020|NLTP_MOUSE;sp|P32020-2|NLTP_MOUSE;tr|A2APS4|A2APS4_MOUSE	sp|P32020|NLTP_MOUSE;sp|P32020-2|NLTP_MOUSE	>sp|P32020|NLTP_MOUSE Non-specific lipid-transfer protein OS=Mus musculus GN=Scp2 PE=1 SV=3;>sp|P32020-2|NLTP_MOUSE Isoform SCP2 of Non-specific lipid-transfer protein OS=Mus musculus GN=Scp2	1.5686	12;11;1	12;11;1	3	12	12	10	9	10	6	9	7	10	9	10	6	9	7	10	9	10	6	9	7
sp|Q99LJ0|CT2NL_MOUSE	CT2NL_MOUSE CTTNBP2 N-terminal-like protein OS=Mus musculus GN=Cttnbp2nl PE=1 SV=1	>sp|Q99LJ0|CT2NL_MOUSE CTTNBP2 N-terminal-like protein OS=Mus musculus GN=Cttnbp2nl PE=1 SV=1	1.54222	1.56082	1.58029	1.56111	+	4.30481	34.3333	21	1.1841e+08	1.17999e+08	1.23521e+08	4.06574e+07	3.99972e+07	4.13067e+07	3.17e-196	712970000	130	38	38	4.30481	sp|Q99LJ0|CT2NL_MOUSE	sp|Q99LJ0|CT2NL_MOUSE	>sp|Q99LJ0|CT2NL_MOUSE CTTNBP2 N-terminal-like protein OS=Mus musculus GN=Cttnbp2nl PE=1 SV=1	1.56111	38	38	1	38	38	32	37	34	22	24	17	32	37	34	22	24	17	32	37	34	22	24	17
sp|Q3TW96|UAP1L_MOUSE;sp|Q3TW96-2|UAP1L_MOUSE	UAP1L_MOUSE UDP-N-acetylhexosamine pyrophosphorylase-like protein 1 OS=Mus musculus GN=Uap1l1 PE=2 SV=1;>sp	>sp|Q3TW96|UAP1L_MOUSE UDP-N-acetylhexosamine pyrophosphorylase-like protein 1 OS=Mus musculus GN=Uap1l1 PE=2 SV=1;>sp|Q3TW96-2|UAP1L_MOUSE Isoform 2 of UDP-N-acetylhexosamine pyrophosphorylase-like protein 1 OS=Mus musculus GN=Uap1l1	1.41902	2.20826	1.04546	1.55758	+	1.34518	4.66667	2	4.65951e+06	9.06254e+06	3.74309e+06	1.74249e+06	1.9611e+06	1.81351e+06	4.19e-13	34391000	9	6	NaN	1.34518	sp|Q3TW96|UAP1L_MOUSE;sp|Q3TW96-2|UAP1L_MOUSE	sp|Q3TW96|UAP1L_MOUSE;sp|Q3TW96-2|UAP1L_MOUSE	>sp|Q3TW96|UAP1L_MOUSE UDP-N-acetylhexosamine pyrophosphorylase-like protein 1 OS=Mus musculus GN=Uap1l1 PE=2 SV=1;>sp|Q3TW96-2|UAP1L_MOUSE Isoform 2 of UDP-N-acetylhexosamine pyrophosphorylase-like protein 1 OS=Mus musculus GN=Uap1l1	1.55758	6;4	6;4	2	6	6	3	5	6	2	2	2	3	5	6	2	2	2	3	5	6	2	2	2
sp|O70309|ITB5_MOUSE;tr|Q6PE70|Q6PE70_MOUSE;tr|G5E8F8|G5E8F8_MOUSE;sp|O70309-2|ITB5_MOUSE	ITB5_MOUSE Integrin beta-5 OS=Mus musculus GN=Itgb5 PE=1 SV=2;>tr	>sp|O70309|ITB5_MOUSE Integrin beta-5 OS=Mus musculus GN=Itgb5 PE=1 SV=2;>tr|Q6PE70|Q6PE70_MOUSE Integrin beta OS=Mus musculus GN=Itgb5 PE=2 SV=1;>tr|G5E8F8|G5E8F8_MOUSE Integrin beta OS=Mus musculus GN=Itgb5 PE=3 SV=1;>sp|O70309-2|ITB5_MOUSE Isoform Beta-	1.6352	1.71687	1.31984	1.5573	+	2.22274	17	10	7.90952e+07	8.24138e+07	6.50055e+07	2.5463e+07	2.50709e+07	2.60399e+07	2.13e-134	439990000	82	21	NaN	2.22274	sp|O70309|ITB5_MOUSE;tr|Q6PE70|Q6PE70_MOUSE;tr|G5E8F8|G5E8F8_MOUSE;sp|O70309-2|ITB5_MOUSE	sp|O70309|ITB5_MOUSE;tr|Q6PE70|Q6PE70_MOUSE;tr|G5E8F8|G5E8F8_MOUSE;sp|O70309-2|ITB5_MOUSE	>sp|O70309|ITB5_MOUSE Integrin beta-5 OS=Mus musculus GN=Itgb5 PE=1 SV=2;>tr|Q6PE70|Q6PE70_MOUSE Integrin beta OS=Mus musculus GN=Itgb5 PE=2 SV=1;>tr|G5E8F8|G5E8F8_MOUSE Integrin beta OS=Mus musculus GN=Itgb5 PE=3 SV=1;>sp|O70309-2|ITB5_MOUSE Isoform Beta-	1.55731	21;21;18;18	21;21;18;18	4	21	21	17	19	15	9	14	7	17	19	15	9	14	7	17	19	15	9	14	7
sp|Q9JHU4|DYHC1_MOUSE	DYHC1_MOUSE Cytoplasmic dynein 1 heavy chain 1 OS=Mus musculus GN=Dync1h1 PE=1 SV=2	>sp|Q9JHU4|DYHC1_MOUSE Cytoplasmic dynein 1 heavy chain 1 OS=Mus musculus GN=Dync1h1 PE=1 SV=2	1.21219	2.08337	1.33382	1.54313	+	1.52615	29	13	3.43337e+07	3.91399e+07	3.88741e+07	1.4819e+07	9.2357e+06	1.5422e+07	4.02e-94	241820000	71	38	NaN	1.52615	sp|Q9JHU4|DYHC1_MOUSE;tr|F6ZX84|F6ZX84_MOUSE	sp|Q9JHU4|DYHC1_MOUSE	>sp|Q9JHU4|DYHC1_MOUSE Cytoplasmic dynein 1 heavy chain 1 OS=Mus musculus GN=Dync1h1 PE=1 SV=2	1.54312	38;2	38;2	2	38	38	25	29	33	18	10	11	25	29	33	18	10	11	25	29	33	18	10	11
sp|P83741-4|WNK1_MOUSE;sp|P83741-5|WNK1_MOUSE;sp|P83741|WNK1_MOUSE;sp|P83741-2|WNK1_MOUSE;sp|P83741-3|WNK1_MOUSE;sp|P83741-6|WNK1_MOUSE	WNK1_MOUSE Isoform 4 of Serine/threonine-protein kinase WNK1 OS=Mus musculus GN=Wnk1;>sp	>sp|P83741-4|WNK1_MOUSE Isoform 4 of Serine/threonine-protein kinase WNK1 OS=Mus musculus GN=Wnk1;>sp|P83741-5|WNK1_MOUSE Isoform 5 of Serine/threonine-protein kinase WNK1 OS=Mus musculus GN=Wnk1;>sp|P83741|WNK1_MOUSE Serine/threonine-protein kinase WNK1 O	1.23441	1.72221	1.66766	1.54143	+	2.0055	15.6667	8	2.2573e+07	2.43159e+07	2.4711e+07	9.59401e+06	7.36987e+06	7.77804e+06	1.5e-45	139660000	45	18	NaN	2.0055	sp|P83741-4|WNK1_MOUSE;sp|P83741-5|WNK1_MOUSE;sp|P83741|WNK1_MOUSE;sp|P83741-2|WNK1_MOUSE;sp|P83741-3|WNK1_MOUSE;sp|P83741-6|WNK1_MOUSE;tr|F7CC62|F7CC62_MOUSE;tr|F7CZC4|F7CZC4_MOUSE;tr|F6U2S8|F6U2S8_MOUSE	sp|P83741-4|WNK1_MOUSE;sp|P83741-5|WNK1_MOUSE;sp|P83741|WNK1_MOUSE;sp|P83741-2|WNK1_MOUSE;sp|P83741-3|WNK1_MOUSE;sp|P83741-6|WNK1_MOUSE	>sp|P83741-4|WNK1_MOUSE Isoform 4 of Serine/threonine-protein kinase WNK1 OS=Mus musculus GN=Wnk1;>sp|P83741-5|WNK1_MOUSE Isoform 5 of Serine/threonine-protein kinase WNK1 OS=Mus musculus GN=Wnk1;>sp|P83741|WNK1_MOUSE Serine/threonine-protein kinase WNK1 O	1.54143	18;18;18;18;18;12;2;2;1	15;15;15;15;15;9;2;2;1	9	18	15	16	16	15	9	8	7	16	16	15	9	8	7	14	14	13	7	7	6
sp|Q3UND0-2|SKAP2_MOUSE;sp|Q3UND0|SKAP2_MOUSE	SKAP2_MOUSE Isoform 2 of Src kinase-associated phosphoprotein 2 OS=Mus musculus GN=Skap2;>sp	>sp|Q3UND0-2|SKAP2_MOUSE Isoform 2 of Src kinase-associated phosphoprotein 2 OS=Mus musculus GN=Skap2;>sp|Q3UND0|SKAP2_MOUSE Src kinase-associated phosphoprotein 2 OS=Mus musculus GN=Skap2 PE=1 SV=2	1.20819	2.23865	1.1647	1.53718	+	1.31538	5	3	9.94054e+06	1.58179e+07	1.0826e+07	4.30239e+06	3.35158e+06	4.82903e+06	5.92e-25	73455000	25	5	NaN	1.31538	sp|Q3UND0-2|SKAP2_MOUSE;sp|Q3UND0|SKAP2_MOUSE	sp|Q3UND0-2|SKAP2_MOUSE;sp|Q3UND0|SKAP2_MOUSE	>sp|Q3UND0-2|SKAP2_MOUSE Isoform 2 of Src kinase-associated phosphoprotein 2 OS=Mus musculus GN=Skap2;>sp|Q3UND0|SKAP2_MOUSE Src kinase-associated phosphoprotein 2 OS=Mus musculus GN=Skap2 PE=1 SV=2	1.53718	5;5	5;5	2	5	5	5	5	5	4	2	3	5	5	5	4	2	3	5	5	5	4	2	3
sp|Q8BUV8|GP107_MOUSE	GP107_MOUSE Protein GPR107 OS=Mus musculus GN=Gpr107 PE=2 SV=2	>sp|Q8BUV8|GP107_MOUSE Protein GPR107 OS=Mus musculus GN=Gpr107 PE=2 SV=2	1.43053	1.63898	NaN	1.53476	+	1.36486	3	2	4.96181e+06	5.27898e+06	6.47858e+06	1.84081e+06	1.695e+06	0	1.41e-10	31780000	6	3	3	1.36486	sp|Q8BUV8|GP107_MOUSE	sp|Q8BUV8|GP107_MOUSE	>sp|Q8BUV8|GP107_MOUSE Protein GPR107 OS=Mus musculus GN=Gpr107 PE=2 SV=2	1.53476	3	3	1	3	3	3	3	3	3	2	1	3	3	3	3	2	1	3	3	3	3	2	1
sp|Q8BPU7|ELMO1_MOUSE;sp|Q8BPU7-3|ELMO1_MOUSE	ELMO1_MOUSE Engulfment and cell motility protein 1 OS=Mus musculus GN=Elmo1 PE=1 SV=2;>sp	>sp|Q8BPU7|ELMO1_MOUSE Engulfment and cell motility protein 1 OS=Mus musculus GN=Elmo1 PE=1 SV=2;>sp|Q8BPU7-3|ELMO1_MOUSE Isoform 3 of Engulfment and cell motility protein 1 OS=Mus musculus GN=Elmo1	1.48123	1.65075	1.46582	1.5326	+	2.82654	15.6667	13	6.89065e+07	7.34007e+07	7.43498e+07	2.46808e+07	2.3376e+07	2.69172e+07	2.97e-81	448490000	74	18	NaN	2.82654	sp|Q8BPU7|ELMO1_MOUSE;sp|Q8BPU7-3|ELMO1_MOUSE;sp|Q8BPU7-2|ELMO1_MOUSE;sp|Q8BPU7-4|ELMO1_MOUSE	sp|Q8BPU7|ELMO1_MOUSE;sp|Q8BPU7-3|ELMO1_MOUSE	>sp|Q8BPU7|ELMO1_MOUSE Engulfment and cell motility protein 1 OS=Mus musculus GN=Elmo1 PE=1 SV=2;>sp|Q8BPU7-3|ELMO1_MOUSE Isoform 3 of Engulfment and cell motility protein 1 OS=Mus musculus GN=Elmo1	1.5326	18;10;6;4	13;7;6;4	4	18	13	14	16	17	12	13	14	14	16	17	12	13	14	9	11	12	9	8	10
sp|P46638|RB11B_MOUSE;tr|G3UY29|G3UY29_MOUSE;tr|E9Q3P9|E9Q3P9_MOUSE;tr|F8WGS1|F8WGS1_MOUSE;tr|G3UZD3|G3UZD3_MOUSE	RB11B_MOUSE Ras-related protein Rab-11B OS=Mus musculus GN=Rab11b PE=1 SV=3;>tr	>sp|P46638|RB11B_MOUSE Ras-related protein Rab-11B OS=Mus musculus GN=Rab11b PE=1 SV=3;>tr|G3UY29|G3UY29_MOUSE MCG22989, isoform CRA_a OS=Mus musculus GN=Rab11b PE=3 SV=1;>tr|E9Q3P9|E9Q3P9_MOUSE Ras-related protein Rab-11A OS=Mus musculus GN=Rab11a PE=3 SV	1.47851	1.58021	1.50845	1.52239	+	3.40599	12.3333	9	1.10961e+09	1.13149e+09	1.0876e+09	3.9819e+08	3.78408e+08	3.82279e+08	2.78e-80	6646800000	102	13	NaN	3.40599	sp|P46638|RB11B_MOUSE;tr|G3UY29|G3UY29_MOUSE;tr|E9Q3P9|E9Q3P9_MOUSE;tr|F8WGS1|F8WGS1_MOUSE;tr|G3UZD3|G3UZD3_MOUSE;tr|G3UZL4|G3UZL4_MOUSE;tr|E9PZB2|E9PZB2_MOUSE;tr|F6R2Z5|F6R2Z5_MOUSE;tr|D3YYB3|D3YYB3_MOUSE;sp|Q9WTL2|RAB25_MOUSE	sp|P46638|RB11B_MOUSE;tr|G3UY29|G3UY29_MOUSE;tr|E9Q3P9|E9Q3P9_MOUSE;tr|F8WGS1|F8WGS1_MOUSE;tr|G3UZD3|G3UZD3_MOUSE	>sp|P46638|RB11B_MOUSE Ras-related protein Rab-11B OS=Mus musculus GN=Rab11b PE=1 SV=3;>tr|G3UY29|G3UY29_MOUSE MCG22989, isoform CRA_a OS=Mus musculus GN=Rab11b PE=3 SV=1;>tr|E9Q3P9|E9Q3P9_MOUSE Ras-related protein Rab-11A OS=Mus musculus GN=Rab11a PE=3 SV	1.52239	13;11;11;11;10;4;1;1;1;1	2;0;0;0;2;1;0;0;0;0	10	13	2	12	13	12	8	9	10	12	13	12	8	9	10	1	2	2	0	0	1
sp|Q02819|NUCB1_MOUSE;tr|H3BK79|H3BK79_MOUSE	NUCB1_MOUSE Nucleobindin-1 OS=Mus musculus GN=Nucb1 PE=1 SV=2;>tr	>sp|Q02819|NUCB1_MOUSE Nucleobindin-1 OS=Mus musculus GN=Nucb1 PE=1 SV=2;>tr|H3BK79|H3BK79_MOUSE Nucleobindin-1 (Fragment) OS=Mus musculus GN=Nucb1 PE=4 SV=1	1.42628	1.45498	1.68416	1.52181	+	2.54322	26.6667	19.3333	1.4471e+08	1.37199e+08	1.57109e+08	5.38456e+07	5.00449e+07	4.889e+07	3.26e-191	944680000	123	31	NaN	2.54322	sp|Q02819|NUCB1_MOUSE;tr|H3BK79|H3BK79_MOUSE;tr|D3Z7D7|D3Z7D7_MOUSE;tr|D3Z1N1|D3Z1N1_MOUSE	sp|Q02819|NUCB1_MOUSE;tr|H3BK79|H3BK79_MOUSE	>sp|Q02819|NUCB1_MOUSE Nucleobindin-1 OS=Mus musculus GN=Nucb1 PE=1 SV=2;>tr|H3BK79|H3BK79_MOUSE Nucleobindin-1 (Fragment) OS=Mus musculus GN=Nucb1 PE=4 SV=1	1.52181	31;21;13;5	31;21;13;5	4	31	31	24	27	29	22	18	18	24	27	29	22	18	18	24	27	29	22	18	18
sp|Q99L04|DHRS1_MOUSE	DHRS1_MOUSE Dehydrogenase/reductase SDR family member 1 OS=Mus musculus GN=Dhrs1 PE=2 SV=1	>sp|Q99L04|DHRS1_MOUSE Dehydrogenase/reductase SDR family member 1 OS=Mus musculus GN=Dhrs1 PE=2 SV=1	1.45879	1.45414	1.6467	1.51988	+	2.76023	8.33333	6.33333	3.03187e+07	2.90569e+07	3.08248e+07	1.10301e+07	1.0605e+07	9.84464e+06	2.65e-50	186680000	37	11	11	2.76023	sp|Q99L04|DHRS1_MOUSE	sp|Q99L04|DHRS1_MOUSE	>sp|Q99L04|DHRS1_MOUSE Dehydrogenase/reductase SDR family member 1 OS=Mus musculus GN=Dhrs1 PE=2 SV=1	1.51988	11	11	1	11	11	9	6	10	6	7	6	9	6	10	6	7	6	9	6	10	6	7	6
sp|Q9CWG1|GLIP1_MOUSE;tr|G3UYI2|G3UYI2_MOUSE	GLIP1_MOUSE Glioma pathogenesis-related protein 1 OS=Mus musculus GN=Glipr1 PE=2 SV=1;>tr	>sp|Q9CWG1|GLIP1_MOUSE Glioma pathogenesis-related protein 1 OS=Mus musculus GN=Glipr1 PE=2 SV=1;>tr|G3UYI2|G3UYI2_MOUSE Glioma pathogenesis-related protein 1 (Fragment) OS=Mus musculus GN=Glipr1 PE=4 SV=1	1.64025	1.61467	1.30266	1.51919	+	2.29554	4	3	2.02792e+07	2.2886e+07	1.72219e+07	6.50549e+06	7.47326e+06	6.98136e+06	5.11e-28	119140000	19	4	NaN	2.29554	sp|Q9CWG1|GLIP1_MOUSE;tr|G3UYI2|G3UYI2_MOUSE	sp|Q9CWG1|GLIP1_MOUSE;tr|G3UYI2|G3UYI2_MOUSE	>sp|Q9CWG1|GLIP1_MOUSE Glioma pathogenesis-related protein 1 OS=Mus musculus GN=Glipr1 PE=2 SV=1;>tr|G3UYI2|G3UYI2_MOUSE Glioma pathogenesis-related protein 1 (Fragment) OS=Mus musculus GN=Glipr1 PE=4 SV=1	1.5192	4;2	4;2	2	4	4	4	4	4	3	3	3	4	4	4	3	3	3	4	4	4	3	3	3
tr|E0CYJ0|E0CYJ0_MOUSE;tr|E0CXA9|E0CXA9_MOUSE;sp|Q6PEB6|PHOCN_MOUSE;tr|G8JL35|G8JL35_MOUSE	PHOCN_MOUSE MOB-like protein phocein OS=Mus musculus GN=Mob4 PE=1 SV	>tr|E0CYJ0|E0CYJ0_MOUSE MOB-like protein phocein (Fragment) OS=Mus musculus GN=Mob4 PE=4 SV=1;>tr|E0CXA9|E0CXA9_MOUSE MOB-like protein phocein OS=Mus musculus GN=Mob4 PE=4 SV=1;>sp|Q6PEB6|PHOCN_MOUSE MOB-like protein phocein OS=Mus musculus GN=Mob4 PE=1 SV	1.04227	1.5803	1.93389	1.51882	+	1.55416	4	3	1.87452e+07	1.68539e+07	2.18142e+07	9.10186e+06	5.63625e+06	5.70926e+06	5.71e-21	129050000	28	4	NaN	1.55416	tr|E0CYJ0|E0CYJ0_MOUSE;tr|E0CXA9|E0CXA9_MOUSE;sp|Q6PEB6|PHOCN_MOUSE;tr|G8JL35|G8JL35_MOUSE	tr|E0CYJ0|E0CYJ0_MOUSE;tr|E0CXA9|E0CXA9_MOUSE;sp|Q6PEB6|PHOCN_MOUSE;tr|G8JL35|G8JL35_MOUSE	>tr|E0CYJ0|E0CYJ0_MOUSE MOB-like protein phocein (Fragment) OS=Mus musculus GN=Mob4 PE=4 SV=1;>tr|E0CXA9|E0CXA9_MOUSE MOB-like protein phocein OS=Mus musculus GN=Mob4 PE=4 SV=1;>sp|Q6PEB6|PHOCN_MOUSE MOB-like protein phocein OS=Mus musculus GN=Mob4 PE=1 SV	1.51882	4;4;4;2	4;4;4;2	4	4	4	4	4	4	2	4	3	4	4	4	2	4	3	4	4	4	2	4	3
tr|E9PZ00|E9PZ00_MOUSE;tr|Q8BFQ1|Q8BFQ1_MOUSE;tr|K3W4L3|K3W4L3_MOUSE;tr|J3QPG5|J3QPG5_MOUSE;sp|Q61207|SAP_MOUSE	E9PZ00_MOUSE Sulfated glycoprotein 1 OS=Mus musculus GN=Psap PE=4 SV=1;>tr	>tr|E9PZ00|E9PZ00_MOUSE Sulfated glycoprotein 1 OS=Mus musculus GN=Psap PE=4 SV=1;>tr|Q8BFQ1|Q8BFQ1_MOUSE Prosaposin, isoform CRA_a OS=Mus musculus GN=Psap PE=2 SV=1;>tr|K3W4L3|K3W4L3_MOUSE Sulfated glycoprotein 1 OS=Mus musculus GN=Psap PE=4 SV=1;>tr|J3QP	1.89698	1.21237	1.43511	1.51482	+	1.76307	7.66667	6	8.53808e+07	1.04949e+08	6.89112e+07	2.2925e+07	4.52918e+07	2.54847e+07	1.8e-34	573680000	32	11	NaN	1.76307	tr|E9PZ00|E9PZ00_MOUSE;tr|Q8BFQ1|Q8BFQ1_MOUSE;tr|K3W4L3|K3W4L3_MOUSE;tr|J3QPG5|J3QPG5_MOUSE;sp|Q61207|SAP_MOUSE	tr|E9PZ00|E9PZ00_MOUSE;tr|Q8BFQ1|Q8BFQ1_MOUSE;tr|K3W4L3|K3W4L3_MOUSE;tr|J3QPG5|J3QPG5_MOUSE;sp|Q61207|SAP_MOUSE	>tr|E9PZ00|E9PZ00_MOUSE Sulfated glycoprotein 1 OS=Mus musculus GN=Psap PE=4 SV=1;>tr|Q8BFQ1|Q8BFQ1_MOUSE Prosaposin, isoform CRA_a OS=Mus musculus GN=Psap PE=2 SV=1;>tr|K3W4L3|K3W4L3_MOUSE Sulfated glycoprotein 1 OS=Mus musculus GN=Psap PE=4 SV=1;>tr|J3QP	1.51482	11;11;11;11;11	11;11;11;11;11	5	11	11	7	8	8	8	6	4	7	8	8	8	6	4	7	8	8	8	6	4
sp|O35887|CALU_MOUSE;tr|G3UWV3|G3UWV3_MOUSE;tr|G3UWR0|G3UWR0_MOUSE	CALU_MOUSE Calumenin OS=Mus musculus GN=Calu PE=1 SV=1;>tr	>sp|O35887|CALU_MOUSE Calumenin OS=Mus musculus GN=Calu PE=1 SV=1;>tr|G3UWV3|G3UWV3_MOUSE Calumenin OS=Mus musculus GN=Calu PE=4 SV=1;>tr|G3UWR0|G3UWR0_MOUSE Calumenin OS=Mus musculus GN=Calu PE=4 SV=1	1.39188	1.43752	1.68806	1.50582	+	2.42975	8.66667	4.66667	4.88472e+07	4.83337e+07	5.0747e+07	1.8614e+07	1.78451e+07	1.57489e+07	1.85e-70	288330000	44	11	NaN	2.42975	sp|O35887|CALU_MOUSE;tr|G3UWV3|G3UWV3_MOUSE;tr|G3UWR0|G3UWR0_MOUSE;tr|G3UY49|G3UY49_MOUSE	sp|O35887|CALU_MOUSE;tr|G3UWV3|G3UWV3_MOUSE;tr|G3UWR0|G3UWR0_MOUSE	>sp|O35887|CALU_MOUSE Calumenin OS=Mus musculus GN=Calu PE=1 SV=1;>tr|G3UWV3|G3UWV3_MOUSE Calumenin OS=Mus musculus GN=Calu PE=4 SV=1;>tr|G3UWR0|G3UWR0_MOUSE Calumenin OS=Mus musculus GN=Calu PE=4 SV=1	1.50582	11;7;6;5	2;1;2;2	4	11	2	7	8	11	5	3	6	7	8	11	5	3	6	1	1	2	1	1	1
sp|Q6P5E4|UGGG1_MOUSE	UGGG1_MOUSE UDP-glucose:glycoprotein glucosyltransferase 1 OS=Mus musculus GN=Uggt1 PE=1 SV=4	>sp|Q6P5E4|UGGG1_MOUSE UDP-glucose:glycoprotein glucosyltransferase 1 OS=Mus musculus GN=Uggt1 PE=1 SV=4	1.67185	1.42599	1.41583	1.50456	+	2.51138	18.6667	12.6667	8.21883e+07	7.30971e+07	7.93652e+07	2.57953e+07	2.72038e+07	2.97461e+07	2.75e-144	476580000	88	21	NaN	2.51138	sp|Q6P5E4|UGGG1_MOUSE;tr|G3UYG7|G3UYG7_MOUSE;tr|G3UY73|G3UY73_MOUSE	sp|Q6P5E4|UGGG1_MOUSE	>sp|Q6P5E4|UGGG1_MOUSE UDP-glucose:glycoprotein glucosyltransferase 1 OS=Mus musculus GN=Uggt1 PE=1 SV=4	1.50456	21;6;3	21;6;3	3	21	21	16	19	21	13	12	13	16	19	21	13	12	13	16	19	21	13	12	13
sp|P01899|HA11_MOUSE	HA11_MOUSE H-2 class I histocompatibility antigen, D-B alpha chain OS=Mus musculus GN=H2-D1 PE=1 SV=2	>sp|P01899|HA11_MOUSE H-2 class I histocompatibility antigen, D-B alpha chain OS=Mus musculus GN=H2-D1 PE=1 SV=2	1.54769	1.69704	1.26779	1.50417	+	2.15968	20	11.6667	8.3493e+08	8.06176e+08	7.43824e+08	2.85588e+08	2.48639e+08	3.08909e+08	0	4911500000	181	22	NaN	2.15968	sp|P01899|HA11_MOUSE;tr|A7VMS6|A7VMS6_MOUSE;tr|E9Q0G4|E9Q0G4_MOUSE;tr|G3UXE9|G3UXE9_MOUSE;tr|G3UX20|G3UX20_MOUSE;tr|V9GXI3|V9GXI3_MOUSE;tr|V9GXI4|V9GXI4_MOUSE;tr|F6VXI7|F6VXI7_MOUSE;tr|G3XA74|G3XA74_MOUSE;tr|G3UZL7|G3UZL7_MOUSE;tr|V9GXR0|V9GXR0_MOUSE;tr|H3BJA9|H3BJA9_MOUSE;tr|H3BK58|H3BK58_MOUSE;tr|A7VMS3|A7VMS3_MOUSE	sp|P01899|HA11_MOUSE	>sp|P01899|HA11_MOUSE H-2 class I histocompatibility antigen, D-B alpha chain OS=Mus musculus GN=H2-D1 PE=1 SV=2	1.50417	22;3;3;3;2;1;1;1;1;1;1;1;1;1	4;0;0;0;0;0;0;0;0;0;0;0;0;0	14	22	4	19	20	21	11	13	11	19	20	21	11	13	11	2	3	4	0	0	0
sp|O09044|SNP23_MOUSE;tr|Q9D3L3|Q9D3L3_MOUSE;tr|B0R030|B0R030_MOUSE	SNP23_MOUSE Synaptosomal-associated protein 23 OS=Mus musculus GN=Snap23 PE=1 SV=1;>tr	>sp|O09044|SNP23_MOUSE Synaptosomal-associated protein 23 OS=Mus musculus GN=Snap23 PE=1 SV=1;>tr|Q9D3L3|Q9D3L3_MOUSE Synaptosomal-associated protein OS=Mus musculus GN=Snap23 PE=2 SV=1;>tr|B0R030|B0R030_MOUSE Synaptosomal-associated protein (Fragment) OS=	1.50955	1.55119	1.44047	1.5004	+	3.33466	15.3333	12.3333	1.30629e+08	1.34691e+08	1.2718e+08	4.58796e+07	4.596e+07	4.68587e+07	1.13e-269	801740000	81	18	NaN	3.33466	sp|O09044|SNP23_MOUSE;tr|Q9D3L3|Q9D3L3_MOUSE;tr|B0R030|B0R030_MOUSE;tr|B0R029|B0R029_MOUSE;tr|E9Q8A1|E9Q8A1_MOUSE;sp|P60879|SNP25_MOUSE	sp|O09044|SNP23_MOUSE;tr|Q9D3L3|Q9D3L3_MOUSE;tr|B0R030|B0R030_MOUSE	>sp|O09044|SNP23_MOUSE Synaptosomal-associated protein 23 OS=Mus musculus GN=Snap23 PE=1 SV=1;>tr|Q9D3L3|Q9D3L3_MOUSE Synaptosomal-associated protein OS=Mus musculus GN=Snap23 PE=2 SV=1;>tr|B0R030|B0R030_MOUSE Synaptosomal-associated protein (Fragment) OS=	1.5004	18;18;14;8;8;1	18;18;14;8;8;1	6	18	18	15	16	15	14	13	10	15	16	15	14	13	10	15	16	15	14	13	10
sp|P28867|KPCD_MOUSE;sp|P28867-2|KPCD_MOUSE	KPCD_MOUSE Protein kinase C delta type OS=Mus musculus GN=Prkcd PE=1 SV=3;>sp	>sp|P28867|KPCD_MOUSE Protein kinase C delta type OS=Mus musculus GN=Prkcd PE=1 SV=3;>sp|P28867-2|KPCD_MOUSE Isoform 2 of Protein kinase C delta type OS=Mus musculus GN=Prkcd	1.49383	1.52981	1.46943	1.49769	+	3.86304	25	15.6667	9.72568e+07	9.88007e+07	9.19856e+07	3.45327e+07	3.42168e+07	3.32177e+07	3.46e-155	603700000	111	28	NaN	3.86304	sp|P28867|KPCD_MOUSE;sp|P28867-2|KPCD_MOUSE;tr|B1AYX8|B1AYX8_MOUSE;tr|Q8CAV6|Q8CAV6_MOUSE;sp|Q02111|KPCT_MOUSE	sp|P28867|KPCD_MOUSE;sp|P28867-2|KPCD_MOUSE	>sp|P28867|KPCD_MOUSE Protein kinase C delta type OS=Mus musculus GN=Prkcd PE=1 SV=3;>sp|P28867-2|KPCD_MOUSE Isoform 2 of Protein kinase C delta type OS=Mus musculus GN=Prkcd	1.49769	28;27;1;1;1	8;8;0;0;0	5	28	8	24	25	26	19	16	12	24	25	26	19	16	12	7	8	7	6	6	4
sp|P99024|TBB5_MOUSE	TBB5_MOUSE Tubulin beta-5 chain OS=Mus musculus GN=Tubb5 PE=1 SV=1	>sp|P99024|TBB5_MOUSE Tubulin beta-5 chain OS=Mus musculus GN=Tubb5 PE=1 SV=1	1.56626	1.41767	1.50075	1.49489	+	3.0829	4	4	1.34921e+08	1.31801e+08	1.26139e+08	4.55596e+07	4.93356e+07	4.45738e+07	0	850590000	70	4	4	3.0829	sp|P99024|TBB5_MOUSE	sp|P99024|TBB5_MOUSE	>sp|P99024|TBB5_MOUSE Tubulin beta-5 chain OS=Mus musculus GN=Tubb5 PE=1 SV=1	1.49489	25	3	1	25	3	20	21	23	19	16	17	4	4	4	4	4	4	3	3	3	3	3	3
tr|E9QAT4|E9QAT4_MOUSE;tr|A2AIX1|A2AIX1_MOUSE;tr|F7BPW6|F7BPW6_MOUSE	E9QAT4_MOUSE Protein Sec16a OS=Mus musculus GN=Sec16a PE=4 SV=1;>tr	>tr|E9QAT4|E9QAT4_MOUSE Protein Sec16a OS=Mus musculus GN=Sec16a PE=4 SV=1;>tr|A2AIX1|A2AIX1_MOUSE Protein Sec16a OS=Mus musculus GN=Sec16a PE=4 SV=1;>tr|F7BPW6|F7BPW6_MOUSE Protein Sec16a (Fragment) OS=Mus musculus GN=Sec16a PE=4 SV=1	1.56265	1.9585	0.963189	1.49478	+	1.45001	7.33333	4	1.11319e+07	1.00951e+07	7.60712e+06	3.76851e+06	2.59741e+06	3.90193e+06	1.54e-30	57458000	17	8	NaN	1.45001	tr|E9QAT4|E9QAT4_MOUSE;tr|A2AIX1|A2AIX1_MOUSE;tr|F7BPW6|F7BPW6_MOUSE;tr|F6T8X6|F6T8X6_MOUSE	tr|E9QAT4|E9QAT4_MOUSE;tr|A2AIX1|A2AIX1_MOUSE;tr|F7BPW6|F7BPW6_MOUSE	>tr|E9QAT4|E9QAT4_MOUSE Protein Sec16a OS=Mus musculus GN=Sec16a PE=4 SV=1;>tr|A2AIX1|A2AIX1_MOUSE Protein Sec16a OS=Mus musculus GN=Sec16a PE=4 SV=1;>tr|F7BPW6|F7BPW6_MOUSE Protein Sec16a (Fragment) OS=Mus musculus GN=Sec16a PE=4 SV=1	1.49478	8;8;4;1	8;8;4;1	4	8	8	7	8	7	6	3	3	7	8	7	6	3	3	7	8	7	6	3	3
sp|P70315|WASP_MOUSE	WASP_MOUSE Wiskott-Aldrich syndrome protein homolog OS=Mus musculus GN=Was PE=1 SV=1	>sp|P70315|WASP_MOUSE Wiskott-Aldrich syndrome protein homolog OS=Mus musculus GN=Was PE=1 SV=1	1.85312	1.24196	1.37467	1.48992	+	1.81914	6.66667	4	1.19149e+07	1.011e+07	1.06699e+07	3.298e+06	4.27455e+06	4.11481e+06	6.7e-56	72832000	32	9	9	1.81914	sp|P70315|WASP_MOUSE	sp|P70315|WASP_MOUSE	>sp|P70315|WASP_MOUSE Wiskott-Aldrich syndrome protein homolog OS=Mus musculus GN=Was PE=1 SV=1	1.48991	9	9	1	9	9	6	6	8	4	3	5	6	6	8	4	3	5	6	6	8	4	3	5
sp|Q99KC8|VMA5A_MOUSE	VMA5A_MOUSE von Willebrand factor A domain-containing protein 5A OS=Mus musculus GN=Vwa5a PE=1 SV=2	>sp|Q99KC8|VMA5A_MOUSE von Willebrand factor A domain-containing protein 5A OS=Mus musculus GN=Vwa5a PE=1 SV=2	1.42584	1.61231	1.42168	1.48661	+	2.74877	14.6667	10	6.51929e+07	7.22104e+07	6.34615e+07	2.4265e+07	2.36178e+07	2.36892e+07	5.65e-70	398660000	63	17	NaN	2.74877	sp|Q99KC8|VMA5A_MOUSE;tr|F6TIL5|F6TIL5_MOUSE;tr|Q8BGF0|Q8BGF0_MOUSE;tr|D3Z518|D3Z518_MOUSE	sp|Q99KC8|VMA5A_MOUSE	>sp|Q99KC8|VMA5A_MOUSE von Willebrand factor A domain-containing protein 5A OS=Mus musculus GN=Vwa5a PE=1 SV=2	1.48661	17;4;2;1	17;4;2;1	4	17	17	15	14	15	12	8	10	15	14	15	12	8	10	15	14	15	12	8	10
sp|P63213|GBG2_MOUSE	GBG2_MOUSE Guanine nucleotide-binding protein G(I)/G(S)/G(O) subunit gamma-2 OS=Mus musculus GN=Gng2 PE=2 SV=2	>sp|P63213|GBG2_MOUSE Guanine nucleotide-binding protein G(I)/G(S)/G(O) subunit gamma-2 OS=Mus musculus GN=Gng2 PE=2 SV=2	0.930575	1.8276	1.67257	1.47692	+	1.47652	7	5.66667	8.31477e+07	1.1819e+08	1.18591e+08	4.36234e+07	3.32981e+07	3.72006e+07	2.08e-57	664980000	49	7	7	1.47652	sp|P63213|GBG2_MOUSE	sp|P63213|GBG2_MOUSE	>sp|P63213|GBG2_MOUSE Guanine nucleotide-binding protein G(I)/G(S)/G(O) subunit gamma-2 OS=Mus musculus GN=Gng2 PE=2 SV=2	1.47691	7	7	1	7	7	7	7	7	6	4	7	7	7	7	6	4	7	7	7	7	6	4	7
sp|P43406|ITAV_MOUSE;tr|A2AKI5|A2AKI5_MOUSE	ITAV_MOUSE Integrin alpha-V OS=Mus musculus GN=Itgav PE=1 SV=2;>tr	>sp|P43406|ITAV_MOUSE Integrin alpha-V OS=Mus musculus GN=Itgav PE=1 SV=2;>tr|A2AKI5|A2AKI5_MOUSE Integrin alpha-V light chain OS=Mus musculus GN=Itgav PE=3 SV=1	1.4375	1.52389	1.45494	1.47211	+	3.49371	34.6667	25	2.41129e+08	2.4022e+08	2.21381e+08	8.90266e+07	8.35353e+07	8.07532e+07	1.25e-234	1425900000	179	40	NaN	3.49371	sp|P43406|ITAV_MOUSE;tr|A2AKI5|A2AKI5_MOUSE;tr|B7ZCI9|B7ZCI9_MOUSE;tr|F6RWM8|F6RWM8_MOUSE;tr|F6W6Q6|F6W6Q6_MOUSE	sp|P43406|ITAV_MOUSE;tr|A2AKI5|A2AKI5_MOUSE	>sp|P43406|ITAV_MOUSE Integrin alpha-V OS=Mus musculus GN=Itgav PE=1 SV=2;>tr|A2AKI5|A2AKI5_MOUSE Integrin alpha-V light chain OS=Mus musculus GN=Itgav PE=3 SV=1	1.47211	40;39;3;1;1	40;39;3;1;1	5	40	40	34	37	33	26	25	24	34	37	33	26	25	24	34	37	33	26	25	24
sp|Q61598|GDIB_MOUSE;sp|Q61598-2|GDIB_MOUSE	GDIB_MOUSE Rab GDP dissociation inhibitor beta OS=Mus musculus GN=Gdi2 PE=1 SV=1;>sp	>sp|Q61598|GDIB_MOUSE Rab GDP dissociation inhibitor beta OS=Mus musculus GN=Gdi2 PE=1 SV=1;>sp|Q61598-2|GDIB_MOUSE Isoform 2 of Rab GDP dissociation inhibitor beta OS=Mus musculus GN=Gdi2	1.49714	1.44605	1.46021	1.4678	+	3.96802	13.6667	8.66667	6.30275e+07	5.55405e+07	5.98756e+07	2.2328e+07	2.0385e+07	2.17611e+07	9.18e-121	382060000	65	17	NaN	3.96802	sp|Q61598|GDIB_MOUSE;sp|Q61598-2|GDIB_MOUSE;sp|P50396|GDIA_MOUSE	sp|Q61598|GDIB_MOUSE;sp|Q61598-2|GDIB_MOUSE	>sp|Q61598|GDIB_MOUSE Rab GDP dissociation inhibitor beta OS=Mus musculus GN=Gdi2 PE=1 SV=1;>sp|Q61598-2|GDIB_MOUSE Isoform 2 of Rab GDP dissociation inhibitor beta OS=Mus musculus GN=Gdi2	1.4678	17;15;4	17;15;4	3	17	17	11	14	16	9	11	6	11	14	16	9	11	6	11	14	16	9	11	6
sp|Q9EQH2|ERAP1_MOUSE	ERAP1_MOUSE Endoplasmic reticulum aminopeptidase 1 OS=Mus musculus GN=Erap1 PE=2 SV=2	>sp|Q9EQH2|ERAP1_MOUSE Endoplasmic reticulum aminopeptidase 1 OS=Mus musculus GN=Erap1 PE=2 SV=2	1.43827	1.53721	1.42728	1.46759	+	3.24657	4.33333	3	8.57709e+06	9.18734e+06	6.92437e+06	3.16497e+06	3.16548e+06	2.57472e+06	1.22e-17	50089000	12	5	5	3.24657	sp|Q9EQH2|ERAP1_MOUSE	sp|Q9EQH2|ERAP1_MOUSE	>sp|Q9EQH2|ERAP1_MOUSE Endoplasmic reticulum aminopeptidase 1 OS=Mus musculus GN=Erap1 PE=2 SV=2	1.46759	5	5	1	5	5	4	4	5	3	3	3	4	4	5	3	3	3	4	4	5	3	3	3
sp|Q3TYS2|CQ062_MOUSE	CQ062_MOUSE Uncharacterized protein C17orf62 homolog OS=Mus musculus PE=2 SV=2	>sp|Q3TYS2|CQ062_MOUSE Uncharacterized protein C17orf62 homolog OS=Mus musculus PE=2 SV=2	1.70982	1.21588	1.47447	1.46672	+	2.03033	2.33333	2.33333	9.62787e+06	7.94054e+06	1.00411e+07	2.9432e+06	3.41853e+06	3.61343e+06	1.5e-07	59205000	13	3	NaN	2.03033	sp|Q3TYS2|CQ062_MOUSE;tr|E9PZ42|E9PZ42_MOUSE;tr|E9Q3W5|E9Q3W5_MOUSE	sp|Q3TYS2|CQ062_MOUSE	>sp|Q3TYS2|CQ062_MOUSE Uncharacterized protein C17orf62 homolog OS=Mus musculus PE=2 SV=2	1.46673	3;1;1	3;1;1	3	3	3	3	2	2	3	2	2	3	2	2	3	2	2	3	2	2	3	2	2
tr|Q8CAG6|Q8CAG6_MOUSE;sp|Q9JHK5|PLEK_MOUSE	PLEK_MOUSE Pleckstrin OS=Mus musculus GN=Plek PE=1 SV=1	>tr|Q8CAG6|Q8CAG6_MOUSE Pleckstrin OS=Mus musculus GN=Plek PE=2 SV=1;>sp|Q9JHK5|PLEK_MOUSE Pleckstrin OS=Mus musculus GN=Plek PE=1 SV=1	1.36149	1.56426	1.4634	1.46305	+	2.79673	2	2.66667	7.49238e+06	8.23209e+06	7.84386e+06	2.91588e+06	2.78368e+06	2.84453e+06	1.54e-13	51504000	10	3	NaN	2.79673	tr|Q8CAG6|Q8CAG6_MOUSE;sp|Q9JHK5|PLEK_MOUSE	tr|Q8CAG6|Q8CAG6_MOUSE;sp|Q9JHK5|PLEK_MOUSE	>tr|Q8CAG6|Q8CAG6_MOUSE Pleckstrin OS=Mus musculus GN=Plek PE=2 SV=1;>sp|Q9JHK5|PLEK_MOUSE Pleckstrin OS=Mus musculus GN=Plek PE=1 SV=1	1.46305	3;3	3;3	2	3	3	2	2	2	3	3	2	2	2	2	3	3	2	2	2	2	3	3	2
tr|B1APX2|B1APX2_MOUSE;sp|Q3UE31|K0930_MOUSE	B1APX2_MOUSE Protein 5031439G07Rik OS=Mus musculus GN=5031439G07Rik PE=4 SV=1;>sp	>tr|B1APX2|B1APX2_MOUSE Protein 5031439G07Rik OS=Mus musculus GN=5031439G07Rik PE=4 SV=1;>sp|Q3UE31|K0930_MOUSE Uncharacterized protein KIAA0930 homolog OS=Mus musculus PE=1 SV=2	1.23445	1.53576	1.60781	1.45934	+	2.21582	13	8.66667	5.54166e+07	4.86844e+07	5.43013e+07	2.35521e+07	1.67911e+07	1.7816e+07	9.07e-83	326580000	53	16	NaN	2.21582	tr|B1APX2|B1APX2_MOUSE;sp|Q3UE31|K0930_MOUSE	tr|B1APX2|B1APX2_MOUSE;sp|Q3UE31|K0930_MOUSE	>tr|B1APX2|B1APX2_MOUSE Protein 5031439G07Rik OS=Mus musculus GN=5031439G07Rik PE=4 SV=1;>sp|Q3UE31|K0930_MOUSE Uncharacterized protein KIAA0930 homolog OS=Mus musculus PE=1 SV=2	1.45934	16;14	16;14	2	16	16	11	14	14	11	11	4	11	14	14	11	11	4	11	14	14	11	11	4
sp|P61226|RAP2B_MOUSE	RAP2B_MOUSE Ras-related protein Rap-2b OS=Mus musculus GN=Rap2b PE=1 SV=1	>sp|P61226|RAP2B_MOUSE Ras-related protein Rap-2b OS=Mus musculus GN=Rap2b PE=1 SV=1	1.56803	1.40919	1.38377	1.45366	+	2.80431	17	14.3333	4.90467e+08	5.0775e+08	4.63287e+08	1.65421e+08	1.91179e+08	1.77542e+08	0	3002000000	169	20	20	2.80431	sp|P61226|RAP2B_MOUSE	sp|P61226|RAP2B_MOUSE	>sp|P61226|RAP2B_MOUSE Ras-related protein Rap-2b OS=Mus musculus GN=Rap2b PE=1 SV=1	1.45366	20	13	1	20	13	17	18	16	12	15	16	17	18	16	12	15	16	11	11	10	8	10	10
sp|Q3UW53|NIBAN_MOUSE;tr|E9PYV4|E9PYV4_MOUSE;tr|D3Z233|D3Z233_MOUSE	NIBAN_MOUSE Protein Niban OS=Mus musculus GN=Fam129a PE=1 SV=2;>tr	>sp|Q3UW53|NIBAN_MOUSE Protein Niban OS=Mus musculus GN=Fam129a PE=1 SV=2;>tr|E9PYV4|E9PYV4_MOUSE Protein Niban OS=Mus musculus GN=Fam129a PE=4 SV=1;>tr|D3Z233|D3Z233_MOUSE Protein Niban OS=Mus musculus GN=Fam129a PE=4 SV=1	1.32649	1.35621	1.66325	1.44865	+	2.26153	13	7	3.15268e+07	2.79177e+07	3.27341e+07	1.2571e+07	1.09051e+07	1.0335e+07	9.13e-89	190720000	53	15	NaN	2.26153	sp|Q3UW53|NIBAN_MOUSE;tr|E9PYV4|E9PYV4_MOUSE;tr|D3Z233|D3Z233_MOUSE;tr|D3YYZ9|D3YYZ9_MOUSE	sp|Q3UW53|NIBAN_MOUSE;tr|E9PYV4|E9PYV4_MOUSE;tr|D3Z233|D3Z233_MOUSE	>sp|Q3UW53|NIBAN_MOUSE Protein Niban OS=Mus musculus GN=Fam129a PE=1 SV=2;>tr|E9PYV4|E9PYV4_MOUSE Protein Niban OS=Mus musculus GN=Fam129a PE=4 SV=1;>tr|D3Z233|D3Z233_MOUSE Protein Niban OS=Mus musculus GN=Fam129a PE=4 SV=1	1.44865	15;11;8;4	15;11;8;4	4	15	15	13	13	13	6	8	7	13	13	13	6	8	7	13	13	13	6	8	7
sp|P51670|CCL9_MOUSE	CCL9_MOUSE C-C motif chemokine 9 OS=Mus musculus GN=Ccl9 PE=1 SV=1	>sp|P51670|CCL9_MOUSE C-C motif chemokine 9 OS=Mus musculus GN=Ccl9 PE=1 SV=1	1.51105	1.33895	1.48124	1.44375	+	2.86966	8	6	1.24489e+08	1.7735e+08	1.20019e+08	4.36777e+07	7.01084e+07	4.29893e+07	3.02e-73	865290000	60	10	10	2.86966	sp|P51670|CCL9_MOUSE	sp|P51670|CCL9_MOUSE	>sp|P51670|CCL9_MOUSE C-C motif chemokine 9 OS=Mus musculus GN=Ccl9 PE=1 SV=1	1.44374	10	10	1	10	10	9	8	7	5	8	5	9	8	7	5	8	5	9	8	7	5	8	5
sp|O08917|FLOT1_MOUSE;tr|G3UYU4|G3UYU4_MOUSE	FLOT1_MOUSE Flotillin-1 OS=Mus musculus GN=Flot1 PE=1 SV=1;>tr	>sp|O08917|FLOT1_MOUSE Flotillin-1 OS=Mus musculus GN=Flot1 PE=1 SV=1;>tr|G3UYU4|G3UYU4_MOUSE Flotillin-1 OS=Mus musculus GN=Flot1 PE=4 SV=1	1.43178	1.63102	1.26269	1.44183	+	2.26711	27	20.3333	2.43461e+08	2.52052e+08	2.17591e+08	9.02443e+07	8.13767e+07	9.06839e+07	4.86e-251	1477000000	158	29	NaN	2.26711	sp|O08917|FLOT1_MOUSE;tr|G3UYU4|G3UYU4_MOUSE;tr|G3UZZ5|G3UZZ5_MOUSE;tr|G3UWW8|G3UWW8_MOUSE;tr|G3XA73|G3XA73_MOUSE	sp|O08917|FLOT1_MOUSE;tr|G3UYU4|G3UYU4_MOUSE	>sp|O08917|FLOT1_MOUSE Flotillin-1 OS=Mus musculus GN=Flot1 PE=1 SV=1;>tr|G3UYU4|G3UYU4_MOUSE Flotillin-1 OS=Mus musculus GN=Flot1 PE=4 SV=1	1.44183	29;26;8;8;1	29;26;8;8;1	5	29	29	26	26	29	20	20	21	26	26	29	20	20	21	26	26	29	20	20	21
sp|Q810B6|ANFY1_MOUSE	ANFY1_MOUSE Ankyrin repeat and FYVE domain-containing protein 1 OS=Mus musculus GN=Ankfy1 PE=2 SV=2	>sp|Q810B6|ANFY1_MOUSE Ankyrin repeat and FYVE domain-containing protein 1 OS=Mus musculus GN=Ankfy1 PE=2 SV=2	1.18322	1.54992	1.58594	1.43969	+	2.10283	30	18.6667	1.5678e+08	1.35569e+08	1.6618e+08	6.90415e+07	4.6301e+07	5.53554e+07	0	979280000	164	34	NaN	2.10283	sp|Q810B6|ANFY1_MOUSE;sp|Q810B6-2|ANFY1_MOUSE	sp|Q810B6|ANFY1_MOUSE	>sp|Q810B6|ANFY1_MOUSE Ankyrin repeat and FYVE domain-containing protein 1 OS=Mus musculus GN=Ankfy1 PE=2 SV=2	1.43969	34;14	34;14	2	34	34	27	30	33	19	19	18	27	30	33	19	19	18	27	30	33	19	19	18
sp|P58404-2|STRN4_MOUSE;sp|P58404|STRN4_MOUSE	STRN4_MOUSE Isoform 2 of Striatin-4 OS=Mus musculus GN=Strn4;>sp	>sp|P58404-2|STRN4_MOUSE Isoform 2 of Striatin-4 OS=Mus musculus GN=Strn4;>sp|P58404|STRN4_MOUSE Striatin-4 OS=Mus musculus GN=Strn4 PE=1 SV=2	1.45678	1.6581	1.19058	1.43515	+	2.05634	11	8	3.90877e+07	3.42082e+07	3.36659e+07	1.424e+07	1.0839e+07	1.47499e+07	6.5e-50	223930000	48	13	NaN	2.05634	sp|P58404-2|STRN4_MOUSE;sp|P58404|STRN4_MOUSE;tr|V9GXE7|V9GXE7_MOUSE;tr|V9GXT1|V9GXT1_MOUSE;tr|V9GXI9|V9GXI9_MOUSE;tr|V9GX64|V9GX64_MOUSE	sp|P58404-2|STRN4_MOUSE;sp|P58404|STRN4_MOUSE	>sp|P58404-2|STRN4_MOUSE Isoform 2 of Striatin-4 OS=Mus musculus GN=Strn4;>sp|P58404|STRN4_MOUSE Striatin-4 OS=Mus musculus GN=Strn4 PE=1 SV=2	1.43515	15;15;4;4;4;2	13;13;3;3;4;1	6	15	13	11	13	13	9	8	9	10	12	11	8	8	8	10	12	11	8	8	8
sp|Q8R0X7|SGPL1_MOUSE;tr|D6REF7|D6REF7_MOUSE	SGPL1_MOUSE Sphingosine-1-phosphate lyase 1 OS=Mus musculus GN=Sgpl1 PE=2 SV=1;>tr	>sp|Q8R0X7|SGPL1_MOUSE Sphingosine-1-phosphate lyase 1 OS=Mus musculus GN=Sgpl1 PE=2 SV=1;>tr|D6REF7|D6REF7_MOUSE Sphingosine-1-phosphate lyase 1 OS=Mus musculus GN=Sgpl1 PE=3 SV=1	1.23547	1.33804	1.72556	1.43302	+	1.97176	18.3333	12.3333	8.43995e+07	7.86557e+07	9.52336e+07	3.58451e+07	3.11129e+07	2.87972e+07	1.3e-81	557670000	75	21	NaN	1.97176	sp|Q8R0X7|SGPL1_MOUSE;tr|D6REF7|D6REF7_MOUSE;tr|D3YZT4|D3YZT4_MOUSE;tr|D3YY13|D3YY13_MOUSE;tr|D3Z1Z3|D3Z1Z3_MOUSE	sp|Q8R0X7|SGPL1_MOUSE;tr|D6REF7|D6REF7_MOUSE	>sp|Q8R0X7|SGPL1_MOUSE Sphingosine-1-phosphate lyase 1 OS=Mus musculus GN=Sgpl1 PE=2 SV=1;>tr|D6REF7|D6REF7_MOUSE Sphingosine-1-phosphate lyase 1 OS=Mus musculus GN=Sgpl1 PE=3 SV=1	1.43302	21;18;8;1;1	21;18;8;1;1	5	21	21	17	18	20	15	11	11	17	18	20	15	11	11	17	18	20	15	11	11
sp|Q61549|EMR1_MOUSE	EMR1_MOUSE EGF-like module-containing mucin-like hormone receptor-like 1 OS=Mus musculus GN=Emr1 PE=2 SV=1	>sp|Q61549|EMR1_MOUSE EGF-like module-containing mucin-like hormone receptor-like 1 OS=Mus musculus GN=Emr1 PE=2 SV=1	1.60447	1.31693	1.36522	1.42887	+	2.41472	9.33333	4.66667	3.4772e+07	3.02698e+07	3.36597e+07	1.14351e+07	1.21501e+07	1.30659e+07	5.78e-49	202520000	37	10	10	2.41472	sp|Q61549|EMR1_MOUSE	sp|Q61549|EMR1_MOUSE	>sp|Q61549|EMR1_MOUSE EGF-like module-containing mucin-like hormone receptor-like 1 OS=Mus musculus GN=Emr1 PE=2 SV=1	1.42887	10	10	1	10	10	10	9	9	5	5	4	10	9	9	5	5	4	10	9	9	5	5	4
tr|Q99LB4|Q99LB4_MOUSE;tr|D3YTL5|D3YTL5_MOUSE;sp|P24452|CAPG_MOUSE	CAPG_MOUSE Macrophage-capping protein OS=Mu	>tr|Q99LB4|Q99LB4_MOUSE Capping protein (Actin filament), gelsolin-like OS=Mus musculus GN=Capg PE=1 SV=1;>tr|D3YTL5|D3YTL5_MOUSE Macrophage-capping protein (Fragment) OS=Mus musculus GN=Capg PE=4 SV=1;>sp|P24452|CAPG_MOUSE Macrophage-capping protein OS=Mu	1.36281	1.59183	1.26967	1.4081	+	2.33829	14.6667	12.3333	3.22998e+08	3.56107e+08	2.95617e+08	1.25591e+08	1.18141e+08	1.22611e+08	6.37e-248	2048200000	140	17	NaN	2.33829	tr|Q99LB4|Q99LB4_MOUSE;tr|D3YTL5|D3YTL5_MOUSE;sp|P24452|CAPG_MOUSE;tr|D3YZN3|D3YZN3_MOUSE;tr|D3YU77|D3YU77_MOUSE;tr|D3Z4K5|D3Z4K5_MOUSE;tr|D3Z014|D3Z014_MOUSE	tr|Q99LB4|Q99LB4_MOUSE;tr|D3YTL5|D3YTL5_MOUSE;sp|P24452|CAPG_MOUSE	>tr|Q99LB4|Q99LB4_MOUSE Capping protein (Actin filament), gelsolin-like OS=Mus musculus GN=Capg PE=1 SV=1;>tr|D3YTL5|D3YTL5_MOUSE Macrophage-capping protein (Fragment) OS=Mus musculus GN=Capg PE=4 SV=1;>sp|P24452|CAPG_MOUSE Macrophage-capping protein OS=Mu	1.4081	17;12;12;7;7;2;1	17;12;12;7;7;2;1	7	17	17	14	15	15	14	13	10	14	15	15	14	13	10	14	15	15	14	13	10
sp|Q8C129|LCAP_MOUSE	LCAP_MOUSE Leucyl-cystinyl aminopeptidase OS=Mus musculus GN=Lnpep PE=1 SV=1	>sp|Q8C129|LCAP_MOUSE Leucyl-cystinyl aminopeptidase OS=Mus musculus GN=Lnpep PE=1 SV=1	1.11306	1.61105	1.48405	1.40272	+	1.95258	27.3333	21	4.70035e+08	4.59801e+08	5.11352e+08	2.173e+08	1.50519e+08	1.82802e+08	0	3063400000	187	30	30	1.95258	sp|Q8C129|LCAP_MOUSE	sp|Q8C129|LCAP_MOUSE	>sp|Q8C129|LCAP_MOUSE Leucyl-cystinyl aminopeptidase OS=Mus musculus GN=Lnpep PE=1 SV=1	1.40272	30	30	1	30	30	26	28	28	20	24	19	26	28	28	20	24	19	26	28	28	20	24	19
sp|Q8R1G6|PDLI2_MOUSE	PDLI2_MOUSE PDZ and LIM domain protein 2 OS=Mus musculus GN=Pdlim2 PE=1 SV=1	>sp|Q8R1G6|PDLI2_MOUSE PDZ and LIM domain protein 2 OS=Mus musculus GN=Pdlim2 PE=1 SV=1	1.35807	1.46136	1.34983	1.38975	+	3.17658	6.33333	4.66667	1.78669e+07	1.67849e+07	1.68229e+07	6.96996e+06	6.09551e+06	6.60024e+06	4.28e-88	107870000	30	7	NaN	3.17658	sp|Q8R1G6|PDLI2_MOUSE;tr|F7C957|F7C957_MOUSE;tr|E9Q996|E9Q996_MOUSE	sp|Q8R1G6|PDLI2_MOUSE	>sp|Q8R1G6|PDLI2_MOUSE PDZ and LIM domain protein 2 OS=Mus musculus GN=Pdlim2 PE=1 SV=1	1.38975	7;3;3	7;3;3	3	7	7	7	6	6	6	4	4	7	6	6	6	4	4	7	6	6	6	4	4
sp|Q00612|G6PD1_MOUSE;tr|A3KG36|A3KG36_MOUSE	G6PD1_MOUSE Glucose-6-phosphate 1-dehydrogenase X OS=Mus musculus GN=G6pdx PE=1 SV=3;>tr	>sp|Q00612|G6PD1_MOUSE Glucose-6-phosphate 1-dehydrogenase X OS=Mus musculus GN=G6pdx PE=1 SV=3;>tr|A3KG36|A3KG36_MOUSE Glucose-6-phosphate 1-dehydrogenase (Fragment) OS=Mus musculus GN=G6pdx PE=3 SV=1	1.27709	1.43083	1.45749	1.38847	+	2.78639	12.3333	8.33333	2.29599e+07	2.6518e+07	2.42739e+07	9.47393e+06	9.83603e+06	8.83873e+06	7.57e-40	154290000	44	13	NaN	2.78639	sp|Q00612|G6PD1_MOUSE;tr|A3KG36|A3KG36_MOUSE;tr|G3UWD6|G3UWD6_MOUSE;sp|P97324|G6PD2_MOUSE	sp|Q00612|G6PD1_MOUSE;tr|A3KG36|A3KG36_MOUSE	>sp|Q00612|G6PD1_MOUSE Glucose-6-phosphate 1-dehydrogenase X OS=Mus musculus GN=G6pdx PE=1 SV=3;>tr|A3KG36|A3KG36_MOUSE Glucose-6-phosphate 1-dehydrogenase (Fragment) OS=Mus musculus GN=G6pdx PE=3 SV=1	1.38847	13;7;2;2	13;7;2;2	4	13	13	12	13	12	8	9	8	12	13	12	8	9	8	12	13	12	8	9	8
sp|P31786|ACBP_MOUSE;tr|M0QWU8|M0QWU8_MOUSE;tr|F6WUQ1|F6WUQ1_MOUSE;tr|Q4VWZ5|Q4VWZ5_MOUSE	ACBP_MOUSE Acyl-CoA-binding protein OS=Mus musculus GN=Dbi PE=1 SV=2;>tr	>sp|P31786|ACBP_MOUSE Acyl-CoA-binding protein OS=Mus musculus GN=Dbi PE=1 SV=2;>tr|M0QWU8|M0QWU8_MOUSE Acyl-CoA-binding protein OS=Mus musculus GN=Dbi PE=4 SV=1;>tr|F6WUQ1|F6WUQ1_MOUSE Acyl-CoA-binding protein (Fragment) OS=Mus musculus GN=Dbi PE=4 SV=1;>	1.40865	1.78329	0.956577	1.38284	+	1.5437	2.66667	2.33333	1.1463e+07	1.43262e+07	1.25409e+07	4.31768e+06	4.16198e+06	6.46205e+06	3.31e-12	90147000	12	3	NaN	1.5437	sp|P31786|ACBP_MOUSE;tr|M0QWU8|M0QWU8_MOUSE;tr|F6WUQ1|F6WUQ1_MOUSE;tr|Q4VWZ5|Q4VWZ5_MOUSE;tr|D3Z563|D3Z563_MOUSE	sp|P31786|ACBP_MOUSE;tr|M0QWU8|M0QWU8_MOUSE;tr|F6WUQ1|F6WUQ1_MOUSE;tr|Q4VWZ5|Q4VWZ5_MOUSE	>sp|P31786|ACBP_MOUSE Acyl-CoA-binding protein OS=Mus musculus GN=Dbi PE=1 SV=2;>tr|M0QWU8|M0QWU8_MOUSE Acyl-CoA-binding protein OS=Mus musculus GN=Dbi PE=4 SV=1;>tr|F6WUQ1|F6WUQ1_MOUSE Acyl-CoA-binding protein (Fragment) OS=Mus musculus GN=Dbi PE=4 SV=1;>	1.38284	3;2;2;2;1	3;2;2;2;1	5	3	3	2	3	3	3	2	2	2	3	3	3	2	2	2	3	3	3	2	2
sp|Q9QUR7|PIN1_MOUSE	PIN1_MOUSE Peptidyl-prolyl cis-trans isomerase NIMA-interacting 1 OS=Mus musculus GN=Pin1 PE=1 SV=1	>sp|Q9QUR7|PIN1_MOUSE Peptidyl-prolyl cis-trans isomerase NIMA-interacting 1 OS=Mus musculus GN=Pin1 PE=1 SV=1	1.34023	1.18033	1.62286	1.38114	+	2.06245	6.33333	5.66667	2.62513e+07	3.18977e+07	2.78157e+07	1.03681e+07	1.40751e+07	9.0315e+06	1.2e-53	188840000	39	7	NaN	2.06245	sp|Q9QUR7|PIN1_MOUSE;tr|Q3ULQ2|Q3ULQ2_MOUSE	sp|Q9QUR7|PIN1_MOUSE	>sp|Q9QUR7|PIN1_MOUSE Peptidyl-prolyl cis-trans isomerase NIMA-interacting 1 OS=Mus musculus GN=Pin1 PE=1 SV=1	1.38114	7;2	7;2	2	7	7	6	6	7	7	6	4	6	6	7	7	6	4	6	6	7	7	6	4
tr|Q8JZU2|Q8JZU2_MOUSE;tr|F6VVY4|F6VVY4_MOUSE	Q8JZU2_MOUSE Protein Slc25a1 OS=Mus musculus GN=Slc25a1 PE=2 SV=1;>tr	>tr|Q8JZU2|Q8JZU2_MOUSE Protein Slc25a1 OS=Mus musculus GN=Slc25a1 PE=2 SV=1;>tr|F6VVY4|F6VVY4_MOUSE Protein Slc25a1 (Fragment) OS=Mus musculus GN=Slc25a1 PE=3 SV=1	1.42262	0.94391	1.75472	1.37375	+	1.55107	1.33333	1.66667	5.65666e+06	5.15074e+06	9.90102e+06	2.11009e+06	2.6775e+06	2.934e+06	2.56e-06	43116000	11	2	NaN	1.55107	tr|Q8JZU2|Q8JZU2_MOUSE;tr|F6VVY4|F6VVY4_MOUSE	tr|Q8JZU2|Q8JZU2_MOUSE;tr|F6VVY4|F6VVY4_MOUSE	>tr|Q8JZU2|Q8JZU2_MOUSE Protein Slc25a1 OS=Mus musculus GN=Slc25a1 PE=2 SV=1;>tr|F6VVY4|F6VVY4_MOUSE Protein Slc25a1 (Fragment) OS=Mus musculus GN=Slc25a1 PE=3 SV=1	1.37375	2;1	2;1	2	2	2	2	1	1	2	1	2	2	1	1	2	1	2	2	1	1	2	1	2
sp|Q8R361|RFIP5_MOUSE	RFIP5_MOUSE Rab11 family-interacting protein 5 OS=Mus musculus GN=Rab11fip5 PE=1 SV=2	>sp|Q8R361|RFIP5_MOUSE Rab11 family-interacting protein 5 OS=Mus musculus GN=Rab11fip5 PE=1 SV=2	1.42037	1.55253	1.14708	1.37333	+	2.12655	18.3333	7.66667	5.6534e+07	5.63845e+07	5.28664e+07	2.11222e+07	1.92221e+07	2.3871e+07	7.06e-143	359890000	74	22	22	2.12655	sp|Q8R361|RFIP5_MOUSE	sp|Q8R361|RFIP5_MOUSE	>sp|Q8R361|RFIP5_MOUSE Rab11 family-interacting protein 5 OS=Mus musculus GN=Rab11fip5 PE=1 SV=2	1.37333	22	22	1	22	22	18	18	19	8	9	6	18	18	19	8	9	6	18	18	19	8	9	6
sp|P01887|B2MG_MOUSE	B2MG_MOUSE Beta-2-microglobulin OS=Mus musculus GN=B2m PE=1 SV=2	>sp|P01887|B2MG_MOUSE Beta-2-microglobulin OS=Mus musculus GN=B2m PE=1 SV=2	1.41715	1.43836	1.2571	1.37087	+	2.76012	7.33333	4	3.67147e+08	3.73973e+08	3.23527e+08	1.3748e+08	1.37991e+08	1.3536e+08	2.96e-38	2183900000	62	8	8	2.76012	sp|P01887|B2MG_MOUSE	sp|P01887|B2MG_MOUSE	>sp|P01887|B2MG_MOUSE Beta-2-microglobulin OS=Mus musculus GN=B2m PE=1 SV=2	1.37087	8	8	1	8	8	8	7	7	4	4	4	8	7	7	4	4	4	8	7	7	4	4	4
sp|Q9CPT4|CS010_MOUSE	CS010_MOUSE UPF0556 protein C19orf10 homolog OS=Mus musculus GN=D17Wsu104e PE=2 SV=1	>sp|Q9CPT4|CS010_MOUSE UPF0556 protein C19orf10 homolog OS=Mus musculus GN=D17Wsu104e PE=2 SV=1	1.25408	1.5229	1.33158	1.36952	+	2.47042	3	3	2.94707e+07	3.19146e+07	2.81981e+07	1.23561e+07	1.11061e+07	1.12039e+07	7.48e-13	185060000	18	3	3	2.47042	sp|Q9CPT4|CS010_MOUSE	sp|Q9CPT4|CS010_MOUSE	>sp|Q9CPT4|CS010_MOUSE UPF0556 protein C19orf10 homolog OS=Mus musculus GN=D17Wsu104e PE=2 SV=1	1.36952	3	3	1	3	3	3	3	3	3	3	3	3	3	3	3	3	3	3	3	3	3	3	3
sp|P68372|TBB4B_MOUSE;sp|Q9D6F9|TBB4A_MOUSE	TBB4B_MOUSE Tubulin beta-4B chain OS=Mus musculus GN=Tubb4b PE=1 SV=1;>sp	>sp|P68372|TBB4B_MOUSE Tubulin beta-4B chain OS=Mus musculus GN=Tubb4b PE=1 SV=1;>sp|Q9D6F9|TBB4A_MOUSE Tubulin beta-4A chain OS=Mus musculus GN=Tubb4a PE=1 SV=3	1.31117	1.41446	1.37227	1.36597	+	3.31743	23.3333	19	3.28693e+08	3.25627e+08	3.65561e+08	1.32459e+08	1.2216e+08	1.41211e+08	0	2265500000	195	27	NaN	3.31743	sp|P68372|TBB4B_MOUSE;sp|Q9D6F9|TBB4A_MOUSE	sp|P68372|TBB4B_MOUSE;sp|Q9D6F9|TBB4A_MOUSE	>sp|P68372|TBB4B_MOUSE Tubulin beta-4B chain OS=Mus musculus GN=Tubb4b PE=1 SV=1;>sp|Q9D6F9|TBB4A_MOUSE Tubulin beta-4A chain OS=Mus musculus GN=Tubb4a PE=1 SV=3	1.36597	27;21	5;4	2	27	5	22	23	25	21	17	19	22	23	25	21	17	19	5	5	5	5	4	5
sp|Q9R0E2|PLOD1_MOUSE	PLOD1_MOUSE Procollagen-lysine,2-oxoglutarate 5-dioxygenase 1 OS=Mus musculus GN=Plod1 PE=1 SV=1	>sp|Q9R0E2|PLOD1_MOUSE Procollagen-lysine,2-oxoglutarate 5-dioxygenase 1 OS=Mus musculus GN=Plod1 PE=1 SV=1	1.51236	1.26876	1.3022	1.36111	+	2.50547	17	8.33333	3.3072e+07	3.52541e+07	3.15631e+07	1.15931e+07	1.46309e+07	1.27991e+07	9.18e-64	221510000	54	20	NaN	2.50547	sp|Q9R0E2|PLOD1_MOUSE;tr|A8Y5E6|A8Y5E6_MOUSE;tr|F6WNR1|F6WNR1_MOUSE	sp|Q9R0E2|PLOD1_MOUSE	>sp|Q9R0E2|PLOD1_MOUSE Procollagen-lysine,2-oxoglutarate 5-dioxygenase 1 OS=Mus musculus GN=Plod1 PE=1 SV=1	1.36111	20;5;3	19;5;3	3	20	19	14	17	20	7	10	8	14	17	20	7	10	8	14	17	19	6	10	7
sp|Q9D7N9|APMAP_MOUSE	APMAP_MOUSE Adipocyte plasma membrane-associated protein OS=Mus musculus GN=Apmap PE=1 SV=1	>sp|Q9D7N9|APMAP_MOUSE Adipocyte plasma membrane-associated protein OS=Mus musculus GN=Apmap PE=1 SV=1	1.52491	1.24501	1.2834	1.35111	+	2.37906	9	5.66667	1.99531e+07	1.7937e+07	1.7108e+07	6.93378e+06	7.56763e+06	7.02846e+06	1.34e-59	119690000	31	12	12	2.37906	sp|Q9D7N9|APMAP_MOUSE	sp|Q9D7N9|APMAP_MOUSE	>sp|Q9D7N9|APMAP_MOUSE Adipocyte plasma membrane-associated protein OS=Mus musculus GN=Apmap PE=1 SV=1	1.35111	12	12	1	12	12	8	8	11	5	6	6	8	8	11	5	6	6	8	8	11	5	6	6
sp|P39689|CDN1A_MOUSE	CDN1A_MOUSE Cyclin-dependent kinase inhibitor 1 OS=Mus musculus GN=Cdkn1a PE=1 SV=4	>sp|P39689|CDN1A_MOUSE Cyclin-dependent kinase inhibitor 1 OS=Mus musculus GN=Cdkn1a PE=1 SV=4	1.37013	1.2308	1.44458	1.3485	+	2.66722	6.33333	4.66667	2.80259e+07	2.71988e+07	2.47702e+07	1.0842e+07	1.15891e+07	9.1006e+06	2.23e-33	164420000	26	7	7	2.66722	sp|P39689|CDN1A_MOUSE	sp|P39689|CDN1A_MOUSE	>sp|P39689|CDN1A_MOUSE Cyclin-dependent kinase inhibitor 1 OS=Mus musculus GN=Cdkn1a PE=1 SV=4	1.3485	7	7	1	7	7	7	6	6	5	5	4	7	6	6	5	5	4	7	6	6	5	5	4
sp|B2RX12-3|MRP3_MOUSE;sp|B2RX12-2|MRP3_MOUSE;tr|J3QML2|J3QML2_MOUSE;sp|B2RX12|MRP3_MOUSE	MRP3_MOUSE Isoform 3 of Canalicular multispecific organic anion transporter 2 OS=Mus musculus GN=Abcc3;>sp	>sp|B2RX12-3|MRP3_MOUSE Isoform 3 of Canalicular multispecific organic anion transporter 2 OS=Mus musculus GN=Abcc3;>sp|B2RX12-2|MRP3_MOUSE Isoform 2 of Canalicular multispecific organic anion transporter 2 OS=Mus musculus GN=Abcc3;>tr|J3QML2|J3QML2_MOUSE	1.51479	1.47066	1.05864	1.34803	+	1.94263	16	8	2.87899e+07	2.82833e+07	2.5131e+07	1.00749e+07	1.02049e+07	1.20651e+07	5.38e-76	166880000	61	21	NaN	1.94263	sp|B2RX12-3|MRP3_MOUSE;sp|B2RX12-2|MRP3_MOUSE;tr|J3QML2|J3QML2_MOUSE;sp|B2RX12|MRP3_MOUSE	sp|B2RX12-3|MRP3_MOUSE;sp|B2RX12-2|MRP3_MOUSE;tr|J3QML2|J3QML2_MOUSE;sp|B2RX12|MRP3_MOUSE	>sp|B2RX12-3|MRP3_MOUSE Isoform 3 of Canalicular multispecific organic anion transporter 2 OS=Mus musculus GN=Abcc3;>sp|B2RX12-2|MRP3_MOUSE Isoform 2 of Canalicular multispecific organic anion transporter 2 OS=Mus musculus GN=Abcc3;>tr|J3QML2|J3QML2_MOUSE	1.34803	22;22;22;22	21;21;21;21	4	22	21	15	16	18	10	8	9	15	16	17	9	7	8	15	16	17	9	7	8
sp|Q80WC7-2|AGFG2_MOUSE;tr|Q3TBU7|Q3TBU7_MOUSE;sp|Q80WC7|AGFG2_MOUSE;tr|Q3U2K8|Q3U2K8_MOUSE	AGFG2_MOUSE Isoform 2 of Arf-GAP domain and FG repeat-containing protein 2 OS=Mus musculus GN=Agfg2;>tr	>sp|Q80WC7-2|AGFG2_MOUSE Isoform 2 of Arf-GAP domain and FG repeat-containing protein 2 OS=Mus musculus GN=Agfg2;>tr|Q3TBU7|Q3TBU7_MOUSE Arf-GAP domain and FG repeat-containing protein 2 (Fragment) OS=Mus musculus GN=Agfg2 PE=2 SV=1;>sp|Q80WC7|AGFG2_MOUSE	1.14145	1.5204	1.35379	1.33855	+	2.17752	8	6.66667	2.0246e+07	2.467e+07	2.20419e+07	9.17762e+06	8.59963e+06	8.62422e+06	5.96e-36	150220000	41	9	NaN	2.17752	sp|Q80WC7-2|AGFG2_MOUSE;tr|Q3TBU7|Q3TBU7_MOUSE;sp|Q80WC7|AGFG2_MOUSE;tr|Q3U2K8|Q3U2K8_MOUSE	sp|Q80WC7-2|AGFG2_MOUSE;tr|Q3TBU7|Q3TBU7_MOUSE;sp|Q80WC7|AGFG2_MOUSE;tr|Q3U2K8|Q3U2K8_MOUSE	>sp|Q80WC7-2|AGFG2_MOUSE Isoform 2 of Arf-GAP domain and FG repeat-containing protein 2 OS=Mus musculus GN=Agfg2;>tr|Q3TBU7|Q3TBU7_MOUSE Arf-GAP domain and FG repeat-containing protein 2 (Fragment) OS=Mus musculus GN=Agfg2 PE=2 SV=1;>sp|Q80WC7|AGFG2_MOUSE	1.33855	9;9;9;9	9;9;9;9	4	9	9	7	8	9	5	9	6	7	8	9	5	9	6	7	8	9	5	9	6
sp|P37040|NCPR_MOUSE;tr|Q05DV1|Q05DV1_MOUSE	NCPR_MOUSE NADPH--cytochrome P450 reductase OS=Mus musculus GN=Por PE=1 SV=2;>tr	>sp|P37040|NCPR_MOUSE NADPH--cytochrome P450 reductase OS=Mus musculus GN=Por PE=1 SV=2;>tr|Q05DV1|Q05DV1_MOUSE NADPH--cytochrome P450 reductase OS=Mus musculus GN=Por PE=2 SV=1	1.37094	1.32146	1.30972	1.33404	+	3.70418	31.6667	22.3333	1.74329e+08	1.47829e+08	1.63912e+08	6.74031e+07	5.91507e+07	6.61211e+07	9.18e-208	1040400000	163	37	NaN	3.70418	sp|P37040|NCPR_MOUSE;tr|Q05DV1|Q05DV1_MOUSE;tr|E9Q997|E9Q997_MOUSE;tr|E9PVT9|E9PVT9_MOUSE;tr|F6R7H8|F6R7H8_MOUSE	sp|P37040|NCPR_MOUSE;tr|Q05DV1|Q05DV1_MOUSE	>sp|P37040|NCPR_MOUSE NADPH--cytochrome P450 reductase OS=Mus musculus GN=Por PE=1 SV=2;>tr|Q05DV1|Q05DV1_MOUSE NADPH--cytochrome P450 reductase OS=Mus musculus GN=Por PE=2 SV=1	1.33404	37;35;11;9;1	37;35;11;9;1	5	37	37	30	33	32	22	24	21	30	33	32	22	24	21	30	33	32	22	24	21
sp|P10126|EF1A1_MOUSE;tr|D3YZ68|D3YZ68_MOUSE;sp|P62631|EF1A2_MOUSE;tr|D3Z3I8|D3Z3I8_MOUSE	EF1A1_MOUSE Elongation factor 1-alpha 1 OS=Mus musculus GN=Eef1a1 PE=1 SV=3;>tr	>sp|P10126|EF1A1_MOUSE Elongation factor 1-alpha 1 OS=Mus musculus GN=Eef1a1 PE=1 SV=3;>tr|D3YZ68|D3YZ68_MOUSE Elongation factor 1-alpha 1 (Fragment) OS=Mus musculus GN=Eef1a1 PE=4 SV=1;>sp|P62631|EF1A2_MOUSE Elongation factor 1-alpha 2 OS=Mus musculus GN=	1.42863	1.35248	1.21416	1.33176	+	2.65477	22.6667	18.3333	1.47809e+09	1.50449e+09	1.447e+09	5.49086e+08	5.89196e+08	6.23692e+08	0	11021000000	392	23	NaN	2.65477	sp|P10126|EF1A1_MOUSE;tr|D3YZ68|D3YZ68_MOUSE;sp|P62631|EF1A2_MOUSE;tr|D3Z3I8|D3Z3I8_MOUSE	sp|P10126|EF1A1_MOUSE;tr|D3YZ68|D3YZ68_MOUSE;sp|P62631|EF1A2_MOUSE;tr|D3Z3I8|D3Z3I8_MOUSE	>sp|P10126|EF1A1_MOUSE Elongation factor 1-alpha 1 OS=Mus musculus GN=Eef1a1 PE=1 SV=3;>tr|D3YZ68|D3YZ68_MOUSE Elongation factor 1-alpha 1 (Fragment) OS=Mus musculus GN=Eef1a1 PE=4 SV=1;>sp|P62631|EF1A2_MOUSE Elongation factor 1-alpha 2 OS=Mus musculus GN=	1.33176	23;13;13;12	23;13;13;12	4	23	23	23	23	22	17	19	19	23	23	22	17	19	19	23	23	22	17	19	19
sp|O35604|NPC1_MOUSE	NPC1_MOUSE Niemann-Pick C1 protein OS=Mus musculus GN=Npc1 PE=1 SV=2	>sp|O35604|NPC1_MOUSE Niemann-Pick C1 protein OS=Mus musculus GN=Npc1 PE=1 SV=2	1.21775	1.27247	1.48555	1.32526	+	2.42277	13	11.3333	3.38478e+08	3.61593e+08	3.89816e+08	1.45529e+08	1.49679e+08	1.3921e+08	2.9e-88	2406600000	106	13	13	2.42277	sp|O35604|NPC1_MOUSE	sp|O35604|NPC1_MOUSE	>sp|O35604|NPC1_MOUSE Niemann-Pick C1 protein OS=Mus musculus GN=Npc1 PE=1 SV=2	1.32526	13	13	1	13	13	13	13	13	10	11	13	13	13	13	10	11	13	13	13	13	10	11	13
sp|Q61171|PRDX2_MOUSE;tr|D3Z4A4|D3Z4A4_MOUSE	PRDX2_MOUSE Peroxiredoxin-2 OS=Mus musculus GN=Prdx2 PE=1 SV=3;>tr	>sp|Q61171|PRDX2_MOUSE Peroxiredoxin-2 OS=Mus musculus GN=Prdx2 PE=1 SV=3;>tr|D3Z4A4|D3Z4A4_MOUSE Peroxiredoxin-2 (Fragment) OS=Mus musculus GN=Prdx2 PE=4 SV=1	1.25877	1.31718	1.38106	1.319	+	3.14503	7.66667	6	4.01098e+07	3.86696e+07	4.04129e+07	1.67622e+07	1.55189e+07	1.5516e+07	1.04e-27	270790000	35	9	NaN	3.14503	sp|Q61171|PRDX2_MOUSE;tr|D3Z4A4|D3Z4A4_MOUSE	sp|Q61171|PRDX2_MOUSE;tr|D3Z4A4|D3Z4A4_MOUSE	>sp|Q61171|PRDX2_MOUSE Peroxiredoxin-2 OS=Mus musculus GN=Prdx2 PE=1 SV=3;>tr|D3Z4A4|D3Z4A4_MOUSE Peroxiredoxin-2 (Fragment) OS=Mus musculus GN=Prdx2 PE=4 SV=1	1.319	9;7	9;7	2	9	9	6	8	9	7	6	5	6	8	9	7	6	5	6	8	9	7	6	5
sp|Q9D172|ES1_MOUSE	ES1_MOUSE ES1 protein homolog, mitochondrial OS=Mus musculus GN=D10Jhu81e PE=1 SV=1	>sp|Q9D172|ES1_MOUSE ES1 protein homolog, mitochondrial OS=Mus musculus GN=D10Jhu81e PE=1 SV=1	0.895888	1.151	1.90949	1.31879	+	1.3066	3.66667	2.33333	5.1074e+06	6.56705e+06	7.90205e+06	2.7448e+06	2.9572e+06	2.10339e+06	5.2e-29	48111000	14	6	6	1.3066	sp|Q9D172|ES1_MOUSE	sp|Q9D172|ES1_MOUSE	>sp|Q9D172|ES1_MOUSE ES1 protein homolog, mitochondrial OS=Mus musculus GN=D10Jhu81e PE=1 SV=1	1.3188	6	6	1	6	6	3	3	5	3	2	2	3	3	5	3	2	2	3	3	5	3	2	2
sp|P54227|STMN1_MOUSE;tr|D3Z1Z8|D3Z1Z8_MOUSE;tr|D3Z5N2|D3Z5N2_MOUSE	STMN1_MOUSE Stathmin OS=Mus musculus GN=Stmn1 PE=1 SV=2;>tr	>sp|P54227|STMN1_MOUSE Stathmin OS=Mus musculus GN=Stmn1 PE=1 SV=2;>tr|D3Z1Z8|D3Z1Z8_MOUSE Stathmin (Fragment) OS=Mus musculus GN=Stmn1 PE=3 SV=1;>tr|D3Z5N2|D3Z5N2_MOUSE Stathmin OS=Mus musculus GN=Stmn1 PE=3 SV=1	1.26589	1.24851	1.43634	1.31691	+	2.68526	7.33333	7	2.82918e+07	2.85207e+07	2.49471e+07	1.17649e+07	1.20041e+07	9.21807e+06	1.25e-33	171110000	31	9	NaN	2.68526	sp|P54227|STMN1_MOUSE;tr|D3Z1Z8|D3Z1Z8_MOUSE;tr|D3Z5N2|D3Z5N2_MOUSE;tr|Q05DI3|Q05DI3_MOUSE;sp|P63042|STMN4_MOUSE;tr|D3Z4C2|D3Z4C2_MOUSE;tr|G3X9Z6|G3X9Z6_MOUSE	sp|P54227|STMN1_MOUSE;tr|D3Z1Z8|D3Z1Z8_MOUSE;tr|D3Z5N2|D3Z5N2_MOUSE	>sp|P54227|STMN1_MOUSE Stathmin OS=Mus musculus GN=Stmn1 PE=1 SV=2;>tr|D3Z1Z8|D3Z1Z8_MOUSE Stathmin (Fragment) OS=Mus musculus GN=Stmn1 PE=3 SV=1;>tr|D3Z5N2|D3Z5N2_MOUSE Stathmin OS=Mus musculus GN=Stmn1 PE=3 SV=1	1.31691	9;8;8;1;1;1;1	6;5;5;0;0;0;0	7	9	6	7	7	8	7	6	8	7	7	8	7	6	8	5	5	6	4	5	5
sp|Q02053|UBA1_MOUSE	UBA1_MOUSE Ubiquitin-like modifier-activating enzyme 1 OS=Mus musculus GN=Uba1 PE=1 SV=1	>sp|Q02053|UBA1_MOUSE Ubiquitin-like modifier-activating enzyme 1 OS=Mus musculus GN=Uba1 PE=1 SV=1	1.41125	NaN	1.21933	1.31529	+	1.33382	4.66667	2.33333	6.81946e+06	6.07645e+06	6.74373e+06	2.56401e+06	0	2.89628e+06	4.7e-42	37114000	18	6	6	1.33382	sp|Q02053|UBA1_MOUSE	sp|Q02053|UBA1_MOUSE	>sp|Q02053|UBA1_MOUSE Ubiquitin-like modifier-activating enzyme 1 OS=Mus musculus GN=Uba1 PE=1 SV=1	1.31529	6	6	1	6	6	5	4	5	3	1	3	5	4	5	3	1	3	5	4	5	3	1	3
sp|Q8BH24|TM9S4_MOUSE	TM9S4_MOUSE Transmembrane 9 superfamily member 4 OS=Mus musculus GN=Tm9sf4 PE=2 SV=1	>sp|Q8BH24|TM9S4_MOUSE Transmembrane 9 superfamily member 4 OS=Mus musculus GN=Tm9sf4 PE=2 SV=1	1.33726	0.944696	1.66364	1.3152	+	1.61846	9.33333	6.33333	4.29438e+07	3.60819e+07	4.59378e+07	1.69961e+07	1.87461e+07	1.45001e+07	1.69e-57	270700000	41	12	12	1.61846	sp|Q8BH24|TM9S4_MOUSE	sp|Q8BH24|TM9S4_MOUSE	>sp|Q8BH24|TM9S4_MOUSE Transmembrane 9 superfamily member 4 OS=Mus musculus GN=Tm9sf4 PE=2 SV=1	1.3152	12	12	1	12	12	9	9	10	6	6	7	9	9	10	6	6	7	9	9	10	6	6	7
sp|P14211|CALR_MOUSE	CALR_MOUSE Calreticulin OS=Mus musculus GN=Calr PE=1 SV=1	>sp|P14211|CALR_MOUSE Calreticulin OS=Mus musculus GN=Calr PE=1 SV=1	1.30145	1.20483	1.43179	1.31269	+	2.60207	34.3333	25	9.92339e+08	9.05253e+08	1.05291e+09	4.02606e+08	3.92717e+08	3.90283e+08	0	6739300000	365	36	36	2.60207	sp|P14211|CALR_MOUSE	sp|P14211|CALR_MOUSE	>sp|P14211|CALR_MOUSE Calreticulin OS=Mus musculus GN=Calr PE=1 SV=1	1.31269	36	36	1	36	36	35	34	34	21	28	26	35	34	34	21	28	26	35	34	34	21	28	26
tr|B1ATV0|B1ATV0_MOUSE;sp|Q9WVD4|CLCN5_MOUSE	CLCN5_MOUSE H(+)/Cl(-) exchange transporter 5 OS=Mus musculus GN=Clcn5 PE=2 SV=1	>tr|B1ATV0|B1ATV0_MOUSE H(+)/Cl(-) exchange transporter 5 OS=Mus musculus GN=Clcn5 PE=4 SV=1;>sp|Q9WVD4|CLCN5_MOUSE H(+)/Cl(-) exchange transporter 5 OS=Mus musculus GN=Clcn5 PE=2 SV=1	1.1251	1.47118	1.31111	1.30246	+	2.23336	11.3333	6	4.90738e+07	4.90117e+07	5.25267e+07	2.24988e+07	1.76779e+07	2.1169e+07	3.89e-42	315610000	49	12	NaN	2.23336	tr|B1ATV0|B1ATV0_MOUSE;sp|Q9WVD4|CLCN5_MOUSE;tr|B1ATV1|B1ATV1_MOUSE	tr|B1ATV0|B1ATV0_MOUSE;sp|Q9WVD4|CLCN5_MOUSE	>tr|B1ATV0|B1ATV0_MOUSE H(+)/Cl(-) exchange transporter 5 OS=Mus musculus GN=Clcn5 PE=4 SV=1;>sp|Q9WVD4|CLCN5_MOUSE H(+)/Cl(-) exchange transporter 5 OS=Mus musculus GN=Clcn5 PE=2 SV=1	1.30246	12;10;2	11;9;2	3	12	11	11	12	11	8	6	4	11	12	11	8	6	4	10	11	10	7	5	3
sp|Q6P9Q6|FKB15_MOUSE;tr|Q80YW9|Q80YW9_MOUSE	FKB15_MOUSE FK506-binding protein 15 OS=Mus musculus GN=Fkbp15 PE=1 SV=2;>tr	>sp|Q6P9Q6|FKB15_MOUSE FK506-binding protein 15 OS=Mus musculus GN=Fkbp15 PE=1 SV=2;>tr|Q80YW9|Q80YW9_MOUSE Peptidyl-prolyl cis-trans isomerase OS=Mus musculus GN=Fkbp15 PE=4 SV=1	1.43371	1.25217	1.22071	1.3022	+	2.58695	29	20.6667	1.4801e+08	1.31e+08	1.26311e+08	5.47898e+07	5.49959e+07	5.41963e+07	1.95e-291	860520000	147	31	NaN	2.58695	sp|Q6P9Q6|FKB15_MOUSE;tr|Q80YW9|Q80YW9_MOUSE;tr|Q80YW6|Q80YW6_MOUSE;tr|Q80YW7|Q80YW7_MOUSE	sp|Q6P9Q6|FKB15_MOUSE;tr|Q80YW9|Q80YW9_MOUSE	>sp|Q6P9Q6|FKB15_MOUSE FK506-binding protein 15 OS=Mus musculus GN=Fkbp15 PE=1 SV=2;>tr|Q80YW9|Q80YW9_MOUSE Peptidyl-prolyl cis-trans isomerase OS=Mus musculus GN=Fkbp15 PE=4 SV=1	1.3022	31;19;13;11	1;0;0;0	4	31	1	29	29	29	22	18	22	29	29	29	22	18	22	1	1	1	1	1	1
sp|P67984|RL22_MOUSE	RL22_MOUSE 60S ribosomal protein L22 OS=Mus musculus GN=Rpl22 PE=2 SV=2	>sp|P67984|RL22_MOUSE 60S ribosomal protein L22 OS=Mus musculus GN=Rpl22 PE=2 SV=2	1.34525	1.4705	1.09051	1.30209	+	2.13719	3	2.66667	5.54115e+07	5.57455e+07	4.83482e+07	2.18092e+07	2.01159e+07	2.27039e+07	7.75e-55	342830000	24	3	3	2.13719	sp|P67984|RL22_MOUSE	sp|P67984|RL22_MOUSE	>sp|P67984|RL22_MOUSE 60S ribosomal protein L22 OS=Mus musculus GN=Rpl22 PE=2 SV=2	1.30209	5	3	1	5	3	3	3	3	5	3	2	3	3	3	3	3	2	3	3	3	3	3	2
sp|Q8BIJ7|RUFY1_MOUSE	RUFY1_MOUSE RUN and FYVE domain-containing protein 1 OS=Mus musculus GN=Rufy1 PE=1 SV=1	>sp|Q8BIJ7|RUFY1_MOUSE RUN and FYVE domain-containing protein 1 OS=Mus musculus GN=Rufy1 PE=1 SV=1	1.34213	1.10997	1.44776	1.29995	+	2.23371	41	32.6667	2.38952e+08	1.95848e+08	2.50819e+08	9.42519e+07	9.07382e+07	9.19475e+07	0	1499500000	214	44	44	2.23371	sp|Q8BIJ7|RUFY1_MOUSE	sp|Q8BIJ7|RUFY1_MOUSE	>sp|Q8BIJ7|RUFY1_MOUSE RUN and FYVE domain-containing protein 1 OS=Mus musculus GN=Rufy1 PE=1 SV=1	1.29995	44	43	1	44	43	42	40	41	33	35	30	42	40	41	33	35	30	41	39	40	32	34	30
sp|P47754|CAZA2_MOUSE;tr|D6RCW7|D6RCW7_MOUSE	CAZA2_MOUSE F-actin-capping protein subunit alpha-2 OS=Mus musculus GN=Capza2 PE=1 SV=3;>tr	>sp|P47754|CAZA2_MOUSE F-actin-capping protein subunit alpha-2 OS=Mus musculus GN=Capza2 PE=1 SV=3;>tr|D6RCW7|D6RCW7_MOUSE F-actin-capping protein subunit alpha-2 OS=Mus musculus GN=Capza2 PE=4 SV=1	1.46463	1.34862	1.06628	1.29318	+	2.08284	7.66667	6	6.00233e+07	5.77737e+07	6.32266e+07	2.1748e+07	2.26861e+07	3.0194e+07	7.75e-209	406180000	65	10	NaN	2.08284	sp|P47754|CAZA2_MOUSE;tr|D6RCW7|D6RCW7_MOUSE	sp|P47754|CAZA2_MOUSE;tr|D6RCW7|D6RCW7_MOUSE	>sp|P47754|CAZA2_MOUSE F-actin-capping protein subunit alpha-2 OS=Mus musculus GN=Capza2 PE=1 SV=3;>tr|D6RCW7|D6RCW7_MOUSE F-actin-capping protein subunit alpha-2 OS=Mus musculus GN=Capza2 PE=4 SV=1	1.29318	13;8	10;7	2	13	10	8	11	12	8	8	8	6	8	9	6	6	6	6	8	9	6	6	6
sp|Q9QZI9|SERC3_MOUSE	SERC3_MOUSE Serine incorporator 3 OS=Mus musculus GN=Serinc3 PE=1 SV=2	>sp|Q9QZI9|SERC3_MOUSE Serine incorporator 3 OS=Mus musculus GN=Serinc3 PE=1 SV=2	1.61054	1.42824	0.839993	1.29292	+	1.51077	6	4.33333	2.5717e+07	2.77383e+07	2.024e+07	8.4217e+06	1.03069e+07	1.13071e+07	8.2e-27	152580000	20	6	6	1.51077	sp|Q9QZI9|SERC3_MOUSE	sp|Q9QZI9|SERC3_MOUSE	>sp|Q9QZI9|SERC3_MOUSE Serine incorporator 3 OS=Mus musculus GN=Serinc3 PE=1 SV=2	1.29292	6	6	1	6	6	6	6	6	3	5	5	6	6	6	3	5	5	6	6	6	3	5	5
sp|Q60634|FLOT2_MOUSE;sp|Q60634-3|FLOT2_MOUSE;tr|Q5SS83|Q5SS83_MOUSE;sp|Q60634-2|FLOT2_MOUSE	FLOT2_MOUSE Flotillin-2 OS=Mus musculus GN=Flot2 PE=1 SV=2;>sp	>sp|Q60634|FLOT2_MOUSE Flotillin-2 OS=Mus musculus GN=Flot2 PE=1 SV=2;>sp|Q60634-3|FLOT2_MOUSE Isoform 3 of Flotillin-2 OS=Mus musculus GN=Flot2;>tr|Q5SS83|Q5SS83_MOUSE Flotillin 2, isoform CRA_a OS=Mus musculus GN=Flot2 PE=4 SV=1;>sp|Q60634-2|FLOT2_MOUSE	1.25058	1.50493	1.11912	1.29154	+	2.11917	21.3333	18	2.43103e+08	2.47098e+08	2.28139e+08	1.02169e+08	8.70643e+07	1.05029e+08	0	1566300000	141	24	NaN	2.11917	sp|Q60634|FLOT2_MOUSE;sp|Q60634-3|FLOT2_MOUSE;tr|Q5SS83|Q5SS83_MOUSE;sp|Q60634-2|FLOT2_MOUSE	sp|Q60634|FLOT2_MOUSE;sp|Q60634-3|FLOT2_MOUSE;tr|Q5SS83|Q5SS83_MOUSE;sp|Q60634-2|FLOT2_MOUSE	>sp|Q60634|FLOT2_MOUSE Flotillin-2 OS=Mus musculus GN=Flot2 PE=1 SV=2;>sp|Q60634-3|FLOT2_MOUSE Isoform 3 of Flotillin-2 OS=Mus musculus GN=Flot2;>tr|Q5SS83|Q5SS83_MOUSE Flotillin 2, isoform CRA_a OS=Mus musculus GN=Flot2 PE=4 SV=1;>sp|Q60634-2|FLOT2_MOUSE	1.29154	24;23;23;23	24;23;23;23	4	24	24	20	21	23	18	19	17	20	21	23	18	19	17	20	21	23	18	19	17
tr|Q3U7G2|Q3U7G2_MOUSE;sp|Q05910|ADAM8_MOUSE;tr|E9Q359|E9Q359_MOUSE	ADAM8_MOUSE Disintegrin and metalloproteinase domain-containing protein 8 OS=Mus musculus GN=Adam8 PE=1 SV=3;>tr	>tr|Q3U7G2|Q3U7G2_MOUSE Disintegrin and metalloproteinase domain-containing protein 8 OS=Mus musculus GN=Adam8 PE=2 SV=1;>sp|Q05910|ADAM8_MOUSE Disintegrin and metalloproteinase domain-containing protein 8 OS=Mus musculus GN=Adam8 PE=1 SV=3;>tr|E9Q359|E9Q3	1.32977	1.56267	0.980511	1.29098	+	1.77621	18.3333	11	6.56175e+07	6.87227e+07	5.39697e+07	2.61048e+07	2.32638e+07	2.73521e+07	3.44e-120	392660000	86	19	NaN	1.77621	tr|Q3U7G2|Q3U7G2_MOUSE;sp|Q05910|ADAM8_MOUSE;tr|E9Q359|E9Q359_MOUSE	tr|Q3U7G2|Q3U7G2_MOUSE;sp|Q05910|ADAM8_MOUSE;tr|E9Q359|E9Q359_MOUSE	>tr|Q3U7G2|Q3U7G2_MOUSE Disintegrin and metalloproteinase domain-containing protein 8 OS=Mus musculus GN=Adam8 PE=2 SV=1;>sp|Q05910|ADAM8_MOUSE Disintegrin and metalloproteinase domain-containing protein 8 OS=Mus musculus GN=Adam8 PE=1 SV=3;>tr|E9Q359|E9Q3	1.29098	19;19;16	19;19;16	3	19	19	18	19	18	12	10	11	18	19	18	12	10	11	18	19	18	12	10	11
sp|Q91ZX7|LRP1_MOUSE	LRP1_MOUSE Prolow-density lipoprotein receptor-related protein 1 OS=Mus musculus GN=Lrp1 PE=1 SV=1	>sp|Q91ZX7|LRP1_MOUSE Prolow-density lipoprotein receptor-related protein 1 OS=Mus musculus GN=Lrp1 PE=1 SV=1	1.3431	1.27497	1.24762	1.28856	+	3.31425	174.667	148	6.07114e+09	6.21384e+09	5.37985e+09	2.3931e+09	2.56779e+09	2.26569e+09	0	38331000000	1761	187	NaN	3.31425	sp|Q91ZX7|LRP1_MOUSE;tr|Q3U5J2|Q3U5J2_MOUSE;tr|D3Z5M3|D3Z5M3_MOUSE;tr|F6UAC8|F6UAC8_MOUSE;tr|H3BJH0|H3BJH0_MOUSE;tr|H3BL52|H3BL52_MOUSE;sp|Q91VN0|LRP5_MOUSE;REV__sp|Q91ZX7|LRP1_MOUSE	sp|Q91ZX7|LRP1_MOUSE	>sp|Q91ZX7|LRP1_MOUSE Prolow-density lipoprotein receptor-related protein 1 OS=Mus musculus GN=Lrp1 PE=1 SV=1	1.28856	187;26;5;1;1;1;1;1	183;25;5;1;0;0;0;1	8	187	183	177	175	172	145	158	141	177	175	172	145	158	141	173	171	168	142	154	137
tr|Q921W7|Q921W7_MOUSE;tr|Q3ULB1|Q3ULB1_MOUSE;sp|P47226-2|TES_MOUSE;sp|P47226|TES_MOUSE	TES_MOUSE Isoform TES1 of Testin OS=Mus musculus GN=Tes;>sp	>tr|Q921W7|Q921W7_MOUSE Putative uncharacterized protein Tes OS=Mus musculus GN=Tes PE=2 SV=2;>tr|Q3ULB1|Q3ULB1_MOUSE Testin OS=Mus musculus GN=Tes PE=2 SV=1;>sp|P47226-2|TES_MOUSE Isoform TES1 of Testin OS=Mus musculus GN=Tes;>sp|P47226|TES_MOUSE Testin O	0.853175	1.46167	1.50674	1.27386	+	1.58013	29.3333	22.3333	2.23841e+08	2.48188e+08	2.30377e+08	1.23911e+08	9.01115e+07	8.10718e+07	1.71e-292	1532700000	190	32	NaN	1.58013	tr|Q921W7|Q921W7_MOUSE;tr|Q3ULB1|Q3ULB1_MOUSE;sp|P47226-2|TES_MOUSE;sp|P47226|TES_MOUSE;tr|D6RH72|D6RH72_MOUSE;tr|B1AXB9|B1AXB9_MOUSE;tr|A2ALC6|A2ALC6_MOUSE	tr|Q921W7|Q921W7_MOUSE;tr|Q3ULB1|Q3ULB1_MOUSE;sp|P47226-2|TES_MOUSE;sp|P47226|TES_MOUSE	>tr|Q921W7|Q921W7_MOUSE Putative uncharacterized protein Tes OS=Mus musculus GN=Tes PE=2 SV=2;>tr|Q3ULB1|Q3ULB1_MOUSE Testin OS=Mus musculus GN=Tes PE=2 SV=1;>sp|P47226-2|TES_MOUSE Isoform TES1 of Testin OS=Mus musculus GN=Tes;>sp|P47226|TES_MOUSE Testin O	1.27386	32;31;22;22;7;4;3	32;31;22;22;7;4;3	7	32	32	27	31	30	23	24	20	27	31	30	23	24	20	27	31	30	23	24	20
sp|Q8VC04|T106A_MOUSE;tr|A2A4M9|A2A4M9_MOUSE;tr|A2A4N0|A2A4N0_MOUSE	T106A_MOUSE Transmembrane protein 106A OS=Mus musculus GN=Tmem106a PE=2 SV=1;>tr	>sp|Q8VC04|T106A_MOUSE Transmembrane protein 106A OS=Mus musculus GN=Tmem106a PE=2 SV=1;>tr|A2A4M9|A2A4M9_MOUSE Transmembrane protein 106A (Fragment) OS=Mus musculus GN=Tmem106a PE=4 SV=1;>tr|A2A4N0|A2A4N0_MOUSE Transmembrane protein 106A (Fragment) OS=Mus	1.31336	1.25812	1.23937	1.27028	+	3.51507	6	5.33333	1.85421e+08	9.48637e+07	1.2629e+08	7.46105e+07	3.96607e+07	5.34909e+07	4.46e-60	835200000	25	6	NaN	3.51507	sp|Q8VC04|T106A_MOUSE;tr|A2A4M9|A2A4M9_MOUSE;tr|A2A4N0|A2A4N0_MOUSE	sp|Q8VC04|T106A_MOUSE;tr|A2A4M9|A2A4M9_MOUSE;tr|A2A4N0|A2A4N0_MOUSE	>sp|Q8VC04|T106A_MOUSE Transmembrane protein 106A OS=Mus musculus GN=Tmem106a PE=2 SV=1;>tr|A2A4M9|A2A4M9_MOUSE Transmembrane protein 106A (Fragment) OS=Mus musculus GN=Tmem106a PE=4 SV=1;>tr|A2A4N0|A2A4N0_MOUSE Transmembrane protein 106A (Fragment) OS=Mus	1.27028	6;4;4	6;4;4	3	6	6	6	6	6	5	5	6	6	6	6	5	5	6	6	6	6	5	5	6
sp|Q3TB92-2|MILR1_MOUSE;sp|Q3TB92|MILR1_MOUSE;tr|S4R1V2|S4R1V2_MOUSE	MILR1_MOUSE Isoform 2 of Allergin-1 OS=Mus musculus GN=Milr1;>sp	>sp|Q3TB92-2|MILR1_MOUSE Isoform 2 of Allergin-1 OS=Mus musculus GN=Milr1;>sp|Q3TB92|MILR1_MOUSE Allergin-1 OS=Mus musculus GN=Milr1 PE=1 SV=2;>tr|S4R1V2|S4R1V2_MOUSE Allergin-1 (Fragment) OS=Mus musculus GN=Milr1 PE=4 SV=1	1.10933	1.52174	1.16887	1.26665	+	1.99282	6.66667	4.33333	3.75716e+07	4.58036e+07	3.57956e+07	1.74149e+07	1.59522e+07	1.5921e+07	1.46e-59	245220000	29	7	NaN	1.99282	sp|Q3TB92-2|MILR1_MOUSE;sp|Q3TB92|MILR1_MOUSE;tr|S4R1V2|S4R1V2_MOUSE;tr|B7ZP19|B7ZP19_MOUSE	sp|Q3TB92-2|MILR1_MOUSE;sp|Q3TB92|MILR1_MOUSE;tr|S4R1V2|S4R1V2_MOUSE	>sp|Q3TB92-2|MILR1_MOUSE Isoform 2 of Allergin-1 OS=Mus musculus GN=Milr1;>sp|Q3TB92|MILR1_MOUSE Allergin-1 OS=Mus musculus GN=Milr1 PE=1 SV=2;>tr|S4R1V2|S4R1V2_MOUSE Allergin-1 (Fragment) OS=Mus musculus GN=Milr1 PE=4 SV=1	1.26664	7;7;6;1	7;7;6;1	4	7	7	7	7	6	4	4	5	7	7	6	4	4	5	7	7	6	4	4	5
sp|P47738|ALDH2_MOUSE	ALDH2_MOUSE Aldehyde dehydrogenase, mitochondrial OS=Mus musculus GN=Aldh2 PE=1 SV=1	>sp|P47738|ALDH2_MOUSE Aldehyde dehydrogenase, mitochondrial OS=Mus musculus GN=Aldh2 PE=1 SV=1	1.15723	1.08841	1.54469	1.26344	+	1.90655	19.6667	16.6667	2.45799e+08	2.04909e+08	3.05569e+08	1.1021e+08	9.63651e+07	1.04739e+08	0	1715000000	163	23	NaN	1.90655	sp|P47738|ALDH2_MOUSE;tr|D3YYF3|D3YYF3_MOUSE;tr|G3UWP3|G3UWP3_MOUSE;sp|P24549|AL1A1_MOUSE;sp|O35945|AL1A7_MOUSE;sp|Q9JHW9|AL1A3_MOUSE;sp|Q62148|AL1A2_MOUSE;sp|Q9CZS1|AL1B1_MOUSE	sp|P47738|ALDH2_MOUSE	>sp|P47738|ALDH2_MOUSE Aldehyde dehydrogenase, mitochondrial OS=Mus musculus GN=Aldh2 PE=1 SV=1	1.26344	23;3;2;2;2;2;2;2	23;3;2;2;2;2;2;2	8	23	23	19	18	22	17	18	15	19	18	22	17	18	15	19	18	22	17	18	15
sp|O08795|GLU2B_MOUSE;sp|O08795-2|GLU2B_MOUSE	GLU2B_MOUSE Glucosidase 2 subunit beta OS=Mus musculus GN=Prkcsh PE=1 SV=1;>sp	>sp|O08795|GLU2B_MOUSE Glucosidase 2 subunit beta OS=Mus musculus GN=Prkcsh PE=1 SV=1;>sp|O08795-2|GLU2B_MOUSE Isoform 2 of Glucosidase 2 subunit beta OS=Mus musculus GN=Prkcsh	1.07117	1.27074	1.42837	1.25676	+	2.17424	13	9.33333	1.05249e+08	1.03619e+08	1.2186e+08	5.00922e+07	4.29447e+07	4.52772e+07	4.66e-69	782590000	71	14	NaN	2.17424	sp|O08795|GLU2B_MOUSE;sp|O08795-2|GLU2B_MOUSE	sp|O08795|GLU2B_MOUSE;sp|O08795-2|GLU2B_MOUSE	>sp|O08795|GLU2B_MOUSE Glucosidase 2 subunit beta OS=Mus musculus GN=Prkcsh PE=1 SV=1;>sp|O08795-2|GLU2B_MOUSE Isoform 2 of Glucosidase 2 subunit beta OS=Mus musculus GN=Prkcsh	1.25676	14;14	14;14	2	14	14	13	13	13	11	10	7	13	13	13	11	10	7	13	13	13	11	10	7
sp|Q8K124|PKHO2_MOUSE	PKHO2_MOUSE Pleckstrin homology domain-containing family O member 2 OS=Mus musculus GN=Plekho2 PE=1 SV=1	>sp|Q8K124|PKHO2_MOUSE Pleckstrin homology domain-containing family O member 2 OS=Mus musculus GN=Plekho2 PE=1 SV=1	1.39076	1.36205	1.01247	1.25509	+	2.0336	11	8	3.41507e+07	2.98772e+07	3.34557e+07	1.30239e+07	1.1623e+07	1.6584e+07	4.43e-112	211490000	46	11	11	2.0336	sp|Q8K124|PKHO2_MOUSE	sp|Q8K124|PKHO2_MOUSE	>sp|Q8K124|PKHO2_MOUSE Pleckstrin homology domain-containing family O member 2 OS=Mus musculus GN=Plekho2 PE=1 SV=1	1.25509	11	11	1	11	11	11	11	11	9	9	6	11	11	11	9	9	6	11	11	11	9	9	6
sp|Q3UBX0|TM109_MOUSE;tr|D3Z7P2|D3Z7P2_MOUSE;tr|D3Z3Z2|D3Z3Z2_MOUSE;tr|D3YX08|D3YX08_MOUSE;tr|D3Z0I8|D3Z0I8_MOUSE	TM109_MOUSE Transmembrane protein 109 OS=Mus musculus GN=Tmem109 PE=1 SV=2;>tr	>sp|Q3UBX0|TM109_MOUSE Transmembrane protein 109 OS=Mus musculus GN=Tmem109 PE=1 SV=2;>tr|D3Z7P2|D3Z7P2_MOUSE Transmembrane protein 109 (Fragment) OS=Mus musculus GN=Tmem109 PE=4 SV=1;>tr|D3Z3Z2|D3Z3Z2_MOUSE Transmembrane protein 109 (Fragment) OS=Mus musc	1.28099	1.20609	1.27372	1.2536	+	3.44167	3	2.33333	3.59551e+07	2.65711e+07	2.81339e+07	1.47959e+07	1.1517e+07	1.16359e+07	3.52e-10	188360000	15	3	NaN	3.44167	sp|Q3UBX0|TM109_MOUSE;tr|D3Z7P2|D3Z7P2_MOUSE;tr|D3Z3Z2|D3Z3Z2_MOUSE;tr|D3YX08|D3YX08_MOUSE;tr|D3Z0I8|D3Z0I8_MOUSE	sp|Q3UBX0|TM109_MOUSE;tr|D3Z7P2|D3Z7P2_MOUSE;tr|D3Z3Z2|D3Z3Z2_MOUSE;tr|D3YX08|D3YX08_MOUSE;tr|D3Z0I8|D3Z0I8_MOUSE	>sp|Q3UBX0|TM109_MOUSE Transmembrane protein 109 OS=Mus musculus GN=Tmem109 PE=1 SV=2;>tr|D3Z7P2|D3Z7P2_MOUSE Transmembrane protein 109 (Fragment) OS=Mus musculus GN=Tmem109 PE=4 SV=1;>tr|D3Z3Z2|D3Z3Z2_MOUSE Transmembrane protein 109 (Fragment) OS=Mus musc	1.2536	3;2;2;2;2	3;2;2;2;2	5	3	3	3	3	3	2	2	3	3	3	3	2	2	3	3	3	3	2	2	3
sp|Q9DAU1|CNPY3_MOUSE;sp|Q9DAU1-2|CNPY3_MOUSE	CNPY3_MOUSE Protein canopy homolog 3 OS=Mus musculus GN=Cnpy3 PE=1 SV=1;>sp	>sp|Q9DAU1|CNPY3_MOUSE Protein canopy homolog 3 OS=Mus musculus GN=Cnpy3 PE=1 SV=1;>sp|Q9DAU1-2|CNPY3_MOUSE Isoform 2 of Protein canopy homolog 3 OS=Mus musculus GN=Cnpy3	1.37027	1.31095	1.0783	1.25317	+	2.29956	6	3	1.0856e+07	1.11329e+07	1.23231e+07	4.19933e+06	4.48725e+06	5.83606e+06	1.06e-51	73622000	17	6	NaN	2.29956	sp|Q9DAU1|CNPY3_MOUSE;sp|Q9DAU1-2|CNPY3_MOUSE;tr|B0V2V1|B0V2V1_MOUSE	sp|Q9DAU1|CNPY3_MOUSE;sp|Q9DAU1-2|CNPY3_MOUSE	>sp|Q9DAU1|CNPY3_MOUSE Protein canopy homolog 3 OS=Mus musculus GN=Cnpy3 PE=1 SV=1;>sp|Q9DAU1-2|CNPY3_MOUSE Isoform 2 of Protein canopy homolog 3 OS=Mus musculus GN=Cnpy3	1.25318	6;5;1	6;5;1	3	6	6	6	6	6	5	2	2	6	6	6	5	2	2	6	6	6	5	2	2
sp|Q8BL66|EEA1_MOUSE	EEA1_MOUSE Early endosome antigen 1 OS=Mus musculus GN=Eea1 PE=1 SV=2	>sp|Q8BL66|EEA1_MOUSE Early endosome antigen 1 OS=Mus musculus GN=Eea1 PE=1 SV=2	1.15113	1.2333	1.37055	1.25166	+	2.58428	107.667	82.3333	7.94054e+08	7.35428e+08	8.30023e+08	3.57536e+08	3.1281e+08	3.21011e+08	0	5220100000	509	122	NaN	2.58428	sp|Q8BL66|EEA1_MOUSE;sp|Q8CHD8-2|RFIP3_MOUSE;sp|Q8CHD8|RFIP3_MOUSE;sp|Q8CHD8-3|RFIP3_MOUSE	sp|Q8BL66|EEA1_MOUSE	>sp|Q8BL66|EEA1_MOUSE Early endosome antigen 1 OS=Mus musculus GN=Eea1 PE=1 SV=2	1.25166	122;1;1;1	122;1;1;1	4	122	122	109	106	108	80	88	79	109	106	108	80	88	79	109	106	108	80	88	79
tr|B2RQS1|B2RQS1_MOUSE;sp|Q9ERG2|STRN3_MOUSE	STRN3_MOUSE Striatin-3 OS=Mus musculus GN=Strn3 PE=1 SV=1	>tr|B2RQS1|B2RQS1_MOUSE Striatin-3 OS=Mus musculus GN=Strn3 PE=2 SV=1;>sp|Q9ERG2|STRN3_MOUSE Striatin-3 OS=Mus musculus GN=Strn3 PE=1 SV=1	1.09872	1.39741	1.24751	1.24788	+	2.32417	14.3333	9.33333	3.49108e+07	3.77807e+07	3.82622e+07	1.63008e+07	1.4342e+07	1.6115e+07	6.95e-70	244470000	57	15	NaN	2.32417	tr|B2RQS1|B2RQS1_MOUSE;sp|Q9ERG2|STRN3_MOUSE	tr|B2RQS1|B2RQS1_MOUSE;sp|Q9ERG2|STRN3_MOUSE	>tr|B2RQS1|B2RQS1_MOUSE Striatin-3 OS=Mus musculus GN=Strn3 PE=2 SV=1;>sp|Q9ERG2|STRN3_MOUSE Striatin-3 OS=Mus musculus GN=Strn3 PE=1 SV=1	1.24788	16;15	14;13	2	16	14	14	15	15	10	10	8	14	15	14	10	10	8	13	14	13	9	10	7
sp|P40142|TKT_MOUSE	TKT_MOUSE Transketolase OS=Mus musculus GN=Tkt PE=1 SV=1	>sp|P40142|TKT_MOUSE Transketolase OS=Mus musculus GN=Tkt PE=1 SV=1	0.954108	1.42994	1.359	1.24768	+	1.85953	12.6667	9.33333	5.89386e+07	5.74064e+07	5.50846e+07	3.04222e+07	2.13059e+07	2.14748e+07	1.08e-121	364440000	67	18	18	1.85953	sp|P40142|TKT_MOUSE	sp|P40142|TKT_MOUSE	>sp|P40142|TKT_MOUSE Transketolase OS=Mus musculus GN=Tkt PE=1 SV=1	1.24768	18	18	1	18	18	13	13	12	13	7	8	13	13	12	13	7	8	13	13	12	13	7	8
tr|Q3TML0|Q3TML0_MOUSE	Q3TML0_MOUSE Protein disulfide-isomerase A6 OS=Mus musculus GN=Pdia6 PE=2 SV=1	>tr|Q3TML0|Q3TML0_MOUSE Protein disulfide-isomerase A6 OS=Mus musculus GN=Pdia6 PE=2 SV=1	1.34881	1.135	1.24543	1.24308	+	2.60954	14.6667	11	5.34343e+08	4.87315e+08	5.86125e+08	2.09788e+08	2.21891e+08	2.47218e+08	3.91e-279	3154300000	87	16	16	2.60954	tr|Q3TML0|Q3TML0_MOUSE	tr|Q3TML0|Q3TML0_MOUSE	>tr|Q3TML0|Q3TML0_MOUSE Protein disulfide-isomerase A6 OS=Mus musculus GN=Pdia6 PE=2 SV=1	1.24308	16	2	1	16	2	14	14	16	10	10	13	14	14	16	10	10	13	2	2	2	0	0	0
sp|Q8CI51|PDLI5_MOUSE;sp|Q8CI51-2|PDLI5_MOUSE	PDLI5_MOUSE PDZ and LIM domain protein 5 OS=Mus musculus GN=Pdlim5 PE=1 SV=4;>sp	>sp|Q8CI51|PDLI5_MOUSE PDZ and LIM domain protein 5 OS=Mus musculus GN=Pdlim5 PE=1 SV=4;>sp|Q8CI51-2|PDLI5_MOUSE Isoform 2 of PDZ and LIM domain protein 5 OS=Mus musculus GN=Pdlim5	1.09128	1.07162	1.56287	1.24192	+	1.78757	22.6667	16.6667	1.1114e+08	1.167e+08	1.1191e+08	5.21627e+07	5.55239e+07	3.78791e+07	5.29e-250	738900000	103	25	NaN	1.78757	sp|Q8CI51|PDLI5_MOUSE;sp|Q8CI51-2|PDLI5_MOUSE;tr|Q9CRA2|Q9CRA2_MOUSE;tr|F8WJI6|F8WJI6_MOUSE;tr|E9Q8P5|E9Q8P5_MOUSE;sp|Q8CI51-3|PDLI5_MOUSE	sp|Q8CI51|PDLI5_MOUSE;sp|Q8CI51-2|PDLI5_MOUSE	>sp|Q8CI51|PDLI5_MOUSE PDZ and LIM domain protein 5 OS=Mus musculus GN=Pdlim5 PE=1 SV=4;>sp|Q8CI51-2|PDLI5_MOUSE Isoform 2 of PDZ and LIM domain protein 5 OS=Mus musculus GN=Pdlim5	1.24192	25;14;8;8;8;8	25;14;8;8;8;8	6	25	25	23	24	21	16	18	16	23	24	21	16	18	16	23	24	21	16	18	16
sp|Q6PGH2|HN1L_MOUSE	HN1L_MOUSE Hematological and neurological expressed 1-like protein OS=Mus musculus GN=Hn1l PE=1 SV=1	>sp|Q6PGH2|HN1L_MOUSE Hematological and neurological expressed 1-like protein OS=Mus musculus GN=Hn1l PE=1 SV=1	1.09945	1.6	0.997609	1.23235	+	1.65626	6	5.66667	3.19029e+07	4.47466e+07	2.41163e+07	1.48892e+07	1.47611e+07	1.20781e+07	1.26e-80	220780000	21	7	NaN	1.65626	sp|Q6PGH2|HN1L_MOUSE;tr|Q6UY53|Q6UY53_MOUSE	sp|Q6PGH2|HN1L_MOUSE	>sp|Q6PGH2|HN1L_MOUSE Hematological and neurological expressed 1-like protein OS=Mus musculus GN=Hn1l PE=1 SV=1	1.23235	7;1	7;1	2	7	7	5	7	6	7	6	4	5	7	6	7	6	4	5	7	6	7	6	4
sp|Q7TN29-2|SMAP2_MOUSE;sp|Q7TN29|SMAP2_MOUSE	SMAP2_MOUSE Isoform 2 of Stromal membrane-associated protein 2 OS=Mus musculus GN=Smap2;>sp	>sp|Q7TN29-2|SMAP2_MOUSE Isoform 2 of Stromal membrane-associated protein 2 OS=Mus musculus GN=Smap2;>sp|Q7TN29|SMAP2_MOUSE Stromal membrane-associated protein 2 OS=Mus musculus GN=Smap2 PE=1 SV=1	1.14748	1.31648	NaN	1.23198	+	1.36057	6.66667	2.66667	1.1933e+07	1.40631e+07	1.47231e+07	5.38667e+06	5.64651e+06	0	1.26e-25	75210000	17	9	NaN	1.36057	sp|Q7TN29-2|SMAP2_MOUSE;sp|Q7TN29|SMAP2_MOUSE	sp|Q7TN29-2|SMAP2_MOUSE;sp|Q7TN29|SMAP2_MOUSE	>sp|Q7TN29-2|SMAP2_MOUSE Isoform 2 of Stromal membrane-associated protein 2 OS=Mus musculus GN=Smap2;>sp|Q7TN29|SMAP2_MOUSE Stromal membrane-associated protein 2 OS=Mus musculus GN=Smap2 PE=1 SV=1	1.23198	9;9	8;8	2	9	8	6	7	7	3	3	2	6	7	7	3	3	2	6	7	7	2	3	2
sp|Q9ER00|STX12_MOUSE	STX12_MOUSE Syntaxin-12 OS=Mus musculus GN=Stx12 PE=1 SV=1	>sp|Q9ER00|STX12_MOUSE Syntaxin-12 OS=Mus musculus GN=Stx12 PE=1 SV=1	1.20984	1.18248	1.29476	1.22903	+	3.12171	15.6667	11	1.714e+08	1.5372e+08	1.51119e+08	7.40986e+07	6.77283e+07	6.15971e+07	1.16e-270	1147100000	103	16	16	3.12171	sp|Q9ER00|STX12_MOUSE	sp|Q9ER00|STX12_MOUSE	>sp|Q9ER00|STX12_MOUSE Syntaxin-12 OS=Mus musculus GN=Stx12 PE=1 SV=1	1.22903	16	16	1	16	16	16	16	15	10	13	10	16	16	15	10	13	10	16	16	15	10	13	10
tr|Q6NXK9|Q6NXK9_MOUSE	Q6NXK9_MOUSE Mannosidase, alpha, class 1C, member 1 OS=Mus musculus GN=Man1c1 PE=2 SV=1	>tr|Q6NXK9|Q6NXK9_MOUSE Mannosidase, alpha, class 1C, member 1 OS=Mus musculus GN=Man1c1 PE=2 SV=1	0.983009	1.13352	1.55039	1.22231	+	1.72735	5.33333	4.33333	7.03137e+06	9.19031e+06	1.0382e+07	3.5573e+06	4.1889e+06	3.54462e+06	8.31e-34	61870000	13	6	6	1.72735	tr|Q6NXK9|Q6NXK9_MOUSE	tr|Q6NXK9|Q6NXK9_MOUSE	>tr|Q6NXK9|Q6NXK9_MOUSE Mannosidase, alpha, class 1C, member 1 OS=Mus musculus GN=Man1c1 PE=2 SV=1	1.22231	6	6	1	6	6	5	5	6	5	4	4	5	5	6	5	4	4	5	5	6	5	4	4
sp|Q9CYN9|RENR_MOUSE	RENR_MOUSE Renin receptor OS=Mus musculus GN=Atp6ap2 PE=2 SV=2	>sp|Q9CYN9|RENR_MOUSE Renin receptor OS=Mus musculus GN=Atp6ap2 PE=2 SV=2	0.883835	1.4492	1.32783	1.22029	+	1.71538	7.66667	5.66667	5.0173e+07	6.22874e+07	5.21435e+07	2.719e+07	2.28108e+07	2.07721e+07	2.2e-86	358190000	39	8	8	1.71538	sp|Q9CYN9|RENR_MOUSE	sp|Q9CYN9|RENR_MOUSE	>sp|Q9CYN9|RENR_MOUSE Renin receptor OS=Mus musculus GN=Atp6ap2 PE=2 SV=2	1.22029	8	8	1	8	8	8	7	8	6	6	5	8	7	8	6	6	5	8	7	8	6	6	5
sp|P05213|TBA1B_MOUSE	TBA1B_MOUSE Tubulin alpha-1B chain OS=Mus musculus GN=Tuba1b PE=1 SV=2	>sp|P05213|TBA1B_MOUSE Tubulin alpha-1B chain OS=Mus musculus GN=Tuba1b PE=1 SV=2	1.16679	1.1826	1.31117	1.22019	+	2.85356	13.6667	11.3333	2.50507e+08	2.67818e+08	2.70502e+08	1.11581e+08	1.17991e+08	1.09011e+08	0	1753700000	103	16	16	2.85356	sp|P05213|TBA1B_MOUSE	sp|P05213|TBA1B_MOUSE	>sp|P05213|TBA1B_MOUSE Tubulin alpha-1B chain OS=Mus musculus GN=Tuba1b PE=1 SV=2	1.22019	16	0	1	16	0	12	14	15	12	11	11	12	14	15	12	11	11	0	0	0	0	0	0
sp|Q62073|M3K7_MOUSE;tr|Q923A8|Q923A8_MOUSE;tr|A2AP93|A2AP93_MOUSE;tr|A2AP92|A2AP92_MOUSE	M3K7_MOUSE Mitogen-activated protein kinase kinase kinase 7 OS=Mus musculus GN=Map3k7 PE=1 SV=1;>tr	>sp|Q62073|M3K7_MOUSE Mitogen-activated protein kinase kinase kinase 7 OS=Mus musculus GN=Map3k7 PE=1 SV=1;>tr|Q923A8|Q923A8_MOUSE Map3k7 protein OS=Mus musculus GN=Map3k7 PE=2 SV=1;>tr|A2AP93|A2AP93_MOUSE Mitogen-activated protein kinase kinase kinase 7 O	0.882956	1.50064	1.27287	1.21882	+	1.67365	9	7	2.1169e+07	1.96621e+07	2.0832e+07	1.14789e+07	6.94848e+06	8.62105e+06	2.8e-79	141420000	37	11	NaN	1.67365	sp|Q62073|M3K7_MOUSE;tr|Q923A8|Q923A8_MOUSE;tr|A2AP93|A2AP93_MOUSE;tr|A2AP92|A2AP92_MOUSE	sp|Q62073|M3K7_MOUSE;tr|Q923A8|Q923A8_MOUSE;tr|A2AP93|A2AP93_MOUSE;tr|A2AP92|A2AP92_MOUSE	>sp|Q62073|M3K7_MOUSE Mitogen-activated protein kinase kinase kinase 7 OS=Mus musculus GN=Map3k7 PE=1 SV=1;>tr|Q923A8|Q923A8_MOUSE Map3k7 protein OS=Mus musculus GN=Map3k7 PE=2 SV=1;>tr|A2AP93|A2AP93_MOUSE Mitogen-activated protein kinase kinase kinase 7 O	1.21882	11;10;7;6	11;10;7;6	4	11	11	9	9	9	6	7	8	9	9	9	6	7	8	9	9	9	6	7	8
sp|Q6P8X1|SNX6_MOUSE	SNX6_MOUSE Sorting nexin-6 OS=Mus musculus GN=Snx6 PE=1 SV=2	>sp|Q6P8X1|SNX6_MOUSE Sorting nexin-6 OS=Mus musculus GN=Snx6 PE=1 SV=2	1.41385	1.22729	1.00696	1.21603	+	2.03518	8.33333	5	2.15472e+07	1.92491e+07	2.11821e+07	8.08686e+06	8.22167e+06	1.054e+07	7.18e-75	140750000	27	11	NaN	2.03518	sp|Q6P8X1|SNX6_MOUSE;sp|Q80ZJ7|SNX32_MOUSE	sp|Q6P8X1|SNX6_MOUSE	>sp|Q6P8X1|SNX6_MOUSE Sorting nexin-6 OS=Mus musculus GN=Snx6 PE=1 SV=2	1.21603	12;1	11;1	2	12	11	6	9	12	7	4	5	6	8	11	6	4	5	6	8	11	6	4	5
sp|O88844|IDHC_MOUSE	IDHC_MOUSE Isocitrate dehydrogenase [NADP] cytoplasmic OS=Mus musculus GN=Idh1 PE=1 SV=2	>sp|O88844|IDHC_MOUSE Isocitrate dehydrogenase [NADP] cytoplasmic OS=Mus musculus GN=Idh1 PE=1 SV=2	1.26747	1.02501	1.35096	1.21448	+	2.19271	8.33333	6	1.54088e+07	1.37781e+07	1.42909e+07	6.40074e+06	6.77064e+06	5.60248e+06	3.83e-33	91450000	29	12	NaN	2.19271	sp|O88844|IDHC_MOUSE;tr|D3YVY3|D3YVY3_MOUSE	sp|O88844|IDHC_MOUSE	>sp|O88844|IDHC_MOUSE Isocitrate dehydrogenase [NADP] cytoplasmic OS=Mus musculus GN=Idh1 PE=1 SV=2	1.21448	12;4	12;4	2	12	12	7	10	8	6	6	6	7	10	8	6	6	6	7	10	8	6	6	6
sp|Q80ZD3-2|S2611_MOUSE;sp|Q80ZD3|S2611_MOUSE	S2611_MOUSE Isoform 2 of Sodium-independent sulfate anion transporter OS=Mus musculus GN=Slc26a11;>sp	>sp|Q80ZD3-2|S2611_MOUSE Isoform 2 of Sodium-independent sulfate anion transporter OS=Mus musculus GN=Slc26a11;>sp|Q80ZD3|S2611_MOUSE Sodium-independent sulfate anion transporter OS=Mus musculus GN=Slc26a11 PE=2 SV=2	1.22832	1.28372	1.13077	1.21427	+	2.86877	3	2.66667	1.0841e+07	1.39621e+07	1.2186e+07	4.62711e+06	5.73469e+06	5.56506e+06	1.02e-14	82490000	17	3	NaN	2.86877	sp|Q80ZD3-2|S2611_MOUSE;sp|Q80ZD3|S2611_MOUSE	sp|Q80ZD3-2|S2611_MOUSE;sp|Q80ZD3|S2611_MOUSE	>sp|Q80ZD3-2|S2611_MOUSE Isoform 2 of Sodium-independent sulfate anion transporter OS=Mus musculus GN=Slc26a11;>sp|Q80ZD3|S2611_MOUSE Sodium-independent sulfate anion transporter OS=Mus musculus GN=Slc26a11 PE=2 SV=2	1.21427	3;3	3;3	2	3	3	3	3	3	3	3	2	3	3	3	3	3	2	3	3	3	3	3	2
sp|O09005|DEGS1_MOUSE	DEGS1_MOUSE Sphingolipid delta(4)-desaturase DES1 OS=Mus musculus GN=Degs1 PE=2 SV=1	>sp|O09005|DEGS1_MOUSE Sphingolipid delta(4)-desaturase DES1 OS=Mus musculus GN=Degs1 PE=2 SV=1	1.31399	1.22756	1.08579	1.20911	+	2.52101	5	4	3.48899e+07	3.84858e+07	3.42452e+07	1.4033e+07	1.6435e+07	1.61339e+07	4.3e-33	252680000	34	5	5	2.52101	sp|O09005|DEGS1_MOUSE	sp|O09005|DEGS1_MOUSE	>sp|O09005|DEGS1_MOUSE Sphingolipid delta(4)-desaturase DES1 OS=Mus musculus GN=Degs1 PE=2 SV=1	1.20911	5	5	1	5	5	5	5	5	5	4	3	5	5	5	5	4	3	5	5	5	5	4	3
sp|Q9DBJ1|PGAM1_MOUSE	PGAM1_MOUSE Phosphoglycerate mutase 1 OS=Mus musculus GN=Pgam1 PE=1 SV=3	>sp|Q9DBJ1|PGAM1_MOUSE Phosphoglycerate mutase 1 OS=Mus musculus GN=Pgam1 PE=1 SV=3	1.13495	1.42305	1.06689	1.2083	+	2.09349	9.33333	8	4.49169e+07	5.33654e+07	4.59769e+07	2.04531e+07	1.99008e+07	2.19472e+07	7.63e-89	323530000	58	10	NaN	2.09349	sp|Q9DBJ1|PGAM1_MOUSE;sp|O70250|PGAM2_MOUSE	sp|Q9DBJ1|PGAM1_MOUSE	>sp|Q9DBJ1|PGAM1_MOUSE Phosphoglycerate mutase 1 OS=Mus musculus GN=Pgam1 PE=1 SV=3	1.2083	10;3	10;3	2	10	10	9	10	9	7	8	9	9	10	9	7	8	9	9	10	9	7	8	9
sp|Q9Z2M6|UBL3_MOUSE	UBL3_MOUSE Ubiquitin-like protein 3 OS=Mus musculus GN=Ubl3 PE=1 SV=1	>sp|Q9Z2M6|UBL3_MOUSE Ubiquitin-like protein 3 OS=Mus musculus GN=Ubl3 PE=1 SV=1	1.24045	1.31211	1.0567	1.20309	+	2.40087	5.66667	2.33333	1.52929e+07	1.56671e+07	1.40952e+07	6.47262e+06	6.30957e+06	6.77595e+06	2.9e-30	94651000	25	6	6	2.40087	sp|Q9Z2M6|UBL3_MOUSE	sp|Q9Z2M6|UBL3_MOUSE	>sp|Q9Z2M6|UBL3_MOUSE Ubiquitin-like protein 3 OS=Mus musculus GN=Ubl3 PE=1 SV=1	1.20309	6	6	1	6	6	6	5	6	2	2	3	6	5	6	2	2	3	6	5	6	2	2	3
sp|Q99PT1|GDIR1_MOUSE	GDIR1_MOUSE Rho GDP-dissociation inhibitor 1 OS=Mus musculus GN=Arhgdia PE=1 SV=3	>sp|Q99PT1|GDIR1_MOUSE Rho GDP-dissociation inhibitor 1 OS=Mus musculus GN=Arhgdia PE=1 SV=3	1.30729	1.25093	1.00491	1.18771	+	2.21793	4.66667	4.33333	3.39188e+07	3.3136e+07	2.94618e+07	1.3706e+07	1.39229e+07	1.46811e+07	1.13e-36	223900000	35	5	5	2.21793	sp|Q99PT1|GDIR1_MOUSE	sp|Q99PT1|GDIR1_MOUSE	>sp|Q99PT1|GDIR1_MOUSE Rho GDP-dissociation inhibitor 1 OS=Mus musculus GN=Arhgdia PE=1 SV=3	1.18771	5	5	1	5	5	4	5	5	4	5	4	4	5	5	4	5	4	4	5	5	4	5	4
sp|P97377-2|CDK2_MOUSE;sp|P97377|CDK2_MOUSE	CDK2_MOUSE Isoform CDK2-alpha of Cyclin-dependent kinase 2 OS=Mus musculus GN=Cdk2;>sp	>sp|P97377-2|CDK2_MOUSE Isoform CDK2-alpha of Cyclin-dependent kinase 2 OS=Mus musculus GN=Cdk2;>sp|P97377|CDK2_MOUSE Cyclin-dependent kinase 2 OS=Mus musculus GN=Cdk2 PE=1 SV=2	0.923807	1.4222	1.20358	1.1832	+	1.83752	8.33333	4.33333	2.24218e+07	2.4678e+07	2.72709e+07	1.1819e+07	9.20831e+06	1.1841e+07	1.87e-69	163690000	28	12	NaN	1.83752	sp|P97377-2|CDK2_MOUSE;sp|P97377|CDK2_MOUSE;sp|Q80YP0|CDK3_MOUSE;sp|Q80YP0-2|CDK3_MOUSE	sp|P97377-2|CDK2_MOUSE;sp|P97377|CDK2_MOUSE	>sp|P97377-2|CDK2_MOUSE Isoform CDK2-alpha of Cyclin-dependent kinase 2 OS=Mus musculus GN=Cdk2;>sp|P97377|CDK2_MOUSE Cyclin-dependent kinase 2 OS=Mus musculus GN=Cdk2 PE=1 SV=2	1.1832	13;13;3;1	11;11;1;1	4	13	11	7	11	10	7	5	4	6	10	9	6	4	3	5	9	8	6	3	2
sp|Q8K0D0|CDK17_MOUSE;sp|Q8K0D0-2|CDK17_MOUSE	CDK17_MOUSE Cyclin-dependent kinase 17 OS=Mus musculus GN=Cdk17 PE=1 SV=2;>sp	>sp|Q8K0D0|CDK17_MOUSE Cyclin-dependent kinase 17 OS=Mus musculus GN=Cdk17 PE=1 SV=2;>sp|Q8K0D0-2|CDK17_MOUSE Isoform 2 of Cyclin-dependent kinase 17 OS=Mus musculus GN=Cdk17	0.813891	1.15026	1.57828	1.18081	+	1.47699	9	10.3333	1.24059e+08	1.58438e+08	1.5602e+08	7.05716e+07	7.13839e+07	5.2248e+07	2.8e-65	1183900000	58	16	NaN	1.47699	sp|Q8K0D0|CDK17_MOUSE;sp|Q8K0D0-2|CDK17_MOUSE;sp|Q04735-2|CDK16_MOUSE;sp|Q04735|CDK16_MOUSE	sp|Q8K0D0|CDK17_MOUSE;sp|Q8K0D0-2|CDK17_MOUSE	>sp|Q8K0D0|CDK17_MOUSE Cyclin-dependent kinase 17 OS=Mus musculus GN=Cdk17 PE=1 SV=2;>sp|Q8K0D0-2|CDK17_MOUSE Isoform 2 of Cyclin-dependent kinase 17 OS=Mus musculus GN=Cdk17	1.18081	16;14;6;6	8;6;1;1	4	16	8	8	9	10	11	11	9	8	9	10	11	11	9	1	2	2	6	6	4
sp|Q8CF89|TAB1_MOUSE	TAB1_MOUSE TGF-beta-activated kinase 1 and MAP3K7-binding protein 1 OS=Mus musculus GN=Tab1 PE=1 SV=2	>sp|Q8CF89|TAB1_MOUSE TGF-beta-activated kinase 1 and MAP3K7-binding protein 1 OS=Mus musculus GN=Tab1 PE=1 SV=2	1.00919	1.26197	1.26472	1.17863	+	2.29011	14.3333	8.66667	3.40157e+07	3.7765e+07	3.74024e+07	1.69001e+07	1.57471e+07	1.55661e+07	2.57e-147	259550000	52	18	18	2.29011	sp|Q8CF89|TAB1_MOUSE	sp|Q8CF89|TAB1_MOUSE	>sp|Q8CF89|TAB1_MOUSE TGF-beta-activated kinase 1 and MAP3K7-binding protein 1 OS=Mus musculus GN=Tab1 PE=1 SV=2	1.17863	18	18	1	18	18	14	14	15	12	7	7	14	14	15	12	7	7	14	14	15	12	7	7
tr|F7DBB3|F7DBB3_MOUSE	F7DBB3_MOUSE Protein Ahnak2 (Fragment) OS=Mus musculus GN=Ahnak2 PE=4 SV=1	>tr|F7DBB3|F7DBB3_MOUSE Protein Ahnak2 (Fragment) OS=Mus musculus GN=Ahnak2 PE=4 SV=1	1.1099	1.27896	1.14306	1.17731	+	2.71573	47	34	6.21141e+08	7.26056e+08	6.61424e+08	2.87793e+08	2.99199e+08	2.99488e+08	0	4529600000	297	53	NaN	2.71573	tr|F7DBB3|F7DBB3_MOUSE;tr|Q3URZ6|Q3URZ6_MOUSE	tr|F7DBB3|F7DBB3_MOUSE	>tr|F7DBB3|F7DBB3_MOUSE Protein Ahnak2 (Fragment) OS=Mus musculus GN=Ahnak2 PE=4 SV=1	1.17731	53;25	31;25	2	53	31	45	47	49	36	36	30	45	47	49	36	36	30	24	26	29	18	17	15
sp|Q8C3J5|DOCK2_MOUSE;tr|Q5SRI3|Q5SRI3_MOUSE;tr|D6RGU3|D6RGU3_MOUSE	DOCK2_MOUSE Dedicator of cytokinesis protein 2 OS=Mus musculus GN=Dock2 PE=1 SV=3;>tr	>sp|Q8C3J5|DOCK2_MOUSE Dedicator of cytokinesis protein 2 OS=Mus musculus GN=Dock2 PE=1 SV=3;>tr|Q5SRI3|Q5SRI3_MOUSE Dedicator of cytokinesis protein 2 OS=Mus musculus GN=Dock2 PE=4 SV=2;>tr|D6RGU3|D6RGU3_MOUSE Dedicator of cytokinesis protein 2 OS=Mus mus	1.00597	1.37432	1.12844	1.16958	+	2.07232	25.3333	18	7.35766e+07	8.32147e+07	7.59714e+07	3.66362e+07	3.20989e+07	3.47496e+07	1.05e-142	511220000	104	30	NaN	2.07232	sp|Q8C3J5|DOCK2_MOUSE;tr|Q5SRI3|Q5SRI3_MOUSE;tr|D6RGU3|D6RGU3_MOUSE;tr|Q3TMS1|Q3TMS1_MOUSE	sp|Q8C3J5|DOCK2_MOUSE;tr|Q5SRI3|Q5SRI3_MOUSE;tr|D6RGU3|D6RGU3_MOUSE	>sp|Q8C3J5|DOCK2_MOUSE Dedicator of cytokinesis protein 2 OS=Mus musculus GN=Dock2 PE=1 SV=3;>tr|Q5SRI3|Q5SRI3_MOUSE Dedicator of cytokinesis protein 2 OS=Mus musculus GN=Dock2 PE=4 SV=2;>tr|D6RGU3|D6RGU3_MOUSE Dedicator of cytokinesis protein 2 OS=Mus mus	1.16957	30;22;16;4	30;22;16;4	4	30	30	23	25	28	19	21	14	23	25	28	19	21	14	23	25	28	19	21	14
sp|Q9DBC7|KAP0_MOUSE	KAP0_MOUSE cAMP-dependent protein kinase type I-alpha regulatory subunit OS=Mus musculus GN=Prkar1a PE=1 SV=3	>sp|Q9DBC7|KAP0_MOUSE cAMP-dependent protein kinase type I-alpha regulatory subunit OS=Mus musculus GN=Prkar1a PE=1 SV=3	1.10604	0.860121	1.53865	1.16827	+	1.55861	4.66667	3	5.71795e+06	5.80965e+06	6.88414e+06	2.65638e+06	3.20059e+06	2.36963e+06	4.25e-17	41779000	10	6	NaN	1.55861	sp|Q9DBC7|KAP0_MOUSE;tr|A2AI69|A2AI69_MOUSE	sp|Q9DBC7|KAP0_MOUSE	>sp|Q9DBC7|KAP0_MOUSE cAMP-dependent protein kinase type I-alpha regulatory subunit OS=Mus musculus GN=Prkar1a PE=1 SV=3	1.16827	6;1	6;1	2	6	6	3	5	6	3	2	4	3	5	6	3	2	4	3	5	6	3	2	4
sp|Q9ERB0|SNP29_MOUSE	SNP29_MOUSE Synaptosomal-associated protein 29 OS=Mus musculus GN=Snap29 PE=2 SV=1	>sp|Q9ERB0|SNP29_MOUSE Synaptosomal-associated protein 29 OS=Mus musculus GN=Snap29 PE=2 SV=1	1.40383	1.03239	1.06317	1.16646	+	1.98925	8.33333	7.33333	2.7217e+07	2.36941e+07	2.29699e+07	1.02861e+07	1.1584e+07	1.09931e+07	1.4e-64	159610000	43	10	10	1.98925	sp|Q9ERB0|SNP29_MOUSE	sp|Q9ERB0|SNP29_MOUSE	>sp|Q9ERB0|SNP29_MOUSE Synaptosomal-associated protein 29 OS=Mus musculus GN=Snap29 PE=2 SV=1	1.16646	10	10	1	10	10	9	8	8	8	7	7	9	8	8	8	7	7	9	8	8	8	7	7
tr|E9PYB0|E9PYB0_MOUSE	E9PYB0_MOUSE Protein Ahnak2 (Fragment) OS=Mus musculus GN=Ahnak2 PE=4 SV=1	>tr|E9PYB0|E9PYB0_MOUSE Protein Ahnak2 (Fragment) OS=Mus musculus GN=Ahnak2 PE=4 SV=1	1.24044	1.29187	0.93295	1.15509	+	2.03244	8.33333	6.66667	6.87955e+07	6.89192e+07	6.49127e+07	2.91172e+07	2.81482e+07	3.40001e+07	0	443450000	40	10	10	2.03244	tr|E9PYB0|E9PYB0_MOUSE	tr|E9PYB0|E9PYB0_MOUSE	>tr|E9PYB0|E9PYB0_MOUSE Protein Ahnak2 (Fragment) OS=Mus musculus GN=Ahnak2 PE=4 SV=1	1.15509	30	8	1	30	8	28	27	27	24	23	22	9	8	8	8	5	7	7	6	6	6	3	5
sp|Q8BJF9|CHM2B_MOUSE	CHM2B_MOUSE Charged multivesicular body protein 2b OS=Mus musculus GN=Chmp2b PE=1 SV=1	>sp|Q8BJF9|CHM2B_MOUSE Charged multivesicular body protein 2b OS=Mus musculus GN=Chmp2b PE=1 SV=1	1.31408	0.683156	1.4258	1.14101	+	1.41243	7.33333	5.66667	3.60064e+07	2.76299e+07	2.7393e+07	1.4481e+07	1.7208e+07	1.0196e+07	5.34e-24	209600000	22	9	9	1.41243	sp|Q8BJF9|CHM2B_MOUSE	sp|Q8BJF9|CHM2B_MOUSE	>sp|Q8BJF9|CHM2B_MOUSE Charged multivesicular body protein 2b OS=Mus musculus GN=Chmp2b PE=1 SV=1	1.14101	9	8	1	9	8	7	6	9	6	5	6	7	6	9	6	5	6	7	6	8	6	4	5
tr|Q3TJ55|Q3TJ55_MOUSE;tr|Q80W45|Q80W45_MOUSE;sp|Q00262|STX2_MOUSE	STX2_MOUSE Syntaxin-2 OS=Mus musculus GN=Stx2 PE=1 SV=1	>tr|Q3TJ55|Q3TJ55_MOUSE Syntaxin-2 OS=Mus musculus GN=Stx2 PE=2 SV=1;>tr|Q80W45|Q80W45_MOUSE Syntaxin 2 OS=Mus musculus GN=Stx2 PE=2 SV=1;>sp|Q00262|STX2_MOUSE Syntaxin-2 OS=Mus musculus GN=Stx2 PE=1 SV=1	1.26079	1.34667	0.815513	1.14099	+	1.69493	10.6667	6.33333	2.69457e+07	2.40857e+07	2.03498e+07	1.1245e+07	9.47065e+06	1.1563e+07	3.02e-47	164280000	41	12	NaN	1.69493	tr|Q3TJ55|Q3TJ55_MOUSE;tr|Q80W45|Q80W45_MOUSE;sp|Q00262|STX2_MOUSE;tr|D3YY94|D3YY94_MOUSE;tr|D6RFB9|D6RFB9_MOUSE;sp|P61264|STX1B_MOUSE;sp|O35526|STX1A_MOUSE	tr|Q3TJ55|Q3TJ55_MOUSE;tr|Q80W45|Q80W45_MOUSE;sp|Q00262|STX2_MOUSE	>tr|Q3TJ55|Q3TJ55_MOUSE Syntaxin-2 OS=Mus musculus GN=Stx2 PE=2 SV=1;>tr|Q80W45|Q80W45_MOUSE Syntaxin 2 OS=Mus musculus GN=Stx2 PE=2 SV=1;>sp|Q00262|STX2_MOUSE Syntaxin-2 OS=Mus musculus GN=Stx2 PE=1 SV=1	1.14099	12;12;12;4;1;1;1	12;12;12;4;1;1;1	7	12	12	10	11	11	8	7	4	10	11	11	8	7	4	10	11	11	8	7	4
sp|O70252|HMOX2_MOUSE;tr|D3YX62|D3YX62_MOUSE	HMOX2_MOUSE Heme oxygenase 2 OS=Mus musculus GN=Hmox2 PE=2 SV=1;>tr	>sp|O70252|HMOX2_MOUSE Heme oxygenase 2 OS=Mus musculus GN=Hmox2 PE=2 SV=1;>tr|D3YX62|D3YX62_MOUSE Heme oxygenase 2 (Fragment) OS=Mus musculus GN=Hmox2 PE=4 SV=1	1.17718	1.15542	1.08949	1.1407	+	3.27278	11	9.66667	7.47446e+07	7.37395e+07	7.69272e+07	3.30529e+07	3.3104e+07	3.61501e+07	1.14e-207	501460000	63	12	NaN	3.27278	sp|O70252|HMOX2_MOUSE;tr|D3YX62|D3YX62_MOUSE;tr|D3YXN4|D3YXN4_MOUSE;tr|D3Z4A2|D3Z4A2_MOUSE	sp|O70252|HMOX2_MOUSE;tr|D3YX62|D3YX62_MOUSE	>sp|O70252|HMOX2_MOUSE Heme oxygenase 2 OS=Mus musculus GN=Hmox2 PE=2 SV=1;>tr|D3YX62|D3YX62_MOUSE Heme oxygenase 2 (Fragment) OS=Mus musculus GN=Hmox2 PE=4 SV=1	1.1407	12;9;2;1	12;9;2;1	4	12	12	12	11	10	9	11	9	12	11	10	9	11	9	12	11	10	9	11	9
sp|P40336|VP26A_MOUSE;sp|P40336-2|VP26A_MOUSE	VP26A_MOUSE Vacuolar protein sorting-associated protein 26A OS=Mus musculus GN=Vps26a PE=2 SV=1;>sp	>sp|P40336|VP26A_MOUSE Vacuolar protein sorting-associated protein 26A OS=Mus musculus GN=Vps26a PE=2 SV=1;>sp|P40336-2|VP26A_MOUSE Isoform 2 of Vacuolar protein sorting-associated protein 26A OS=Mus musculus GN=Vps26a	1.26856	1.18042	0.957955	1.13564	+	2.18328	11	8.66667	9.2871e+07	8.34353e+07	8.46058e+07	3.85478e+07	3.68137e+07	4.35542e+07	1.24e-163	568520000	55	12	NaN	2.18328	sp|P40336|VP26A_MOUSE;sp|P40336-2|VP26A_MOUSE	sp|P40336|VP26A_MOUSE;sp|P40336-2|VP26A_MOUSE	>sp|P40336|VP26A_MOUSE Vacuolar protein sorting-associated protein 26A OS=Mus musculus GN=Vps26a PE=2 SV=1;>sp|P40336-2|VP26A_MOUSE Isoform 2 of Vacuolar protein sorting-associated protein 26A OS=Mus musculus GN=Vps26a	1.13564	12;12	12;12	2	12	12	10	12	11	9	9	8	10	12	11	9	9	8	10	12	11	9	9	8
sp|P83870|PHF5A_MOUSE	PHF5A_MOUSE PHD finger-like domain-containing protein 5A OS=Mus musculus GN=Phf5a PE=1 SV=1	>sp|P83870|PHF5A_MOUSE PHD finger-like domain-containing protein 5A OS=Mus musculus GN=Phf5a PE=1 SV=1	1.04389	0.931544	1.42038	1.13194	+	1.77911	12.3333	9	2.0346e+08	1.7459e+08	1.91999e+08	9.86825e+07	9.15377e+07	7.17332e+07	1.81e-108	1293700000	84	13	13	1.77911	sp|P83870|PHF5A_MOUSE	sp|P83870|PHF5A_MOUSE	>sp|P83870|PHF5A_MOUSE PHD finger-like domain-containing protein 5A OS=Mus musculus GN=Phf5a PE=1 SV=1	1.13194	13	13	1	13	13	13	12	12	9	11	7	13	12	12	9	11	7	13	12	12	9	11	7
sp|Q8BFZ9|ERLN2_MOUSE	ERLN2_MOUSE Erlin-2 OS=Mus musculus GN=Erlin2 PE=1 SV=1	>sp|Q8BFZ9|ERLN2_MOUSE Erlin-2 OS=Mus musculus GN=Erlin2 PE=1 SV=1	1.2514	1.11305	1.03105	1.13183	+	2.49324	9.33333	6.66667	4.04008e+07	3.41909e+07	3.84158e+07	1.69699e+07	1.5807e+07	1.87988e+07	3.96e-66	251050000	30	10	NaN	2.49324	sp|Q8BFZ9|ERLN2_MOUSE;tr|E9PUH5|E9PUH5_MOUSE	sp|Q8BFZ9|ERLN2_MOUSE	>sp|Q8BFZ9|ERLN2_MOUSE Erlin-2 OS=Mus musculus GN=Erlin2 PE=1 SV=1	1.13184	10;1	6;0	2	10	6	9	10	9	8	7	5	9	10	9	8	7	5	6	6	5	4	4	3
sp|P55096|ABCD3_MOUSE	ABCD3_MOUSE ATP-binding cassette sub-family D member 3 OS=Mus musculus GN=Abcd3 PE=1 SV=2	>sp|P55096|ABCD3_MOUSE ATP-binding cassette sub-family D member 3 OS=Mus musculus GN=Abcd3 PE=1 SV=2	1.09093	1.17263	NaN	1.13178	+	1.63891	5.66667	3.33333	9.65695e+06	9.8417e+06	9.62809e+06	4.53346e+06	4.36586e+06	0	2.33e-23	64492000	21	8	8	1.63891	sp|P55096|ABCD3_MOUSE	sp|P55096|ABCD3_MOUSE	>sp|P55096|ABCD3_MOUSE ATP-binding cassette sub-family D member 3 OS=Mus musculus GN=Abcd3 PE=1 SV=2	1.13178	8	8	1	8	8	5	6	6	3	5	2	5	6	6	3	5	2	5	6	6	3	5	2
sp|Q9WVK4|EHD1_MOUSE	EHD1_MOUSE EH domain-containing protein 1 OS=Mus musculus GN=Ehd1 PE=1 SV=1	>sp|Q9WVK4|EHD1_MOUSE EH domain-containing protein 1 OS=Mus musculus GN=Ehd1 PE=1 SV=1	0.90626	1.41566	1.07281	1.13158	+	1.76669	16.6667	14.6667	1.0731e+08	1.36119e+08	1.16461e+08	5.72572e+07	5.10235e+07	5.53643e+07	6.46e-148	878700000	90	21	NaN	1.76669	sp|Q9WVK4|EHD1_MOUSE;sp|Q8BH64|EHD2_MOUSE	sp|Q9WVK4|EHD1_MOUSE	>sp|Q9WVK4|EHD1_MOUSE EH domain-containing protein 1 OS=Mus musculus GN=Ehd1 PE=1 SV=1	1.13158	21;1	18;1	2	21	18	18	15	17	14	16	14	18	15	17	14	16	14	15	14	16	14	15	13
sp|P05064|ALDOA_MOUSE;tr|A6ZI44|A6ZI44_MOUSE;tr|D3YWI1|D3YWI1_MOUSE;tr|Q9CPQ9|Q9CPQ9_MOUSE;tr|A6ZI46|A6ZI46_MOUSE;tr|D3YV98|D3YV98_MOUSE	ALDOA_MOUSE Fructose-bisphosphate aldolase A OS=Mus musculus GN=Aldoa PE=1 SV=2;>tr	>sp|P05064|ALDOA_MOUSE Fructose-bisphosphate aldolase A OS=Mus musculus GN=Aldoa PE=1 SV=2;>tr|A6ZI44|A6ZI44_MOUSE Fructose-bisphosphate aldolase OS=Mus musculus GN=Aldoa PE=2 SV=1;>tr|D3YWI1|D3YWI1_MOUSE Fructose-bisphosphate aldolase (Fragment) OS=Mus mu	1.07903	1.23279	1.05846	1.12343	+	2.62185	22.6667	19	2.22311e+08	2.31862e+08	2.3118e+08	1.0523e+08	9.86552e+07	1.10999e+08	1.37e-226	1553700000	129	25	NaN	2.62185	sp|P05064|ALDOA_MOUSE;tr|A6ZI44|A6ZI44_MOUSE;tr|D3YWI1|D3YWI1_MOUSE;tr|Q9CPQ9|Q9CPQ9_MOUSE;tr|A6ZI46|A6ZI46_MOUSE;tr|D3YV98|D3YV98_MOUSE;tr|D3Z510|D3Z510_MOUSE;tr|A6ZI47|A6ZI47_MOUSE	sp|P05064|ALDOA_MOUSE;tr|A6ZI44|A6ZI44_MOUSE;tr|D3YWI1|D3YWI1_MOUSE;tr|Q9CPQ9|Q9CPQ9_MOUSE;tr|A6ZI46|A6ZI46_MOUSE;tr|D3YV98|D3YV98_MOUSE	>sp|P05064|ALDOA_MOUSE Fructose-bisphosphate aldolase A OS=Mus musculus GN=Aldoa PE=1 SV=2;>tr|A6ZI44|A6ZI44_MOUSE Fructose-bisphosphate aldolase OS=Mus musculus GN=Aldoa PE=2 SV=1;>tr|D3YWI1|D3YWI1_MOUSE Fructose-bisphosphate aldolase (Fragment) OS=Mus mu	1.12342	25;24;16;16;16;13;12;12	24;23;15;16;16;13;12;12	8	25	24	23	22	23	18	20	19	23	22	23	18	20	19	22	21	22	17	20	18
sp|Q8VBT0|TMX1_MOUSE	TMX1_MOUSE Thioredoxin-related transmembrane protein 1 OS=Mus musculus GN=Tmx1 PE=1 SV=1	>sp|Q8VBT0|TMX1_MOUSE Thioredoxin-related transmembrane protein 1 OS=Mus musculus GN=Tmx1 PE=1 SV=1	0.787675	1.1672	1.40976	1.12154	+	1.60073	5	5	2.61933e+07	2.65919e+07	2.24161e+07	1.51729e+07	1.1841e+07	8.43684e+06	3.85e-30	170440000	19	7	NaN	1.60073	sp|Q8VBT0|TMX1_MOUSE;tr|F6V084|F6V084_MOUSE	sp|Q8VBT0|TMX1_MOUSE	>sp|Q8VBT0|TMX1_MOUSE Thioredoxin-related transmembrane protein 1 OS=Mus musculus GN=Tmx1 PE=1 SV=1	1.12155	7;2	7;2	2	7	7	6	5	4	4	6	5	6	5	4	4	6	5	6	5	4	4	6	5
sp|P70268|PKN1_MOUSE;sp|P70268-2|PKN1_MOUSE;tr|D6RH37|D6RH37_MOUSE	PKN1_MOUSE Serine/threonine-protein kinase N1 OS=Mus musculus GN=Pkn1 PE=1 SV=3;>sp	>sp|P70268|PKN1_MOUSE Serine/threonine-protein kinase N1 OS=Mus musculus GN=Pkn1 PE=1 SV=3;>sp|P70268-2|PKN1_MOUSE Isoform 2 of Serine/threonine-protein kinase N1 OS=Mus musculus GN=Pkn1;>tr|D6RH37|D6RH37_MOUSE Serine/threonine-protein kinase N1 OS=Mus mus	1.0892	1.26005	1.00642	1.11856	+	2.35389	9	6	1.45171e+07	1.62401e+07	1.47771e+07	6.82323e+06	6.78063e+06	7.35563e+06	1.05e-29	98350000	29	10	NaN	2.35389	sp|P70268|PKN1_MOUSE;sp|P70268-2|PKN1_MOUSE;tr|D6RH37|D6RH37_MOUSE;tr|G3UXH4|G3UXH4_MOUSE;tr|G3UZM9|G3UZM9_MOUSE;sp|Q8BWW9-2|PKN2_MOUSE;sp|Q8BWW9|PKN2_MOUSE	sp|P70268|PKN1_MOUSE;sp|P70268-2|PKN1_MOUSE;tr|D6RH37|D6RH37_MOUSE	>sp|P70268|PKN1_MOUSE Serine/threonine-protein kinase N1 OS=Mus musculus GN=Pkn1 PE=1 SV=3;>sp|P70268-2|PKN1_MOUSE Isoform 2 of Serine/threonine-protein kinase N1 OS=Mus musculus GN=Pkn1;>tr|D6RH37|D6RH37_MOUSE Serine/threonine-protein kinase N1 OS=Mus mus	1.11856	10;10;5;1;1;1;1	9;9;5;0;0;0;0	7	10	9	9	10	8	8	5	5	9	10	8	8	5	5	9	9	8	7	4	4
sp|Q71FD5|ZNRF2_MOUSE;tr|F6X469|F6X469_MOUSE	ZNRF2_MOUSE E3 ubiquitin-protein ligase ZNRF2 OS=Mus musculus GN=Znrf2 PE=1 SV=1;>tr	>sp|Q71FD5|ZNRF2_MOUSE E3 ubiquitin-protein ligase ZNRF2 OS=Mus musculus GN=Znrf2 PE=1 SV=1;>tr|F6X469|F6X469_MOUSE E3 ubiquitin-protein ligase ZNRF2 (Fragment) OS=Mus musculus GN=Znrf2 PE=4 SV=1	1.05821	1.1509	1.11776	1.10896	+	3.22377	10	7	3.87918e+07	3.86367e+07	3.4728e+07	1.8629e+07	1.74e+07	1.60029e+07	2.28e-89	251360000	49	10	NaN	3.22377	sp|Q71FD5|ZNRF2_MOUSE;tr|F6X469|F6X469_MOUSE	sp|Q71FD5|ZNRF2_MOUSE;tr|F6X469|F6X469_MOUSE	>sp|Q71FD5|ZNRF2_MOUSE E3 ubiquitin-protein ligase ZNRF2 OS=Mus musculus GN=Znrf2 PE=1 SV=1;>tr|F6X469|F6X469_MOUSE E3 ubiquitin-protein ligase ZNRF2 (Fragment) OS=Mus musculus GN=Znrf2 PE=4 SV=1	1.10895	10;5	10;5	2	10	10	10	10	10	6	8	7	10	10	10	6	8	7	10	10	10	6	8	7
sp|P08113|ENPL_MOUSE;tr|F7C312|F7C312_MOUSE	ENPL_MOUSE Endoplasmin OS=Mus musculus GN=Hsp90b1 PE=1 SV=2;>tr	>sp|P08113|ENPL_MOUSE Endoplasmin OS=Mus musculus GN=Hsp90b1 PE=1 SV=2;>tr|F7C312|F7C312_MOUSE Endoplasmin (Fragment) OS=Mus musculus GN=Hsp90b1 PE=4 SV=1	1.07964	1.03899	1.20492	1.10785	+	2.69353	44	40	9.88485e+08	9.57459e+08	1.12091e+09	4.67703e+08	4.65961e+08	4.86239e+08	0	7068200000	417	48	NaN	2.69353	sp|P08113|ENPL_MOUSE;tr|F7C312|F7C312_MOUSE;tr|D3Z1R1|D3Z1R1_MOUSE	sp|P08113|ENPL_MOUSE;tr|F7C312|F7C312_MOUSE	>sp|P08113|ENPL_MOUSE Endoplasmin OS=Mus musculus GN=Hsp90b1 PE=1 SV=2;>tr|F7C312|F7C312_MOUSE Endoplasmin (Fragment) OS=Mus musculus GN=Hsp90b1 PE=4 SV=1	1.10785	48;33;2	46;33;0	3	48	46	42	45	45	39	41	40	42	45	45	39	41	40	40	43	43	37	40	38
sp|Q9DCD0|6PGD_MOUSE	6PGD_MOUSE 6-phosphogluconate dehydrogenase, decarboxylating OS=Mus musculus GN=Pgd PE=2 SV=3	>sp|Q9DCD0|6PGD_MOUSE 6-phosphogluconate dehydrogenase, decarboxylating OS=Mus musculus GN=Pgd PE=2 SV=3	0.993873	1.12017	1.20884	1.10763	+	2.50088	9	7.33333	4.27602e+07	4.432e+07	5.19123e+07	2.14709e+07	2.03892e+07	2.24579e+07	6.12e-51	309310000	30	9	9	2.50088	sp|Q9DCD0|6PGD_MOUSE	sp|Q9DCD0|6PGD_MOUSE	>sp|Q9DCD0|6PGD_MOUSE 6-phosphogluconate dehydrogenase, decarboxylating OS=Mus musculus GN=Pgd PE=2 SV=3	1.10763	9	9	1	9	9	9	9	9	8	7	7	9	9	9	8	7	7	9	9	9	8	7	7
sp|Q61187|TS101_MOUSE	TS101_MOUSE Tumor susceptibility gene 101 protein OS=Mus musculus GN=Tsg101 PE=1 SV=2	>sp|Q61187|TS101_MOUSE Tumor susceptibility gene 101 protein OS=Mus musculus GN=Tsg101 PE=1 SV=2	0.691252	1.28422	1.33686	1.10411	+	1.47632	7.66667	8	2.78208e+07	3.2945e+07	2.573e+07	1.72302e+07	1.3527e+07	1.01859e+07	3.91e-83	205900000	25	10	NaN	1.47632	sp|Q61187|TS101_MOUSE;tr|D3Z0S9|D3Z0S9_MOUSE;tr|D3Z2V5|D3Z2V5_MOUSE	sp|Q61187|TS101_MOUSE	>sp|Q61187|TS101_MOUSE Tumor susceptibility gene 101 protein OS=Mus musculus GN=Tsg101 PE=1 SV=2	1.10411	10;2;1	10;2;1	3	10	10	8	6	9	7	10	7	8	6	9	7	10	7	8	6	9	7	10	7
sp|Q8VDD8|WASH1_MOUSE	WASH1_MOUSE WAS protein family homolog 1 OS=Mus musculus GN=Wash1 PE=2 SV=1	>sp|Q8VDD8|WASH1_MOUSE WAS protein family homolog 1 OS=Mus musculus GN=Wash1 PE=2 SV=1	1.23701	0.902607	1.13279	1.0908	+	2.09136	8.66667	6.33333	3.00532e+07	2.55588e+07	3.1057e+07	1.275e+07	1.36719e+07	1.41632e+07	5.77e-78	197380000	40	11	11	2.09136	sp|Q8VDD8|WASH1_MOUSE	sp|Q8VDD8|WASH1_MOUSE	>sp|Q8VDD8|WASH1_MOUSE WAS protein family homolog 1 OS=Mus musculus GN=Wash1 PE=2 SV=1	1.0908	11	11	1	11	11	9	8	9	7	6	6	9	8	9	7	6	6	9	8	9	7	6	6
sp|Q8BH95|ECHM_MOUSE;tr|F6T930|F6T930_MOUSE	ECHM_MOUSE Enoyl-CoA hydratase, mitochondrial OS=Mus musculus GN=Echs1 PE=1 SV=1;>tr	>sp|Q8BH95|ECHM_MOUSE Enoyl-CoA hydratase, mitochondrial OS=Mus musculus GN=Echs1 PE=1 SV=1;>tr|F6T930|F6T930_MOUSE Enoyl-CoA hydratase, mitochondrial (Fragment) OS=Mus musculus GN=Echs1 PE=3 SV=1	0.896417	1.22755	1.14837	1.09078	+	2.08234	6.33333	5.66667	1.56801e+07	1.3512e+07	1.68869e+07	8.42364e+06	5.77019e+06	7.61833e+06	4.72e-21	108700000	21	8	NaN	2.08234	sp|Q8BH95|ECHM_MOUSE;tr|F6T930|F6T930_MOUSE	sp|Q8BH95|ECHM_MOUSE;tr|F6T930|F6T930_MOUSE	>sp|Q8BH95|ECHM_MOUSE Enoyl-CoA hydratase, mitochondrial OS=Mus musculus GN=Echs1 PE=1 SV=1;>tr|F6T930|F6T930_MOUSE Enoyl-CoA hydratase, mitochondrial (Fragment) OS=Mus musculus GN=Echs1 PE=3 SV=1	1.09078	8;6	8;6	2	8	8	6	6	7	5	5	7	6	6	7	5	5	7	6	6	7	5	5	7
sp|P09055|ITB1_MOUSE;sp|P09055-2|ITB1_MOUSE	ITB1_MOUSE Integrin beta-1 OS=Mus musculus GN=Itgb1 PE=1 SV=1;>sp	>sp|P09055|ITB1_MOUSE Integrin beta-1 OS=Mus musculus GN=Itgb1 PE=1 SV=1;>sp|P09055-2|ITB1_MOUSE Isoform 2 of Integrin beta-1 OS=Mus musculus GN=Itgb1	1.1277	1.11624	1.02793	1.09062	+	3.07869	18.3333	15.3333	1.76129e+08	1.62821e+08	1.692e+08	8.06046e+07	7.51087e+07	8.29774e+07	9.2e-156	1133000000	96	21	NaN	3.07869	sp|P09055|ITB1_MOUSE;sp|P09055-2|ITB1_MOUSE	sp|P09055|ITB1_MOUSE;sp|P09055-2|ITB1_MOUSE	>sp|P09055|ITB1_MOUSE Integrin beta-1 OS=Mus musculus GN=Itgb1 PE=1 SV=1;>sp|P09055-2|ITB1_MOUSE Isoform 2 of Integrin beta-1 OS=Mus musculus GN=Itgb1	1.09062	21;19	21;19	2	21	21	17	19	19	17	16	13	17	19	19	17	16	13	17	19	19	17	16	13
sp|Q9EQU3|TLR9_MOUSE	TLR9_MOUSE Toll-like receptor 9 OS=Mus musculus GN=Tlr9 PE=1 SV=3	>sp|Q9EQU3|TLR9_MOUSE Toll-like receptor 9 OS=Mus musculus GN=Tlr9 PE=1 SV=3	1.55217	0.94569	0.773298	1.09039	+	1.35795	9.33333	6.66667	2.84407e+07	3.01863e+07	2.69811e+07	9.6984e+06	1.56718e+07	1.57859e+07	3.35e-31	195750000	36	10	10	1.35795	sp|Q9EQU3|TLR9_MOUSE	sp|Q9EQU3|TLR9_MOUSE	>sp|Q9EQU3|TLR9_MOUSE Toll-like receptor 9 OS=Mus musculus GN=Tlr9 PE=1 SV=3	1.09039	10	10	1	10	10	9	9	10	7	8	5	9	9	10	7	8	5	9	9	10	7	8	5
sp|P48410|ABCD1_MOUSE;tr|A2ALN0|A2ALN0_MOUSE	ABCD1_MOUSE ATP-binding cassette sub-family D member 1 OS=Mus musculus GN=Abcd1 PE=1 SV=1;>tr	>sp|P48410|ABCD1_MOUSE ATP-binding cassette sub-family D member 1 OS=Mus musculus GN=Abcd1 PE=1 SV=1;>tr|A2ALN0|A2ALN0_MOUSE ATP-binding cassette sub-family D member 1 OS=Mus musculus GN=Abcd1 PE=4 SV=1	0.880133	0.991987	1.39851	1.09021	+	1.69383	6.33333	5	8.9619e+06	7.77428e+06	1.12821e+07	4.86911e+06	3.90877e+06	4.27947e+06	2.43e-38	66414000	21	11	NaN	1.69383	sp|P48410|ABCD1_MOUSE;tr|A2ALN0|A2ALN0_MOUSE;sp|Q61285|ABCD2_MOUSE	sp|P48410|ABCD1_MOUSE;tr|A2ALN0|A2ALN0_MOUSE	>sp|P48410|ABCD1_MOUSE ATP-binding cassette sub-family D member 1 OS=Mus musculus GN=Abcd1 PE=1 SV=1;>tr|A2ALN0|A2ALN0_MOUSE ATP-binding cassette sub-family D member 1 OS=Mus musculus GN=Abcd1 PE=4 SV=1	1.09021	11;6;1	11;6;1	3	11	11	5	5	9	7	3	5	5	5	9	7	3	5	5	5	9	7	3	5
sp|Q6PGL7|FAM21_MOUSE;sp|Q6PGL7-2|FAM21_MOUSE	FAM21_MOUSE WASH complex subunit FAM21 OS=Mus musculus GN=Fam21 PE=1 SV=1;>sp	>sp|Q6PGL7|FAM21_MOUSE WASH complex subunit FAM21 OS=Mus musculus GN=Fam21 PE=1 SV=1;>sp|Q6PGL7-2|FAM21_MOUSE Isoform 2 of WASH complex subunit FAM21 OS=Mus musculus GN=Fam21	1.18593	1.07896	0.991773	1.08555	+	2.57441	30.3333	23.3333	1.0134e+08	9.50386e+07	8.56841e+07	4.45431e+07	4.49883e+07	4.30874e+07	2.7e-289	634080000	170	36	NaN	2.57441	sp|Q6PGL7|FAM21_MOUSE;sp|Q6PGL7-2|FAM21_MOUSE	sp|Q6PGL7|FAM21_MOUSE;sp|Q6PGL7-2|FAM21_MOUSE	>sp|Q6PGL7|FAM21_MOUSE WASH complex subunit FAM21 OS=Mus musculus GN=Fam21 PE=1 SV=1;>sp|Q6PGL7-2|FAM21_MOUSE Isoform 2 of WASH complex subunit FAM21 OS=Mus musculus GN=Fam21	1.08556	36;32	36;32	2	36	36	28	31	32	23	24	23	28	31	32	23	24	23	28	31	32	23	24	23
tr|Q5SUH7|Q5SUH7_MOUSE;tr|Q5SUH6|Q5SUH6_MOUSE;sp|Q99KN9|EPN4_MOUSE;sp|Q99KN9-2|EPN4_MOUSE	EPN4_MOUSE Clathrin interactor 1 OS=Mus musculus GN=Clint1 PE=1 SV=2;>sp	>tr|Q5SUH7|Q5SUH7_MOUSE Clathrin interactor 1 OS=Mus musculus GN=Clint1 PE=2 SV=1;>tr|Q5SUH6|Q5SUH6_MOUSE Clathrin interactor 1 OS=Mus musculus GN=Clint1 PE=4 SV=1;>sp|Q99KN9|EPN4_MOUSE Clathrin interactor 1 OS=Mus musculus GN=Clint1 PE=1 SV=2;>sp|Q99KN9-2	1.09021	0.816221	1.32836	1.07826	+	1.73721	4.66667	3	9.31751e+06	7.81862e+06	9.14913e+06	4.37643e+06	4.44038e+06	3.64343e+06	1.21e-20	63250000	11	7	NaN	1.73721	tr|Q5SUH7|Q5SUH7_MOUSE;tr|Q5SUH6|Q5SUH6_MOUSE;sp|Q99KN9|EPN4_MOUSE;sp|Q99KN9-2|EPN4_MOUSE	tr|Q5SUH7|Q5SUH7_MOUSE;tr|Q5SUH6|Q5SUH6_MOUSE;sp|Q99KN9|EPN4_MOUSE;sp|Q99KN9-2|EPN4_MOUSE	>tr|Q5SUH7|Q5SUH7_MOUSE Clathrin interactor 1 OS=Mus musculus GN=Clint1 PE=2 SV=1;>tr|Q5SUH6|Q5SUH6_MOUSE Clathrin interactor 1 OS=Mus musculus GN=Clint1 PE=4 SV=1;>sp|Q99KN9|EPN4_MOUSE Clathrin interactor 1 OS=Mus musculus GN=Clint1 PE=1 SV=2;>sp|Q99KN9-2	1.07826	7;7;6;5	7;7;6;5	4	7	7	4	4	6	3	4	2	4	4	6	3	4	2	4	4	6	3	4	2
sp|P55302|AMRP_MOUSE	AMRP_MOUSE Alpha-2-macroglobulin receptor-associated protein OS=Mus musculus GN=Lrpap1 PE=1 SV=1	>sp|P55302|AMRP_MOUSE Alpha-2-macroglobulin receptor-associated protein OS=Mus musculus GN=Lrpap1 PE=1 SV=1	0.942429	0.97551	1.31314	1.07703	+	1.92523	15.6667	12	5.48239e+07	5.4906e+07	6.07295e+07	2.85279e+07	2.79229e+07	2.44399e+07	1.08e-145	401170000	62	18	NaN	1.92523	sp|P55302|AMRP_MOUSE;tr|F6WMD1|F6WMD1_MOUSE	sp|P55302|AMRP_MOUSE	>sp|P55302|AMRP_MOUSE Alpha-2-macroglobulin receptor-associated protein OS=Mus musculus GN=Lrpap1 PE=1 SV=1	1.07703	18;8	18;8	2	18	18	15	15	17	12	14	10	15	15	17	12	14	10	15	15	17	12	14	10
sp|Q8R105|VP37C_MOUSE	VP37C_MOUSE Vacuolar protein sorting-associated protein 37C OS=Mus musculus GN=Vps37c PE=2 SV=1	>sp|Q8R105|VP37C_MOUSE Vacuolar protein sorting-associated protein 37C OS=Mus musculus GN=Vps37c PE=2 SV=1	1.36694	1.01245	0.837693	1.07236	+	1.68964	3.66667	2.33333	6.90335e+06	8.59172e+06	8.07216e+06	2.67652e+06	4.25902e+06	4.51669e+06	3.78e-14	53701000	18	4	4	1.68964	sp|Q8R105|VP37C_MOUSE	sp|Q8R105|VP37C_MOUSE	>sp|Q8R105|VP37C_MOUSE Vacuolar protein sorting-associated protein 37C OS=Mus musculus GN=Vps37c PE=2 SV=1	1.07236	4	4	1	4	4	4	4	3	3	2	2	4	4	3	3	2	2	4	4	3	3	2	2
tr|A2AL85|A2AL85_MOUSE;sp|Q8BSY0|ASPH_MOUSE;tr|Q8CBM2|Q8CBM2_MOUSE	ASPH_MOUSE Aspartyl/asparaginyl beta-hydroxylase OS=Mus musculus GN=Asph PE=2 SV=1;>tr	>tr|A2AL85|A2AL85_MOUSE Aspartyl/asparaginyl beta-hydroxylase OS=Mus musculus GN=Asph PE=4 SV=1;>sp|Q8BSY0|ASPH_MOUSE Aspartyl/asparaginyl beta-hydroxylase OS=Mus musculus GN=Asph PE=2 SV=1;>tr|Q8CBM2|Q8CBM2_MOUSE Aspartyl/asparaginyl beta-hydroxylase OS=M	0.953261	0.922614	1.31891	1.06493	+	1.85418	24.3333	19	8.28476e+07	8.28247e+07	9.33276e+07	4.27878e+07	4.36938e+07	3.74093e+07	1.05e-141	596680000	118	28	NaN	1.85418	tr|A2AL85|A2AL85_MOUSE;sp|Q8BSY0|ASPH_MOUSE;tr|Q8CBM2|Q8CBM2_MOUSE;tr|A2AL83|A2AL83_MOUSE;tr|A2AL79|A2AL79_MOUSE;tr|Q6P8S1|Q6P8S1_MOUSE;tr|A2AL78|A2AL78_MOUSE;tr|Q3TU40|Q3TU40_MOUSE;tr|A2AL81|A2AL81_MOUSE;tr|A2AL71|A2AL71_MOUSE;tr|A2AL77|A2AL77_MOUSE;tr|Q9CR06|Q9CR06_MOUSE;tr|A2AL74|A2AL74_MOUSE;tr|A2AL76|A2AL76_MOUSE;tr|A2AL75|A2AL75_MOUSE	tr|A2AL85|A2AL85_MOUSE;sp|Q8BSY0|ASPH_MOUSE;tr|Q8CBM2|Q8CBM2_MOUSE	>tr|A2AL85|A2AL85_MOUSE Aspartyl/asparaginyl beta-hydroxylase OS=Mus musculus GN=Asph PE=4 SV=1;>sp|Q8BSY0|ASPH_MOUSE Aspartyl/asparaginyl beta-hydroxylase OS=Mus musculus GN=Asph PE=2 SV=1;>tr|Q8CBM2|Q8CBM2_MOUSE Aspartyl/asparaginyl beta-hydroxylase OS=M	1.06493	28;28;27;2;2;2;2;2;2;1;1;1;1;1;1	28;28;27;2;2;2;2;2;2;1;1;1;1;1;1	15	28	28	23	24	26	20	17	20	23	24	26	20	17	20	23	24	26	20	17	20
sp|Q60766-2|IRGM1_MOUSE;sp|Q60766|IRGM1_MOUSE;tr|Q5NCB5|Q5NCB5_MOUSE	IRGM1_MOUSE Isoform 2 of Immunity-related GTPase family M protein 1 OS=Mus musculus GN=Irgm1;>sp	>sp|Q60766-2|IRGM1_MOUSE Isoform 2 of Immunity-related GTPase family M protein 1 OS=Mus musculus GN=Irgm1;>sp|Q60766|IRGM1_MOUSE Immunity-related GTPase family M protein 1 OS=Mus musculus GN=Irgm1 PE=1 SV=1;>tr|Q5NCB5|Q5NCB5_MOUSE Immunity-related GTPase f	0.820452	1.39909	0.971464	1.06367	+	1.59298	9	7.33333	1.28529e+08	1.5486e+08	1.38159e+08	7.27813e+07	5.87178e+07	7.04596e+07	1.07e-74	975560000	44	10	NaN	1.59298	sp|Q60766-2|IRGM1_MOUSE;sp|Q60766|IRGM1_MOUSE;tr|Q5NCB5|Q5NCB5_MOUSE	sp|Q60766-2|IRGM1_MOUSE;sp|Q60766|IRGM1_MOUSE;tr|Q5NCB5|Q5NCB5_MOUSE	>sp|Q60766-2|IRGM1_MOUSE Isoform 2 of Immunity-related GTPase family M protein 1 OS=Mus musculus GN=Irgm1;>sp|Q60766|IRGM1_MOUSE Immunity-related GTPase family M protein 1 OS=Mus musculus GN=Irgm1 PE=1 SV=1;>tr|Q5NCB5|Q5NCB5_MOUSE Immunity-related GTPase f	1.06367	10;10;5	10;10;5	3	10	10	8	9	10	8	7	7	8	9	10	8	7	7	8	9	10	8	7	7
sp|P27773|PDIA3_MOUSE	PDIA3_MOUSE Protein disulfide-isomerase A3 OS=Mus musculus GN=Pdia3 PE=1 SV=2	>sp|P27773|PDIA3_MOUSE Protein disulfide-isomerase A3 OS=Mus musculus GN=Pdia3 PE=1 SV=2	1.05413	1.04198	1.07579	1.0573	+	4.05814	38.3333	35	1.49249e+09	1.36e+09	1.40101e+09	7.1877e+08	6.60496e+08	6.64645e+08	0	9781700000	401	41	NaN	4.05814	sp|P27773|PDIA3_MOUSE;tr|F6Q404|F6Q404_MOUSE	sp|P27773|PDIA3_MOUSE	>sp|P27773|PDIA3_MOUSE Protein disulfide-isomerase A3 OS=Mus musculus GN=Pdia3 PE=1 SV=2	1.0573	41;7	41;7	2	41	41	39	38	38	33	36	36	39	38	38	33	36	36	39	38	38	33	36	36
sp|P29351|PTN6_MOUSE;sp|P29351-2|PTN6_MOUSE;sp|P29351-3|PTN6_MOUSE	PTN6_MOUSE Tyrosine-protein phosphatase non-receptor type 6 OS=Mus musculus GN=Ptpn6 PE=1 SV=2;>sp	>sp|P29351|PTN6_MOUSE Tyrosine-protein phosphatase non-receptor type 6 OS=Mus musculus GN=Ptpn6 PE=1 SV=2;>sp|P29351-2|PTN6_MOUSE Isoform 2 of Tyrosine-protein phosphatase non-receptor type 6 OS=Mus musculus GN=Ptpn6;>sp|P29351-3|PTN6_MOUSE Isoform 3 of Ty	1.21203	1.06326	0.875975	1.05042	+	2.07272	30.6667	24	1.44381e+08	1.39621e+08	1.31e+08	6.23232e+07	6.68144e+07	7.13806e+07	9.7e-142	950860000	150	33	NaN	2.07272	sp|P29351|PTN6_MOUSE;sp|P29351-2|PTN6_MOUSE;sp|P29351-3|PTN6_MOUSE;tr|G3UXM2|G3UXM2_MOUSE;tr|G3UZU6|G3UZU6_MOUSE;tr|G3UYY5|G3UYY5_MOUSE	sp|P29351|PTN6_MOUSE;sp|P29351-2|PTN6_MOUSE;sp|P29351-3|PTN6_MOUSE	>sp|P29351|PTN6_MOUSE Tyrosine-protein phosphatase non-receptor type 6 OS=Mus musculus GN=Ptpn6 PE=1 SV=2;>sp|P29351-2|PTN6_MOUSE Isoform 2 of Tyrosine-protein phosphatase non-receptor type 6 OS=Mus musculus GN=Ptpn6;>sp|P29351-3|PTN6_MOUSE Isoform 3 of Ty	1.05042	33;33;27;3;2;2	33;33;27;3;2;2	6	33	33	31	30	31	23	26	23	31	30	31	23	26	23	31	30	31	23	26	23
sp|Q6PGG2|GMIP_MOUSE;sp|Q6PGG2-2|GMIP_MOUSE	GMIP_MOUSE GEM-interacting protein OS=Mus musculus GN=Gmip PE=1 SV=1;>sp	>sp|Q6PGG2|GMIP_MOUSE GEM-interacting protein OS=Mus musculus GN=Gmip PE=1 SV=1;>sp|Q6PGG2-2|GMIP_MOUSE Isoform 2 of GEM-interacting protein OS=Mus musculus GN=Gmip	0.908012	0.946814	1.29365	1.04949	+	1.87381	7	5.33333	1.0617e+07	1.16099e+07	1.25939e+07	5.65796e+06	6.02296e+06	5.13724e+06	3.07e-31	81550000	37	10	NaN	1.87381	sp|Q6PGG2|GMIP_MOUSE;sp|Q6PGG2-2|GMIP_MOUSE	sp|Q6PGG2|GMIP_MOUSE;sp|Q6PGG2-2|GMIP_MOUSE	>sp|Q6PGG2|GMIP_MOUSE GEM-interacting protein OS=Mus musculus GN=Gmip PE=1 SV=1;>sp|Q6PGG2-2|GMIP_MOUSE Isoform 2 of GEM-interacting protein OS=Mus musculus GN=Gmip	1.04949	10;5	10;5	2	10	10	6	7	8	8	5	3	6	7	8	8	5	3	6	7	8	8	5	3
sp|Q3UMB9|WASH7_MOUSE	WASH7_MOUSE WASH complex subunit 7 OS=Mus musculus GN=Kiaa1033 PE=2 SV=2	>sp|Q3UMB9|WASH7_MOUSE WASH complex subunit 7 OS=Mus musculus GN=Kiaa1033 PE=2 SV=2	1.07627	0.79654	1.27402	1.04894	+	1.76972	13.6667	11.3333	4.29349e+07	4.2263e+07	4.62583e+07	2.0362e+07	2.43321e+07	1.9128e+07	8.75e-116	277340000	59	18	18	1.76972	sp|Q3UMB9|WASH7_MOUSE	sp|Q3UMB9|WASH7_MOUSE	>sp|Q3UMB9|WASH7_MOUSE WASH complex subunit 7 OS=Mus musculus GN=Kiaa1033 PE=2 SV=2	1.04894	18	18	1	18	18	13	14	14	11	12	11	13	14	14	11	12	11	13	14	14	11	12	11
sp|P24369|PPIB_MOUSE	PPIB_MOUSE Peptidyl-prolyl cis-trans isomerase B OS=Mus musculus GN=Ppib PE=2 SV=2	>sp|P24369|PPIB_MOUSE Peptidyl-prolyl cis-trans isomerase B OS=Mus musculus GN=Ppib PE=2 SV=2	1.14099	0.882273	1.1233	1.04885	+	2.2027	12	10	8.28514e+07	7.62132e+07	9.40957e+07	3.7569e+07	4.13466e+07	4.31937e+07	6.65e-90	584380000	58	15	15	2.2027	sp|P24369|PPIB_MOUSE	sp|P24369|PPIB_MOUSE	>sp|P24369|PPIB_MOUSE Peptidyl-prolyl cis-trans isomerase B OS=Mus musculus GN=Ppib PE=2 SV=2	1.04886	15	15	1	15	15	11	13	12	12	12	6	11	13	12	12	12	6	11	13	12	12	12	6
sp|Q8R1F1|NIBL1_MOUSE	NIBL1_MOUSE Niban-like protein 1 OS=Mus musculus GN=Fam129b PE=2 SV=2	>sp|Q8R1F1|NIBL1_MOUSE Niban-like protein 1 OS=Mus musculus GN=Fam129b PE=2 SV=2	0.801234	1.26346	1.06998	1.04489	+	1.79435	5.33333	4.66667	1.01791e+07	1.4102e+07	1.22541e+07	5.84131e+06	5.87408e+06	5.83687e+06	2.34e-28	85137000	22	8	NaN	1.79435	sp|Q8R1F1|NIBL1_MOUSE;tr|A2ARS6|A2ARS6_MOUSE	sp|Q8R1F1|NIBL1_MOUSE	>sp|Q8R1F1|NIBL1_MOUSE Niban-like protein 1 OS=Mus musculus GN=Fam129b PE=2 SV=2	1.04489	8;1	8;1	2	8	8	6	5	5	7	5	2	6	5	5	7	5	2	6	5	5	7	5	2
sp|Q8BXZ1|TMX3_MOUSE	TMX3_MOUSE Protein disulfide-isomerase TMX3 OS=Mus musculus GN=Tmx3 PE=1 SV=2	>sp|Q8BXZ1|TMX3_MOUSE Protein disulfide-isomerase TMX3 OS=Mus musculus GN=Tmx3 PE=1 SV=2	1.24915	1.00478	0.872078	1.042	+	1.95679	4.33333	3.66667	1.89649e+07	1.71269e+07	1.54099e+07	7.97848e+06	8.53513e+06	8.41938e+06	8.94e-56	113570000	30	6	6	1.95679	sp|Q8BXZ1|TMX3_MOUSE	sp|Q8BXZ1|TMX3_MOUSE	>sp|Q8BXZ1|TMX3_MOUSE Protein disulfide-isomerase TMX3 OS=Mus musculus GN=Tmx3 PE=1 SV=2	1.042	6	6	1	6	6	5	4	4	3	5	3	5	4	4	3	5	3	5	4	4	3	5	3
sp|P58021|TM9S2_MOUSE;tr|E9PZ69|E9PZ69_MOUSE	TM9S2_MOUSE Transmembrane 9 superfamily member 2 OS=Mus musculus GN=Tm9sf2 PE=2 SV=1;>tr	>sp|P58021|TM9S2_MOUSE Transmembrane 9 superfamily member 2 OS=Mus musculus GN=Tm9sf2 PE=2 SV=1;>tr|E9PZ69|E9PZ69_MOUSE Transmembrane 9 superfamily member 2 OS=Mus musculus GN=Tm9sf2 PE=4 SV=1	1.12613	0.946084	1.05	1.04074	+	2.60131	17.3333	13	7.68475e+07	7.42147e+07	7.8529e+07	3.52071e+07	3.85203e+07	3.79271e+07	6.28e-119	535970000	83	18	NaN	2.60131	sp|P58021|TM9S2_MOUSE;tr|E9PZ69|E9PZ69_MOUSE	sp|P58021|TM9S2_MOUSE;tr|E9PZ69|E9PZ69_MOUSE	>sp|P58021|TM9S2_MOUSE Transmembrane 9 superfamily member 2 OS=Mus musculus GN=Tm9sf2 PE=2 SV=1;>tr|E9PZ69|E9PZ69_MOUSE Transmembrane 9 superfamily member 2 OS=Mus musculus GN=Tm9sf2 PE=4 SV=1	1.04074	18;9	18;9	2	18	18	18	17	17	9	15	15	18	17	17	9	15	15	18	17	17	9	15	15
sp|P58137|ACOT8_MOUSE;tr|Q8BZR4|Q8BZR4_MOUSE	ACOT8_MOUSE Acyl-coenzyme A thioesterase 8 OS=Mus musculus GN=Acot8 PE=1 SV=1;>tr	>sp|P58137|ACOT8_MOUSE Acyl-coenzyme A thioesterase 8 OS=Mus musculus GN=Acot8 PE=1 SV=1;>tr|Q8BZR4|Q8BZR4_MOUSE Acyl-coenzyme A thioesterase 8 OS=Mus musculus GN=Acot8 PE=2 SV=1	1.09789	1.05529	0.950941	1.03471	+	2.75081	2.33333	2.33333	5.30481e+06	6.23706e+06	5.6577e+06	2.47839e+06	3.0013e+06	2.92671e+06	1.73e-36	41254000	13	3	NaN	2.75081	sp|P58137|ACOT8_MOUSE;tr|Q8BZR4|Q8BZR4_MOUSE;tr|G3UXJ8|G3UXJ8_MOUSE	sp|P58137|ACOT8_MOUSE;tr|Q8BZR4|Q8BZR4_MOUSE	>sp|P58137|ACOT8_MOUSE Acyl-coenzyme A thioesterase 8 OS=Mus musculus GN=Acot8 PE=1 SV=1;>tr|Q8BZR4|Q8BZR4_MOUSE Acyl-coenzyme A thioesterase 8 OS=Mus musculus GN=Acot8 PE=2 SV=1	1.03471	3;2;1	3;2;1	3	3	3	2	2	3	2	3	2	2	2	3	2	3	2	2	2	3	2	3	2
sp|Q9JKP5|MBNL1_MOUSE;tr|G3X9Q0|G3X9Q0_MOUSE	MBNL1_MOUSE Muscleblind-like protein 1 OS=Mus musculus GN=Mbnl1 PE=1 SV=1;>tr	>sp|Q9JKP5|MBNL1_MOUSE Muscleblind-like protein 1 OS=Mus musculus GN=Mbnl1 PE=1 SV=1;>tr|G3X9Q0|G3X9Q0_MOUSE Muscleblind-like 1 (Drosophila), isoform CRA_a OS=Mus musculus GN=Mbnl1 PE=4 SV=1	0.59263	1.20697	1.29712	1.03224	+	1.3662	4.66667	3.66667	1.71668e+07	1.84489e+07	1.93562e+07	1.13839e+07	7.99172e+06	7.87662e+06	1.77e-35	126210000	17	6	NaN	1.3662	sp|Q9JKP5|MBNL1_MOUSE;tr|G3X9Q0|G3X9Q0_MOUSE	sp|Q9JKP5|MBNL1_MOUSE;tr|G3X9Q0|G3X9Q0_MOUSE	>sp|Q9JKP5|MBNL1_MOUSE Muscleblind-like protein 1 OS=Mus musculus GN=Mbnl1 PE=1 SV=1;>tr|G3X9Q0|G3X9Q0_MOUSE Muscleblind-like 1 (Drosophila), isoform CRA_a OS=Mus musculus GN=Mbnl1 PE=4 SV=1	1.03224	6;6	2;2	2	6	2	4	5	5	4	3	4	4	5	5	4	3	4	2	2	2	1	2	2
sp|O35601|FYB_MOUSE;sp|O35601-2|FYB_MOUSE	FYB_MOUSE FYN-binding protein OS=Mus musculus GN=Fyb PE=1 SV=2;>sp	>sp|O35601|FYB_MOUSE FYN-binding protein OS=Mus musculus GN=Fyb PE=1 SV=2;>sp|O35601-2|FYB_MOUSE Isoform FYB-120 of FYN-binding protein OS=Mus musculus GN=Fyb	0.720387	1.1764	1.19986	1.03222	+	1.65554	6	4.33333	8.36392e+06	8.97966e+06	8.58341e+06	5.07645e+06	3.9731e+06	3.73646e+06	2.84e-45	58702000	17	9	NaN	1.65554	sp|O35601|FYB_MOUSE;sp|O35601-2|FYB_MOUSE;tr|F6V072|F6V072_MOUSE	sp|O35601|FYB_MOUSE;sp|O35601-2|FYB_MOUSE	>sp|O35601|FYB_MOUSE FYN-binding protein OS=Mus musculus GN=Fyb PE=1 SV=2;>sp|O35601-2|FYB_MOUSE Isoform FYB-120 of FYN-binding protein OS=Mus musculus GN=Fyb	1.03222	9;7;1	9;7;1	3	9	9	5	7	6	6	4	3	5	7	6	6	4	3	5	7	6	6	4	3
sp|P19973-2|LSP1_MOUSE;sp|P19973|LSP1_MOUSE;tr|A2A6J4|A2A6J4_MOUSE;tr|A2A6J7|A2A6J7_MOUSE	LSP1_MOUSE Isoform 2 of Lymphocyte-specific protein 1 OS=Mus musculus GN=Lsp1;>sp	>sp|P19973-2|LSP1_MOUSE Isoform 2 of Lymphocyte-specific protein 1 OS=Mus musculus GN=Lsp1;>sp|P19973|LSP1_MOUSE Lymphocyte-specific protein 1 OS=Mus musculus GN=Lsp1 PE=1 SV=2;>tr|A2A6J4|A2A6J4_MOUSE Lymphocyte-specific protein 1 OS=Mus musculus GN=Lsp1 P	1.06212	1.29577	0.73017	1.02935	+	1.61112	7.66667	5.33333	3.36001e+07	3.46019e+07	2.94408e+07	1.6092e+07	1.40939e+07	1.7748e+07	3.82e-129	218290000	46	8	NaN	1.61112	sp|P19973-2|LSP1_MOUSE;sp|P19973|LSP1_MOUSE;tr|A2A6J4|A2A6J4_MOUSE;tr|A2A6J7|A2A6J7_MOUSE	sp|P19973-2|LSP1_MOUSE;sp|P19973|LSP1_MOUSE;tr|A2A6J4|A2A6J4_MOUSE;tr|A2A6J7|A2A6J7_MOUSE	>sp|P19973-2|LSP1_MOUSE Isoform 2 of Lymphocyte-specific protein 1 OS=Mus musculus GN=Lsp1;>sp|P19973|LSP1_MOUSE Lymphocyte-specific protein 1 OS=Mus musculus GN=Lsp1 PE=1 SV=2;>tr|A2A6J4|A2A6J4_MOUSE Lymphocyte-specific protein 1 OS=Mus musculus GN=Lsp1 P	1.02935	8;8;7;7	8;8;7;7	4	8	8	8	8	7	6	7	3	8	8	7	6	7	3	8	8	7	6	7	3
sp|O35704|SPTC1_MOUSE	SPTC1_MOUSE Serine palmitoyltransferase 1 OS=Mus musculus GN=Sptlc1 PE=2 SV=2	>sp|O35704|SPTC1_MOUSE Serine palmitoyltransferase 1 OS=Mus musculus GN=Sptlc1 PE=2 SV=2	0.784458	1.29258	0.97596	1.01767	+	1.68732	7	5.33333	1.84872e+07	1.77701e+07	1.87348e+07	1.0733e+07	7.25404e+06	9.52489e+06	9.11e-68	126860000	26	8	8	1.68732	sp|O35704|SPTC1_MOUSE	sp|O35704|SPTC1_MOUSE	>sp|O35704|SPTC1_MOUSE Serine palmitoyltransferase 1 OS=Mus musculus GN=Sptlc1 PE=2 SV=2	1.01766	8	8	1	8	8	7	7	7	6	7	3	7	7	7	6	7	3	7	7	7	6	7	3
sp|Q8BWG9|CRCM1_MOUSE	CRCM1_MOUSE Calcium release-activated calcium channel protein 1 OS=Mus musculus GN=Orai1 PE=2 SV=1	>sp|Q8BWG9|CRCM1_MOUSE Calcium release-activated calcium channel protein 1 OS=Mus musculus GN=Orai1 PE=2 SV=1	NaN	1.04684	0.97536	1.0111	+	1.64794	2	1.66667	2.92193e+06	3.68426e+06	3.07681e+06	0	1.78328e+06	1.56491e+06	3.61e-10	19843000	11	2	2	1.64794	sp|Q8BWG9|CRCM1_MOUSE	sp|Q8BWG9|CRCM1_MOUSE	>sp|Q8BWG9|CRCM1_MOUSE Calcium release-activated calcium channel protein 1 OS=Mus musculus GN=Orai1 PE=2 SV=1	1.0111	2	2	1	2	2	2	2	2	1	2	2	2	2	2	1	2	2	2	2	2	1	2	2
sp|Q62465|VAT1_MOUSE	VAT1_MOUSE Synaptic vesicle membrane protein VAT-1 homolog OS=Mus musculus GN=Vat1 PE=1 SV=3	>sp|Q62465|VAT1_MOUSE Synaptic vesicle membrane protein VAT-1 homolog OS=Mus musculus GN=Vat1 PE=1 SV=3	0.86052	1.12989	1.02666	1.00569	+	2.21953	15.6667	11.6667	9.77665e+07	1.0574e+08	1.1841e+08	5.38456e+07	4.83181e+07	5.81206e+07	2.54e-168	749220000	88	18	18	2.21953	sp|Q62465|VAT1_MOUSE	sp|Q62465|VAT1_MOUSE	>sp|Q62465|VAT1_MOUSE Synaptic vesicle membrane protein VAT-1 homolog OS=Mus musculus GN=Vat1 PE=1 SV=3	1.00569	18	18	1	18	18	14	17	16	13	13	9	14	17	16	13	13	9	14	17	16	13	13	9
sp|Q9ESP1|SDF2L_MOUSE	SDF2L_MOUSE Stromal cell-derived factor 2-like protein 1 OS=Mus musculus GN=Sdf2l1 PE=2 SV=2	>sp|Q9ESP1|SDF2L_MOUSE Stromal cell-derived factor 2-like protein 1 OS=Mus musculus GN=Sdf2l1 PE=2 SV=2	0.677101	0.952305	1.38495	1.00479	+	1.40273	6.33333	4	2.79383e+07	3.15362e+07	3.19007e+07	1.74731e+07	1.62978e+07	1.22149e+07	3.65e-71	231050000	36	8	8	1.40273	sp|Q9ESP1|SDF2L_MOUSE	sp|Q9ESP1|SDF2L_MOUSE	>sp|Q9ESP1|SDF2L_MOUSE Stromal cell-derived factor 2-like protein 1 OS=Mus musculus GN=Sdf2l1 PE=2 SV=2	1.00478	8	8	1	8	8	4	8	7	4	5	3	4	8	7	4	5	3	4	8	7	4	5	3
sp|P49710|HCLS1_MOUSE	HCLS1_MOUSE Hematopoietic lineage cell-specific protein OS=Mus musculus GN=Hcls1 PE=1 SV=2	>sp|P49710|HCLS1_MOUSE Hematopoietic lineage cell-specific protein OS=Mus musculus GN=Hcls1 PE=1 SV=2	1.07939	1.05007	0.881232	1.00356	+	2.4243	19	15	8.58598e+07	9.39637e+07	7.26976e+07	4.06312e+07	4.53795e+07	3.94684e+07	1.55e-210	606570000	104	23	NaN	2.4243	sp|P49710|HCLS1_MOUSE;tr|E9Q4E5|E9Q4E5_MOUSE	sp|P49710|HCLS1_MOUSE	>sp|P49710|HCLS1_MOUSE Hematopoietic lineage cell-specific protein OS=Mus musculus GN=Hcls1 PE=1 SV=2	1.00356	23;7	23;7	2	23	23	18	18	21	14	17	14	18	18	21	14	17	14	18	18	21	14	17	14
sp|Q4LDD4-2|ARAP1_MOUSE;sp|Q4LDD4|ARAP1_MOUSE;sp|Q4LDD4-3|ARAP1_MOUSE;tr|E9PUB0|E9PUB0_MOUSE;tr|F6XBJ8|F6XBJ8_MOUSE	ARAP1_MOUSE Isoform 2 of Arf-GAP with Rho-GAP domain, ANK repeat and PH domain-containing protein 1 OS=Mus musculus GN=Arap1;>sp	>sp|Q4LDD4-2|ARAP1_MOUSE Isoform 2 of Arf-GAP with Rho-GAP domain, ANK repeat and PH domain-containing protein 1 OS=Mus musculus GN=Arap1;>sp|Q4LDD4|ARAP1_MOUSE Arf-GAP with Rho-GAP domain, ANK repeat and PH domain-containing protein 1 OS=Mus musculus GN=A	1.23272	1.06155	0.703457	0.999242	+	1.62901	11.6667	9	2.59382e+07	2.89928e+07	2.17751e+07	1.1037e+07	1.38909e+07	1.33721e+07	1.97e-65	171030000	65	15	NaN	1.62901	sp|Q4LDD4-2|ARAP1_MOUSE;sp|Q4LDD4|ARAP1_MOUSE;sp|Q4LDD4-3|ARAP1_MOUSE;tr|E9PUB0|E9PUB0_MOUSE;tr|F6XBJ8|F6XBJ8_MOUSE;tr|D3YWW7|D3YWW7_MOUSE	sp|Q4LDD4-2|ARAP1_MOUSE;sp|Q4LDD4|ARAP1_MOUSE;sp|Q4LDD4-3|ARAP1_MOUSE;tr|E9PUB0|E9PUB0_MOUSE;tr|F6XBJ8|F6XBJ8_MOUSE	>sp|Q4LDD4-2|ARAP1_MOUSE Isoform 2 of Arf-GAP with Rho-GAP domain, ANK repeat and PH domain-containing protein 1 OS=Mus musculus GN=Arap1;>sp|Q4LDD4|ARAP1_MOUSE Arf-GAP with Rho-GAP domain, ANK repeat and PH domain-containing protein 1 OS=Mus musculus GN=A	0.999244	15;15;14;11;11;1	15;15;14;11;11;1	6	15	15	13	11	11	5	11	11	13	11	11	5	11	11	13	11	11	5	11	11
tr|Q3ZAQ4|Q3ZAQ4_MOUSE	Q3ZAQ4_MOUSE Autophagy 9-like 1 protein OS=Mus musculus GN=Atg9a PE=2 SV=1	>tr|Q3ZAQ4|Q3ZAQ4_MOUSE Autophagy 9-like 1 protein OS=Mus musculus GN=Atg9a PE=2 SV=1	0.973989	1.22692	0.78437	0.995093	+	1.79069	8.66667	6.33333	1.26751e+07	1.34079e+07	1.10961e+07	6.45283e+06	5.72836e+06	6.44243e+06	2.29e-60	82031000	23	13	NaN	1.79069	tr|Q3ZAQ4|Q3ZAQ4_MOUSE;sp|Q68FE2|ATG9A_MOUSE	tr|Q3ZAQ4|Q3ZAQ4_MOUSE	>tr|Q3ZAQ4|Q3ZAQ4_MOUSE Autophagy 9-like 1 protein OS=Mus musculus GN=Atg9a PE=2 SV=1	0.995091	13;6	13;6	2	13	13	8	9	9	7	4	8	8	9	9	7	4	8	8	9	9	7	4	8
tr|Q3UBW1|Q3UBW1_MOUSE;sp|Q3TFQ1|SPRY7_MOUSE	Q3UBW1_MOUSE SPRY domain-containing protein 7 OS=Mus musculus GN=Spryd7 PE=2 SV=1;>sp	>tr|Q3UBW1|Q3UBW1_MOUSE SPRY domain-containing protein 7 OS=Mus musculus GN=Spryd7 PE=2 SV=1;>sp|Q3TFQ1|SPRY7_MOUSE SPRY domain-containing protein 7 OS=Mus musculus GN=Spryd7 PE=2 SV=2	1.0126	0.672214	1.29481	0.993208	+	1.50436	3	1.66667	4.85456e+06	4.78311e+06	6.11618e+06	2.40619e+06	3.00158e+06	2.49287e+06	3.4e-10	33984000	12	4	NaN	1.50436	tr|Q3UBW1|Q3UBW1_MOUSE;sp|Q3TFQ1|SPRY7_MOUSE	tr|Q3UBW1|Q3UBW1_MOUSE;sp|Q3TFQ1|SPRY7_MOUSE	>tr|Q3UBW1|Q3UBW1_MOUSE SPRY domain-containing protein 7 OS=Mus musculus GN=Spryd7 PE=2 SV=1;>sp|Q3TFQ1|SPRY7_MOUSE SPRY domain-containing protein 7 OS=Mus musculus GN=Spryd7 PE=2 SV=2	0.993207	4;4	4;4	2	4	4	3	4	2	3	1	1	3	4	2	3	1	1	3	4	2	3	1	1
sp|P09103|PDIA1_MOUSE	PDIA1_MOUSE Protein disulfide-isomerase OS=Mus musculus GN=P4hb PE=1 SV=2	>sp|P09103|PDIA1_MOUSE Protein disulfide-isomerase OS=Mus musculus GN=P4hb PE=1 SV=2	0.907603	0.954999	1.11469	0.992431	+	2.40226	34.6667	29.3333	7.11525e+08	6.67221e+08	7.29273e+08	3.79289e+08	3.44183e+08	3.36767e+08	0	4912700000	252	37	NaN	2.40226	sp|P09103|PDIA1_MOUSE;tr|E9Q8G8|E9Q8G8_MOUSE	sp|P09103|PDIA1_MOUSE	>sp|P09103|PDIA1_MOUSE Protein disulfide-isomerase OS=Mus musculus GN=P4hb PE=1 SV=2	0.992431	37;13	37;13	2	37	37	35	34	35	30	29	29	35	34	35	30	29	29	35	34	35	30	29	29
sp|P97465|DOK1_MOUSE	DOK1_MOUSE Docking protein 1 OS=Mus musculus GN=Dok1 PE=1 SV=2	>sp|P97465|DOK1_MOUSE Docking protein 1 OS=Mus musculus GN=Dok1 PE=1 SV=2	1.02987	0.975357	0.967861	0.991029	+	3.41058	5.66667	3.66667	1.06101e+07	1.04831e+07	9.39312e+06	5.19625e+06	5.33175e+06	4.80242e+06	2.56e-60	72801000	26	6	6	3.41058	sp|P97465|DOK1_MOUSE	sp|P97465|DOK1_MOUSE	>sp|P97465|DOK1_MOUSE Docking protein 1 OS=Mus musculus GN=Dok1 PE=1 SV=2	0.991029	6	6	1	6	6	6	6	5	5	3	3	6	6	5	5	3	3	6	6	5	5	3	3
sp|P63254|CRIP1_MOUSE	CRIP1_MOUSE Cysteine-rich protein 1 OS=Mus musculus GN=Crip1 PE=2 SV=2	>sp|P63254|CRIP1_MOUSE Cysteine-rich protein 1 OS=Mus musculus GN=Crip1 PE=2 SV=2	0.821867	1.14076	1.00069	0.987772	+	2.06471	9	8.66667	3.48963e+09	3.47456e+09	3.14949e+09	1.9741e+09	1.5758e+09	1.57398e+09	0	32087000000	327	9	9	2.06471	sp|P63254|CRIP1_MOUSE	sp|P63254|CRIP1_MOUSE	>sp|P63254|CRIP1_MOUSE Cysteine-rich protein 1 OS=Mus musculus GN=Crip1 PE=2 SV=2	0.987772	9	8	1	9	8	9	9	9	8	9	9	9	9	9	8	9	9	8	8	8	7	8	8
sp|Q9D7S9|CHMP5_MOUSE	CHMP5_MOUSE Charged multivesicular body protein 5 OS=Mus musculus GN=Chmp5 PE=2 SV=1	>sp|Q9D7S9|CHMP5_MOUSE Charged multivesicular body protein 5 OS=Mus musculus GN=Chmp5 PE=2 SV=1	1.16657	1.03558	0.7517	0.984617	+	1.82059	5.66667	4.66667	7.21174e+07	6.82669e+07	6.16751e+07	3.2127e+07	3.3302e+07	3.66294e+07	8.55e-78	441580000	41	6	6	1.82059	sp|Q9D7S9|CHMP5_MOUSE	sp|Q9D7S9|CHMP5_MOUSE	>sp|Q9D7S9|CHMP5_MOUSE Charged multivesicular body protein 5 OS=Mus musculus GN=Chmp5 PE=2 SV=1	0.984617	6	6	1	6	6	6	6	5	4	4	6	6	6	5	4	4	6	6	6	5	4	4	6
tr|A2A547|A2A547_MOUSE;sp|P84099|RL19_MOUSE	A2A547_MOUSE Ribosomal protein L19 OS=Mus musculus GN=Rpl19 PE=3 SV=1;>sp	>tr|A2A547|A2A547_MOUSE Ribosomal protein L19 OS=Mus musculus GN=Rpl19 PE=3 SV=1;>sp|P84099|RL19_MOUSE 60S ribosomal protein L19 OS=Mus musculus GN=Rpl19 PE=1 SV=1	0.904578	1.15007	0.88263	0.979093	+	2.1204	2	2	1.9948e+07	2.26631e+07	1.80331e+07	1.06559e+07	1.0212e+07	9.7807e+06	1.17e-08	138860000	14	2	NaN	2.1204	tr|A2A547|A2A547_MOUSE;sp|P84099|RL19_MOUSE	tr|A2A547|A2A547_MOUSE;sp|P84099|RL19_MOUSE	>tr|A2A547|A2A547_MOUSE Ribosomal protein L19 OS=Mus musculus GN=Rpl19 PE=3 SV=1;>sp|P84099|RL19_MOUSE 60S ribosomal protein L19 OS=Mus musculus GN=Rpl19 PE=1 SV=1	0.979094	2;2	2;2	2	2	2	2	2	2	2	2	2	2	2	2	2	2	2	2	2	2	2	2	2
tr|G5E850|G5E850_MOUSE;sp|P56395|CYB5_MOUSE	G5E850_MOUSE Cytochrome b-5, isoform CRA_a OS=Mus musculus GN=Cyb5 PE=3 SV=1;>sp	>tr|G5E850|G5E850_MOUSE Cytochrome b-5, isoform CRA_a OS=Mus musculus GN=Cyb5 PE=3 SV=1;>sp|P56395|CYB5_MOUSE Cytochrome b5 OS=Mus musculus GN=Cyb5a PE=1 SV=2	0.889141	1.11783	0.924133	0.977035	+	2.27928	7	6.66667	3.3191e+08	3.3024e+08	3.0355e+08	1.79209e+08	1.5217e+08	1.59971e+08	1.17e-197	2258400000	102	8	NaN	2.27928	tr|G5E850|G5E850_MOUSE;sp|P56395|CYB5_MOUSE;tr|E0CY88|E0CY88_MOUSE	tr|G5E850|G5E850_MOUSE;sp|P56395|CYB5_MOUSE	>tr|G5E850|G5E850_MOUSE Cytochrome b-5, isoform CRA_a OS=Mus musculus GN=Cyb5 PE=3 SV=1;>sp|P56395|CYB5_MOUSE Cytochrome b5 OS=Mus musculus GN=Cyb5a PE=1 SV=2	0.977035	8;8;3	8;8;3	3	8	8	8	7	6	6	7	7	8	7	6	6	7	7	8	7	6	6	7	7
sp|O35963|RB33B_MOUSE	RB33B_MOUSE Ras-related protein Rab-33B OS=Mus musculus GN=Rab33b PE=1 SV=1	>sp|O35963|RB33B_MOUSE Ras-related protein Rab-33B OS=Mus musculus GN=Rab33b PE=1 SV=1	0.788377	1.32211	0.79949	0.969992	+	1.50292	2.33333	2	6.3042e+06	7.44115e+06	5.78989e+06	3.65006e+06	2.97612e+06	3.3266e+06	2.16e-08	45039000	12	3	NaN	1.50292	sp|O35963|RB33B_MOUSE;sp|P97950|RB33A_MOUSE	sp|O35963|RB33B_MOUSE	>sp|O35963|RB33B_MOUSE Ras-related protein Rab-33B OS=Mus musculus GN=Rab33b PE=1 SV=1	0.969993	3;1	3;1	2	3	3	2	2	3	2	2	2	2	2	3	2	2	2	2	2	3	2	2	2
sp|Q6URW6-2|MYH14_MOUSE;tr|K3W4R2|K3W4R2_MOUSE;sp|Q6URW6|MYH14_MOUSE;sp|Q6URW6-3|MYH14_MOUSE	MYH14_MOUSE Isoform 2 of Myosin-14 OS=Mus musculus GN=Myh14;>tr	>sp|Q6URW6-2|MYH14_MOUSE Isoform 2 of Myosin-14 OS=Mus musculus GN=Myh14;>tr|K3W4R2|K3W4R2_MOUSE Myosin-14 OS=Mus musculus GN=Myh14 PE=4 SV=1;>sp|Q6URW6|MYH14_MOUSE Myosin-14 OS=Mus musculus GN=Myh14 PE=1 SV=1;>sp|Q6URW6-3|MYH14_MOUSE Isoform 3 of Myosin-1	1.05811	1.02197	0.817188	0.965756	+	2.22336	2.33333	2	6.78547e+07	7.31846e+07	7.36818e+07	3.25882e+07	3.60388e+07	4.18177e+07	3.85e-29	492910000	11	3	NaN	2.22336	sp|Q6URW6-2|MYH14_MOUSE;tr|K3W4R2|K3W4R2_MOUSE;sp|Q6URW6|MYH14_MOUSE;sp|Q6URW6-3|MYH14_MOUSE	sp|Q6URW6-2|MYH14_MOUSE;tr|K3W4R2|K3W4R2_MOUSE;sp|Q6URW6|MYH14_MOUSE;sp|Q6URW6-3|MYH14_MOUSE	>sp|Q6URW6-2|MYH14_MOUSE Isoform 2 of Myosin-14 OS=Mus musculus GN=Myh14;>tr|K3W4R2|K3W4R2_MOUSE Myosin-14 OS=Mus musculus GN=Myh14 PE=4 SV=1;>sp|Q6URW6|MYH14_MOUSE Myosin-14 OS=Mus musculus GN=Myh14 PE=1 SV=1;>sp|Q6URW6-3|MYH14_MOUSE Isoform 3 of Myosin-1	0.965757	7;7;7;7	3;3;3;3	4	7	3	7	6	6	6	5	5	3	2	2	2	2	2	3	2	2	2	2	2
sp|P70387|HFE_MOUSE;tr|Q5SZ87|Q5SZ87_MOUSE	HFE_MOUSE Hereditary hemochromatosis protein homolog OS=Mus musculus GN=Hfe PE=2 SV=2;>tr	>sp|P70387|HFE_MOUSE Hereditary hemochromatosis protein homolog OS=Mus musculus GN=Hfe PE=2 SV=2;>tr|Q5SZ87|Q5SZ87_MOUSE Hemochromatosis, isoform CRA_a OS=Mus musculus GN=Hfe PE=3 SV=1	0.927904	1.03116	0.91955	0.959538	+	2.85504	4.33333	3.33333	2.03151e+07	2.13422e+07	2.0332e+07	1.0678e+07	1.04431e+07	1.0749e+07	7.43e-20	147090000	24	5	NaN	2.85504	sp|P70387|HFE_MOUSE;tr|Q5SZ87|Q5SZ87_MOUSE;tr|Q5SZ91|Q5SZ91_MOUSE	sp|P70387|HFE_MOUSE;tr|Q5SZ87|Q5SZ87_MOUSE	>sp|P70387|HFE_MOUSE Hereditary hemochromatosis protein homolog OS=Mus musculus GN=Hfe PE=2 SV=2;>tr|Q5SZ87|Q5SZ87_MOUSE Hemochromatosis, isoform CRA_a OS=Mus musculus GN=Hfe PE=3 SV=1	0.959538	5;4;2	5;4;2	3	5	5	5	4	4	3	3	4	5	4	4	3	3	4	5	4	4	3	3	4
sp|Q8CGB3|UACA_MOUSE;sp|Q8CGB3-3|UACA_MOUSE;sp|Q8CGB3-2|UACA_MOUSE	UACA_MOUSE Uveal autoantigen with coiled-coil domains and ankyrin repeats OS=Mus musculus GN=Uaca PE=1 SV=2;>sp	>sp|Q8CGB3|UACA_MOUSE Uveal autoantigen with coiled-coil domains and ankyrin repeats OS=Mus musculus GN=Uaca PE=1 SV=2;>sp|Q8CGB3-3|UACA_MOUSE Isoform 3 of Uveal autoantigen with coiled-coil domains and ankyrin repeats OS=Mus musculus GN=Uaca;>sp|Q8CGB3-2|	1.29418	0.606656	0.977018	0.959285	+	1.39453	5.33333	2.66667	5.92734e+06	5.38394e+06	5.45544e+06	2.41702e+06	3.53574e+06	2.77147e+06	2.55e-23	36291000	18	8	NaN	1.39453	sp|Q8CGB3|UACA_MOUSE;sp|Q8CGB3-3|UACA_MOUSE;sp|Q8CGB3-2|UACA_MOUSE	sp|Q8CGB3|UACA_MOUSE;sp|Q8CGB3-3|UACA_MOUSE;sp|Q8CGB3-2|UACA_MOUSE	>sp|Q8CGB3|UACA_MOUSE Uveal autoantigen with coiled-coil domains and ankyrin repeats OS=Mus musculus GN=Uaca PE=1 SV=2;>sp|Q8CGB3-3|UACA_MOUSE Isoform 3 of Uveal autoantigen with coiled-coil domains and ankyrin repeats OS=Mus musculus GN=Uaca;>sp|Q8CGB3-2|	0.959285	8;8;6	8;8;6	3	8	8	6	6	4	3	2	3	6	6	4	3	2	3	6	6	4	3	2	3
tr|H3BLL3|H3BLL3_MOUSE;sp|Q921G6|LRCH4_MOUSE;tr|H3BIX9|H3BIX9_MOUSE	H3BLL3_MOUSE Leucine-rich repeat and calponin homology domain-containing protein 4 OS=Mus musculus GN=Lrch4 PE=4 SV=1;>sp	>tr|H3BLL3|H3BLL3_MOUSE Leucine-rich repeat and calponin homology domain-containing protein 4 OS=Mus musculus GN=Lrch4 PE=4 SV=1;>sp|Q921G6|LRCH4_MOUSE Leucine-rich repeat and calponin homology domain-containing protein 4 OS=Mus musculus GN=Lrch4 PE=2 SV=1	0.94419	1.0722	0.849578	0.955323	+	2.34407	5	3.66667	7.0609e+06	6.63774e+06	7.75925e+06	3.6697e+06	3.15689e+06	4.30596e+06	2.79e-29	49628000	21	7	NaN	2.34407	tr|H3BLL3|H3BLL3_MOUSE;sp|Q921G6|LRCH4_MOUSE;tr|H3BIX9|H3BIX9_MOUSE	tr|H3BLL3|H3BLL3_MOUSE;sp|Q921G6|LRCH4_MOUSE;tr|H3BIX9|H3BIX9_MOUSE	>tr|H3BLL3|H3BLL3_MOUSE Leucine-rich repeat and calponin homology domain-containing protein 4 OS=Mus musculus GN=Lrch4 PE=4 SV=1;>sp|Q921G6|LRCH4_MOUSE Leucine-rich repeat and calponin homology domain-containing protein 4 OS=Mus musculus GN=Lrch4 PE=2 SV=1	0.955322	7;7;6	7;7;6	3	7	7	5	6	4	4	3	4	5	6	4	4	3	4	5	6	4	4	3	4
sp|P61082|UBC12_MOUSE;tr|F7CDT0|F7CDT0_MOUSE;tr|F6WMC0|F6WMC0_MOUSE;tr|F6YXS3|F6YXS3_MOUSE	UBC12_MOUSE NEDD8-conjugating enzyme Ubc12 OS=Mus musculus GN=Ube2m PE=2 SV=1;>tr	>sp|P61082|UBC12_MOUSE NEDD8-conjugating enzyme Ubc12 OS=Mus musculus GN=Ube2m PE=2 SV=1;>tr|F7CDT0|F7CDT0_MOUSE NEDD8-conjugating enzyme Ubc12 (Fragment) OS=Mus musculus GN=Ube2m PE=3 SV=1;>tr|F6WMC0|F6WMC0_MOUSE NEDD8-conjugating enzyme Ubc12 (Fragment)	1.13416	0.903936	0.823145	0.953747	+	2.02647	4.66667	3.66667	9.55542e+06	1.0184e+07	9.63674e+06	4.35351e+06	5.44264e+06	5.44678e+06	1.43e-13	72973000	12	5	NaN	2.02647	sp|P61082|UBC12_MOUSE;tr|F7CDT0|F7CDT0_MOUSE;tr|F6WMC0|F6WMC0_MOUSE;tr|F6YXS3|F6YXS3_MOUSE;tr|G5E919|G5E919_MOUSE	sp|P61082|UBC12_MOUSE;tr|F7CDT0|F7CDT0_MOUSE;tr|F6WMC0|F6WMC0_MOUSE;tr|F6YXS3|F6YXS3_MOUSE	>sp|P61082|UBC12_MOUSE NEDD8-conjugating enzyme Ubc12 OS=Mus musculus GN=Ube2m PE=2 SV=1;>tr|F7CDT0|F7CDT0_MOUSE NEDD8-conjugating enzyme Ubc12 (Fragment) OS=Mus musculus GN=Ube2m PE=3 SV=1;>tr|F6WMC0|F6WMC0_MOUSE NEDD8-conjugating enzyme Ubc12 (Fragment)	0.953746	5;4;4;3;2	5;4;4;3;2	5	5	5	4	5	5	5	3	3	4	5	5	5	3	3	4	5	5	5	3	3
tr|Q3UPV6|Q3UPV6_MOUSE;sp|P62482|KCAB2_MOUSE;tr|E0CXZ9|E0CXZ9_MOUSE;tr|E0CXI4|E0CXI4_MOUSE	Q3UPV6_MOUSE Voltage-gated potassium channel subunit beta-2 OS=Mus musculus GN=Kcnab2 PE=2 SV=1;>sp	>tr|Q3UPV6|Q3UPV6_MOUSE Voltage-gated potassium channel subunit beta-2 OS=Mus musculus GN=Kcnab2 PE=2 SV=1;>sp|P62482|KCAB2_MOUSE Voltage-gated potassium channel subunit beta-2 OS=Mus musculus GN=Kcnab2 PE=2 SV=1;>tr|E0CXZ9|E0CXZ9_MOUSE Voltage-gated potas	0.972892	0.934044	NaN	0.953468	+	1.88715	3	1.66667	3.40581e+06	3.25147e+06	3.34103e+06	1.7352e+06	1.70181e+06	0	4.64e-12	23101000	9	4	NaN	1.88715	tr|Q3UPV6|Q3UPV6_MOUSE;sp|P62482|KCAB2_MOUSE;tr|E0CXZ9|E0CXZ9_MOUSE;tr|E0CXI4|E0CXI4_MOUSE;tr|E0CYS2|E0CYS2_MOUSE;tr|F6U2R9|F6U2R9_MOUSE;tr|Q3U6C5|Q3U6C5_MOUSE;tr|Q8CD65|Q8CD65_MOUSE;tr|Q9D5E9|Q9D5E9_MOUSE;sp|P63143|KCAB1_MOUSE	tr|Q3UPV6|Q3UPV6_MOUSE;sp|P62482|KCAB2_MOUSE;tr|E0CXZ9|E0CXZ9_MOUSE;tr|E0CXI4|E0CXI4_MOUSE	>tr|Q3UPV6|Q3UPV6_MOUSE Voltage-gated potassium channel subunit beta-2 OS=Mus musculus GN=Kcnab2 PE=2 SV=1;>sp|P62482|KCAB2_MOUSE Voltage-gated potassium channel subunit beta-2 OS=Mus musculus GN=Kcnab2 PE=2 SV=1;>tr|E0CXZ9|E0CXZ9_MOUSE Voltage-gated potas	0.953468	4;4;4;2;1;1;1;1;1;1	4;4;4;2;1;1;1;1;1;1	10	4	4	3	3	3	2	2	1	3	3	3	2	2	1	3	3	3	2	2	1
sp|P12023-3|A4_MOUSE;sp|P12023|A4_MOUSE;sp|P12023-2|A4_MOUSE	A4_MOUSE Isoform APP751 of Amyloid beta A4 protein OS=Mus musculus GN=App;>sp	>sp|P12023-3|A4_MOUSE Isoform APP751 of Amyloid beta A4 protein OS=Mus musculus GN=App;>sp|P12023|A4_MOUSE Amyloid beta A4 protein OS=Mus musculus GN=App PE=1 SV=3;>sp|P12023-2|A4_MOUSE Isoform APP695 of Amyloid beta A4 protein OS=Mus musculus GN=App	1.37603	0.82783	0.651038	0.951633	+	1.31175	9.33333	6.66667	2.84728e+07	3.02482e+07	2.5186e+07	1.09701e+07	1.70408e+07	1.60391e+07	7.65e-44	195670000	35	11	NaN	1.31175	sp|P12023-3|A4_MOUSE;sp|P12023|A4_MOUSE;sp|P12023-2|A4_MOUSE	sp|P12023-3|A4_MOUSE;sp|P12023|A4_MOUSE;sp|P12023-2|A4_MOUSE	>sp|P12023-3|A4_MOUSE Isoform APP751 of Amyloid beta A4 protein OS=Mus musculus GN=App;>sp|P12023|A4_MOUSE Amyloid beta A4 protein OS=Mus musculus GN=App PE=1 SV=3;>sp|P12023-2|A4_MOUSE Isoform APP695 of Amyloid beta A4 protein OS=Mus musculus GN=App	0.951633	11;11;8	10;10;7	3	11	10	8	10	10	9	5	6	8	10	10	9	5	6	7	9	9	8	5	5
sp|P10639|THIO_MOUSE	THIO_MOUSE Thioredoxin OS=Mus musculus GN=Txn PE=1 SV=3	>sp|P10639|THIO_MOUSE Thioredoxin OS=Mus musculus GN=Txn PE=1 SV=3	0.761866	1.13188	0.951655	0.948467	+	1.90486	3.33333	3.33333	8.66682e+06	1.3693e+07	9.86279e+06	5.11105e+06	6.24842e+06	5.09941e+06	2.76e-13	77260000	13	4	4	1.90486	sp|P10639|THIO_MOUSE	sp|P10639|THIO_MOUSE	>sp|P10639|THIO_MOUSE Thioredoxin OS=Mus musculus GN=Txn PE=1 SV=3	0.948467	4	4	1	4	4	2	4	4	3	4	3	2	4	4	3	4	3	2	4	4	3	4	3
sp|O89116|VTI1A_MOUSE	VTI1A_MOUSE Vesicle transport through interaction with t-SNAREs homolog 1A OS=Mus musculus GN=Vti1a PE=1 SV=1	>sp|O89116|VTI1A_MOUSE Vesicle transport through interaction with t-SNAREs homolog 1A OS=Mus musculus GN=Vti1a PE=1 SV=1	1.04254	0.856458	0.938351	0.945783	+	2.4914	10.3333	10	5.48643e+07	5.27376e+07	4.94527e+07	2.66348e+07	2.91273e+07	2.5806e+07	1.05e-147	360840000	48	11	11	2.4914	sp|O89116|VTI1A_MOUSE	sp|O89116|VTI1A_MOUSE	>sp|O89116|VTI1A_MOUSE Vesicle transport through interaction with t-SNAREs homolog 1A OS=Mus musculus GN=Vti1a PE=1 SV=1	0.945782	11	11	1	11	11	10	11	10	10	10	10	10	11	10	10	10	10	10	11	10	10	10	10
sp|Q7TQ95|LNP_MOUSE;tr|A2ASM0|A2ASM0_MOUSE;tr|A2ASL8|A2ASL8_MOUSE	LNP_MOUSE Protein lunapark OS=Mus musculus GN=Lnp PE=1 SV=1;>tr	>sp|Q7TQ95|LNP_MOUSE Protein lunapark OS=Mus musculus GN=Lnp PE=1 SV=1;>tr|A2ASM0|A2ASM0_MOUSE Protein lunapark (Fragment) OS=Mus musculus GN=Lnp PE=4 SV=1;>tr|A2ASL8|A2ASL8_MOUSE Limb and neural patterns, isoform CRA_c OS=Mus musculus GN=Lnp PE=4 SV=1	1.17744	0.631519	1.0159	0.94162	+	1.54796	5.66667	4	8.56919e+06	7.65385e+06	6.84353e+06	3.7887e+06	4.94049e+06	3.38431e+06	1.73e-22	55093000	20	7	NaN	1.54796	sp|Q7TQ95|LNP_MOUSE;tr|A2ASM0|A2ASM0_MOUSE;tr|A2ASL8|A2ASL8_MOUSE;tr|A2ASM1|A2ASM1_MOUSE	sp|Q7TQ95|LNP_MOUSE;tr|A2ASM0|A2ASM0_MOUSE;tr|A2ASL8|A2ASL8_MOUSE	>sp|Q7TQ95|LNP_MOUSE Protein lunapark OS=Mus musculus GN=Lnp PE=1 SV=1;>tr|A2ASM0|A2ASM0_MOUSE Protein lunapark (Fragment) OS=Mus musculus GN=Lnp PE=4 SV=1;>tr|A2ASL8|A2ASL8_MOUSE Limb and neural patterns, isoform CRA_c OS=Mus musculus GN=Lnp PE=4 SV=1	0.941619	7;6;6;3	7;6;6;3	4	7	7	5	6	6	4	4	4	5	6	6	4	4	4	5	6	6	4	4	4
sp|Q99KV1|DJB11_MOUSE	DJB11_MOUSE DnaJ homolog subfamily B member 11 OS=Mus musculus GN=Dnajb11 PE=1 SV=1	>sp|Q99KV1|DJB11_MOUSE DnaJ homolog subfamily B member 11 OS=Mus musculus GN=Dnajb11 PE=1 SV=1	0.826699	1.00316	0.994365	0.941408	+	2.43199	8.66667	9	5.42088e+07	5.12425e+07	6.33695e+07	3.0564e+07	2.55652e+07	3.1809e+07	2.68e-93	419940000	65	11	11	2.43199	sp|Q99KV1|DJB11_MOUSE	sp|Q99KV1|DJB11_MOUSE	>sp|Q99KV1|DJB11_MOUSE DnaJ homolog subfamily B member 11 OS=Mus musculus GN=Dnajb11 PE=1 SV=1	0.941407	11	11	1	11	11	8	9	9	9	8	10	8	9	9	9	8	10	8	9	9	9	8	10
sp|Q61233|PLSL_MOUSE	PLSL_MOUSE Plastin-2 OS=Mus musculus GN=Lcp1 PE=1 SV=4	>sp|Q61233|PLSL_MOUSE Plastin-2 OS=Mus musculus GN=Lcp1 PE=1 SV=4	0.891075	0.968654	0.964126	0.941285	+	3.14721	24.3333	19.6667	1.90629e+08	1.87659e+08	1.84451e+08	1.0279e+08	9.58915e+07	9.45475e+07	7.66e-204	1365900000	150	26	NaN	3.14721	sp|Q61233|PLSL_MOUSE;tr|D3YZ25|D3YZ25_MOUSE;tr|D3YVW8|D3YVW8_MOUSE;tr|D3Z7D9|D3Z7D9_MOUSE;tr|D3Z311|D3Z311_MOUSE	sp|Q61233|PLSL_MOUSE	>sp|Q61233|PLSL_MOUSE Plastin-2 OS=Mus musculus GN=Lcp1 PE=1 SV=4	0.941285	26;3;3;3;3	23;3;3;3;3	5	26	23	23	25	25	20	19	20	23	25	25	20	19	20	20	22	22	18	17	17
tr|H3BKT0|H3BKT0_MOUSE;tr|H3BJN3|H3BJN3_MOUSE;tr|H3BJ26|H3BJ26_MOUSE;sp|P70403|CASP_MOUSE;sp|P53564-2|CUX1_MOUSE;tr|E9QKE9|E9QKE9_MOUSE;tr|H3BK24|H3BK24_MOUSE;sp|P53564-3|CUX1_MOUSE;tr|H3BLS0|H3BLS0_MOUSE;sp|P53564|CUX1_MOUSE;tr|H3BJQ9|H3BJQ9_MOUSE;tr|H3BJL7|H3BJL7_MOUSE;tr|H3BLJ7|H3BLJ7_MOUSE;sp|P53564-4|CUX1_MOUSE;tr|H3BKF6|H3BKF6_MOUSE	H3BKT0_MOUSE Homeobox protein cut-like 1 OS=Mus musculus GN=Cux1 PE=4 SV=1;>tr	>tr|H3BKT0|H3BKT0_MOUSE Homeobox protein cut-like 1 OS=Mus musculus GN=Cux1 PE=4 SV=1;>tr|H3BJN3|H3BJN3_MOUSE Homeobox protein cut-like 1 OS=Mus musculus GN=Cux1 PE=4 SV=1;>tr|H3BJ26|H3BJ26_MOUSE Homeobox protein cut-like 1 OS=Mus musculus GN=Cux1 PE=4 SV=	0.766113	1.06389	0.98464	0.938214	+	2.05125	6.33333	3.33333	5.36476e+06	4.80618e+06	7.16589e+06	3.1545e+06	2.29901e+06	3.62126e+06	5.39e-38	43877000	14	8	NaN	2.05125	tr|H3BKT0|H3BKT0_MOUSE;tr|H3BJN3|H3BJN3_MOUSE;tr|H3BJ26|H3BJ26_MOUSE;sp|P70403|CASP_MOUSE;sp|P53564-2|CUX1_MOUSE;tr|E9QKE9|E9QKE9_MOUSE;tr|H3BK24|H3BK24_MOUSE;sp|P53564-3|CUX1_MOUSE;tr|H3BLS0|H3BLS0_MOUSE;sp|P53564|CUX1_MOUSE;tr|H3BJQ9|H3BJQ9_MOUSE;tr|H3BJL7|H3BJL7_MOUSE;tr|H3BLJ7|H3BLJ7_MOUSE;sp|P53564-4|CUX1_MOUSE;tr|H3BKF6|H3BKF6_MOUSE;tr|H3BL09|H3BL09_MOUSE	tr|H3BKT0|H3BKT0_MOUSE;tr|H3BJN3|H3BJN3_MOUSE;tr|H3BJ26|H3BJ26_MOUSE;sp|P70403|CASP_MOUSE;sp|P53564-2|CUX1_MOUSE;tr|E9QKE9|E9QKE9_MOUSE;tr|H3BK24|H3BK24_MOUSE;sp|P53564-3|CUX1_MOUSE;tr|H3BLS0|H3BLS0_MOUSE;sp|P53564|CUX1_MOUSE;tr|H3BJQ9|H3BJQ9_MOUSE;tr|H3BJL7|H3BJL7_MOUSE;tr|H3BLJ7|H3BLJ7_MOUSE;sp|P53564-4|CUX1_MOUSE;tr|H3BKF6|H3BKF6_MOUSE	>tr|H3BKT0|H3BKT0_MOUSE Homeobox protein cut-like 1 OS=Mus musculus GN=Cux1 PE=4 SV=1;>tr|H3BJN3|H3BJN3_MOUSE Homeobox protein cut-like 1 OS=Mus musculus GN=Cux1 PE=4 SV=1;>tr|H3BJ26|H3BJ26_MOUSE Homeobox protein cut-like 1 OS=Mus musculus GN=Cux1 PE=4 SV=	0.938214	8;8;7;7;7;7;7;7;7;7;7;4;4;4;4;3	8;8;7;7;7;7;7;7;7;7;7;4;4;4;4;3	16	8	8	5	6	8	5	2	3	5	6	8	5	2	3	5	6	8	5	2	3
sp|Q8C2E7|STRUM_MOUSE;sp|Q8C2E7-2|STRUM_MOUSE	STRUM_MOUSE WASH complex subunit strumpellin OS=Mus musculus GN=Kiaa0196 PE=2 SV=2;>sp	>sp|Q8C2E7|STRUM_MOUSE WASH complex subunit strumpellin OS=Mus musculus GN=Kiaa0196 PE=2 SV=2;>sp|Q8C2E7-2|STRUM_MOUSE Isoform 2 of WASH complex subunit strumpellin OS=Mus musculus GN=Kiaa0196	1.0419	1.04621	0.712998	0.933703	+	1.86379	10	7.66667	1.58599e+07	1.86922e+07	1.64558e+07	7.703e+06	9.05149e+06	1.0039e+07	1.37e-58	122910000	28	14	NaN	1.86379	sp|Q8C2E7|STRUM_MOUSE;sp|Q8C2E7-2|STRUM_MOUSE	sp|Q8C2E7|STRUM_MOUSE;sp|Q8C2E7-2|STRUM_MOUSE	>sp|Q8C2E7|STRUM_MOUSE WASH complex subunit strumpellin OS=Mus musculus GN=Kiaa0196 PE=2 SV=2;>sp|Q8C2E7-2|STRUM_MOUSE Isoform 2 of WASH complex subunit strumpellin OS=Mus musculus GN=Kiaa0196	0.933702	14;7	14;7	2	14	14	10	10	10	8	6	9	10	10	10	8	6	9	10	10	10	8	6	9
sp|P52480|KPYM_MOUSE	KPYM_MOUSE Pyruvate kinase PKM OS=Mus musculus GN=Pkm PE=1 SV=4	>sp|P52480|KPYM_MOUSE Pyruvate kinase PKM OS=Mus musculus GN=Pkm PE=1 SV=4	0.964115	1.00644	0.827166	0.932574	+	2.47513	44	37	9.52928e+08	9.0939e+08	8.74581e+08	4.88461e+08	4.52668e+08	4.92947e+08	0	6462500000	378	46	46	2.47513	sp|P52480|KPYM_MOUSE	sp|P52480|KPYM_MOUSE	>sp|P52480|KPYM_MOUSE Pyruvate kinase PKM OS=Mus musculus GN=Pkm PE=1 SV=4	0.932573	46	5	1	46	5	44	43	45	35	40	36	44	43	45	35	40	36	5	5	5	5	5	4
tr|E9PXX7|E9PXX7_MOUSE;sp|Q91W90|TXND5_MOUSE	E9PXX7_MOUSE Thioredoxin domain-containing protein 5 OS=Mus musculus GN=Txndc5 PE=3 SV=1;>sp	>tr|E9PXX7|E9PXX7_MOUSE Thioredoxin domain-containing protein 5 OS=Mus musculus GN=Txndc5 PE=3 SV=1;>sp|Q91W90|TXND5_MOUSE Thioredoxin domain-containing protein 5 OS=Mus musculus GN=Txndc5 PE=1 SV=2	0.907451	0.791208	1.06224	0.9203	+	2.1428	10.6667	9.33333	5.24505e+07	4.80673e+07	5.60132e+07	2.79628e+07	2.7776e+07	2.68238e+07	2.81e-143	376700000	69	12	NaN	2.1428	tr|E9PXX7|E9PXX7_MOUSE;sp|Q91W90|TXND5_MOUSE	tr|E9PXX7|E9PXX7_MOUSE;sp|Q91W90|TXND5_MOUSE	>tr|E9PXX7|E9PXX7_MOUSE Thioredoxin domain-containing protein 5 OS=Mus musculus GN=Txndc5 PE=3 SV=1;>sp|Q91W90|TXND5_MOUSE Thioredoxin domain-containing protein 5 OS=Mus musculus GN=Txndc5 PE=1 SV=2	0.920299	12;12	12;12	2	12	12	10	10	12	9	10	9	10	10	12	9	10	9	10	10	12	9	10	9
sp|Q31125|S39A7_MOUSE	S39A7_MOUSE Zinc transporter SLC39A7 OS=Mus musculus GN=Slc39a7 PE=1 SV=2	>sp|Q31125|S39A7_MOUSE Zinc transporter SLC39A7 OS=Mus musculus GN=Slc39a7 PE=1 SV=2	0.860588	1.07682	0.822644	0.920017	+	2.13533	1.33333	2	6.44021e+06	5.68696e+06	7.17613e+06	3.54683e+06	2.696e+06	4.05742e+06	1.45e-09	51482000	14	2	2	2.13533	sp|Q31125|S39A7_MOUSE	sp|Q31125|S39A7_MOUSE	>sp|Q31125|S39A7_MOUSE Zinc transporter SLC39A7 OS=Mus musculus GN=Slc39a7 PE=1 SV=2	0.920018	2	2	1	2	2	2	1	1	2	2	2	2	1	1	2	2	2	2	1	1	2	2	2
tr|Q5SVG5|Q5SVG5_MOUSE;tr|Q5SVG4|Q5SVG4_MOUSE;sp|O35643|AP1B1_MOUSE	Q5SVG5_MOUSE AP-1 complex subunit beta-1 OS=Mus musculus GN=Ap1b1 PE=4 SV=1;>tr	>tr|Q5SVG5|Q5SVG5_MOUSE AP-1 complex subunit beta-1 OS=Mus musculus GN=Ap1b1 PE=4 SV=1;>tr|Q5SVG4|Q5SVG4_MOUSE AP-1 complex subunit beta-1 OS=Mus musculus GN=Ap1b1 PE=4 SV=1;>sp|O35643|AP1B1_MOUSE AP-1 complex subunit beta-1 OS=Mus musculus GN=Ap1b1 PE=1 S	0.841566	1.11203	0.802151	0.918582	+	1.95644	9.66667	9.33333	4.47208e+07	4.86508e+07	4.46231e+07	2.49557e+07	2.25082e+07	2.55912e+07	7.72e-149	325270000	46	13	NaN	1.95644	tr|Q5SVG5|Q5SVG5_MOUSE;tr|Q5SVG4|Q5SVG4_MOUSE;sp|O35643|AP1B1_MOUSE;tr|Q5SWR0|Q5SWR0_MOUSE	tr|Q5SVG5|Q5SVG5_MOUSE;tr|Q5SVG4|Q5SVG4_MOUSE;sp|O35643|AP1B1_MOUSE	>tr|Q5SVG5|Q5SVG5_MOUSE AP-1 complex subunit beta-1 OS=Mus musculus GN=Ap1b1 PE=4 SV=1;>tr|Q5SVG4|Q5SVG4_MOUSE AP-1 complex subunit beta-1 OS=Mus musculus GN=Ap1b1 PE=4 SV=1;>sp|O35643|AP1B1_MOUSE AP-1 complex subunit beta-1 OS=Mus musculus GN=Ap1b1 PE=1 S	0.918583	30;30;30;1	13;13;13;0	4	30	13	26	23	27	26	24	24	10	9	10	10	9	9	10	9	10	10	9	9
tr|F8WHM5|F8WHM5_MOUSE;sp|Q61543|GSLG1_MOUSE	F8WHM5_MOUSE Golgi apparatus protein 1 (Fragment) OS=Mus musculus GN=Glg1 PE=4 SV=1;>sp	>tr|F8WHM5|F8WHM5_MOUSE Golgi apparatus protein 1 (Fragment) OS=Mus musculus GN=Glg1 PE=4 SV=1;>sp|Q61543|GSLG1_MOUSE Golgi apparatus protein 1 OS=Mus musculus GN=Glg1 PE=1 SV=1	0.612767	0.832251	1.29804	0.914353	+	1.34184	19.6667	16	5.89386e+07	6.96001e+07	6.58112e+07	3.85416e+07	3.90913e+07	2.67639e+07	1.24e-75	461230000	81	22	NaN	1.34184	tr|F8WHM5|F8WHM5_MOUSE;sp|Q61543|GSLG1_MOUSE;tr|F6RSH1|F6RSH1_MOUSE;tr|E9PWD8|E9PWD8_MOUSE	tr|F8WHM5|F8WHM5_MOUSE;sp|Q61543|GSLG1_MOUSE	>tr|F8WHM5|F8WHM5_MOUSE Golgi apparatus protein 1 (Fragment) OS=Mus musculus GN=Glg1 PE=4 SV=1;>sp|Q61543|GSLG1_MOUSE Golgi apparatus protein 1 OS=Mus musculus GN=Glg1 PE=1 SV=1	0.914351	22;22;9;3	22;22;9;3	4	22	22	20	20	19	17	16	15	20	20	19	17	16	15	20	20	19	17	16	15
sp|Q64324|STXB2_MOUSE;tr|F8WGM5|F8WGM5_MOUSE	STXB2_MOUSE Syntaxin-binding protein 2 OS=Mus musculus GN=Stxbp2 PE=2 SV=1;>tr	>sp|Q64324|STXB2_MOUSE Syntaxin-binding protein 2 OS=Mus musculus GN=Stxbp2 PE=2 SV=1;>tr|F8WGM5|F8WGM5_MOUSE Syntaxin-binding protein 2 (Fragment) OS=Mus musculus GN=Stxbp2 PE=4 SV=1	0.882066	0.989845	0.859949	0.91062	+	2.71313	20	17	7.49238e+07	7.7439e+07	6.90876e+07	4.06528e+07	3.89933e+07	3.80654e+07	2.97e-138	524580000	109	24	NaN	2.71313	sp|Q64324|STXB2_MOUSE;tr|F8WGM5|F8WGM5_MOUSE	sp|Q64324|STXB2_MOUSE;tr|F8WGM5|F8WGM5_MOUSE	>sp|Q64324|STXB2_MOUSE Syntaxin-binding protein 2 OS=Mus musculus GN=Stxbp2 PE=2 SV=1;>tr|F8WGM5|F8WGM5_MOUSE Syntaxin-binding protein 2 (Fragment) OS=Mus musculus GN=Stxbp2 PE=4 SV=1	0.91062	24;23	24;23	2	24	24	19	20	21	20	16	15	19	20	21	20	16	15	19	20	21	20	16	15
sp|O88668|CREG1_MOUSE	CREG1_MOUSE Protein CREG1 OS=Mus musculus GN=Creg1 PE=2 SV=1	>sp|O88668|CREG1_MOUSE Protein CREG1 OS=Mus musculus GN=Creg1 PE=2 SV=1	0.986802	0.866801	0.838951	0.897518	+	2.5944	15	12	5.21207e+08	5.29444e+08	4.63586e+08	2.63003e+08	2.90329e+08	2.59167e+08	1.36e-190	4071400000	267	15	NaN	2.5944	sp|O88668|CREG1_MOUSE;tr|J3QP41|J3QP41_MOUSE	sp|O88668|CREG1_MOUSE	>sp|O88668|CREG1_MOUSE Protein CREG1 OS=Mus musculus GN=Creg1 PE=2 SV=1	0.897518	15;5	5;5	2	15	5	15	15	15	12	12	12	15	15	15	12	12	12	5	5	5	5	4	5
sp|O35405|PLD3_MOUSE	PLD3_MOUSE Phospholipase D3 OS=Mus musculus GN=Pld3 PE=2 SV=1	>sp|O35405|PLD3_MOUSE Phospholipase D3 OS=Mus musculus GN=Pld3 PE=2 SV=1	0.764728	0.846562	1.07058	0.893957	+	1.98733	6.66667	6.66667	1.5137e+08	1.45291e+08	1.63159e+08	8.90902e+07	8.07979e+07	7.76855e+07	5.03e-167	1133700000	53	11	NaN	1.98733	sp|O35405|PLD3_MOUSE;tr|D6RCG9|D6RCG9_MOUSE;tr|D3Z179|D3Z179_MOUSE;tr|D3YY25|D3YY25_MOUSE	sp|O35405|PLD3_MOUSE	>sp|O35405|PLD3_MOUSE Phospholipase D3 OS=Mus musculus GN=Pld3 PE=2 SV=1	0.893956	11;1;1;1	11;1;1;1	4	11	11	7	6	7	9	6	5	7	6	7	9	6	5	7	6	7	9	6	5
sp|Q8VEB4|PAG15_MOUSE	PAG15_MOUSE Group XV phospholipase A2 OS=Mus musculus GN=Pla2g15 PE=1 SV=1	>sp|Q8VEB4|PAG15_MOUSE Group XV phospholipase A2 OS=Mus musculus GN=Pla2g15 PE=1 SV=1	0.816809	0.826627	1.02408	0.889172	+	2.24293	6	6	3.21877e+07	4.25794e+07	3.54634e+07	1.8273e+07	2.40082e+07	1.74381e+07	2.89e-60	271800000	34	6	6	2.24293	sp|Q8VEB4|PAG15_MOUSE	sp|Q8VEB4|PAG15_MOUSE	>sp|Q8VEB4|PAG15_MOUSE Group XV phospholipase A2 OS=Mus musculus GN=Pla2g15 PE=1 SV=1	0.889172	6	6	1	6	6	6	6	6	6	6	6	6	6	6	6	6	6	6	6	6	6	6	6
sp|P14152|MDHC_MOUSE	MDHC_MOUSE Malate dehydrogenase, cytoplasmic OS=Mus musculus GN=Mdh1 PE=1 SV=3	>sp|P14152|MDHC_MOUSE Malate dehydrogenase, cytoplasmic OS=Mus musculus GN=Mdh1 PE=1 SV=3	1.14278	0.771912	0.746793	0.887162	+	1.69479	5.66667	5	1.11071e+07	9.11885e+06	7.83159e+06	5.03025e+06	5.34035e+06	4.66702e+06	1.72e-21	65223000	24	7	NaN	1.69479	sp|P14152|MDHC_MOUSE;tr|B1ATQ3|B1ATQ3_MOUSE	sp|P14152|MDHC_MOUSE	>sp|P14152|MDHC_MOUSE Malate dehydrogenase, cytoplasmic OS=Mus musculus GN=Mdh1 PE=1 SV=3	0.887162	7;2	7;2	2	7	7	5	6	6	4	5	6	5	6	6	4	5	6	5	6	6	4	5	6
sp|Q99K28|ARFG2_MOUSE;sp|Q99K28-2|ARFG2_MOUSE	ARFG2_MOUSE ADP-ribosylation factor GTPase-activating protein 2 OS=Mus musculus GN=Arfgap2 PE=1 SV=1;>sp	>sp|Q99K28|ARFG2_MOUSE ADP-ribosylation factor GTPase-activating protein 2 OS=Mus musculus GN=Arfgap2 PE=1 SV=1;>sp|Q99K28-2|ARFG2_MOUSE Isoform 2 of ADP-ribosylation factor GTPase-activating protein 2 OS=Mus musculus GN=Arfgap2	1.01506	0.835283	0.805469	0.885271	+	2.26569	10.3333	8	2.1275e+07	1.85952e+07	1.73768e+07	1.05269e+07	1.0422e+07	9.9426e+06	5.56e-56	138110000	48	13	NaN	2.26569	sp|Q99K28|ARFG2_MOUSE;sp|Q99K28-2|ARFG2_MOUSE	sp|Q99K28|ARFG2_MOUSE;sp|Q99K28-2|ARFG2_MOUSE	>sp|Q99K28|ARFG2_MOUSE ADP-ribosylation factor GTPase-activating protein 2 OS=Mus musculus GN=Arfgap2 PE=1 SV=1;>sp|Q99K28-2|ARFG2_MOUSE Isoform 2 of ADP-ribosylation factor GTPase-activating protein 2 OS=Mus musculus GN=Arfgap2	0.885272	13;13	12;12	2	13	12	11	10	10	7	10	7	11	10	10	7	10	7	10	9	9	6	10	7
sp|Q8VCW4|UN93B_MOUSE;tr|E9PYK0|E9PYK0_MOUSE;tr|E9Q8P6|E9Q8P6_MOUSE	UN93B_MOUSE Protein unc-93 homolog B1 OS=Mus musculus GN=Unc93b1 PE=1 SV=2;>tr	>sp|Q8VCW4|UN93B_MOUSE Protein unc-93 homolog B1 OS=Mus musculus GN=Unc93b1 PE=1 SV=2;>tr|E9PYK0|E9PYK0_MOUSE Protein unc-93 homolog B1 OS=Mus musculus GN=Unc93b1 PE=4 SV=1;>tr|E9Q8P6|E9Q8P6_MOUSE Protein unc-93 homolog B1 OS=Mus musculus GN=Unc93b1 PE=4 S	0.921553	0.960165	0.771918	0.884545	+	2.37826	9	8	3.28201e+08	3.10042e+08	3.08042e+08	1.73269e+08	1.5936e+08	1.80401e+08	0	2388100000	161	10	NaN	2.37826	sp|Q8VCW4|UN93B_MOUSE;tr|E9PYK0|E9PYK0_MOUSE;tr|E9Q8P6|E9Q8P6_MOUSE;sp|Q8VCW4-2|UN93B_MOUSE	sp|Q8VCW4|UN93B_MOUSE;tr|E9PYK0|E9PYK0_MOUSE;tr|E9Q8P6|E9Q8P6_MOUSE	>sp|Q8VCW4|UN93B_MOUSE Protein unc-93 homolog B1 OS=Mus musculus GN=Unc93b1 PE=1 SV=2;>tr|E9PYK0|E9PYK0_MOUSE Protein unc-93 homolog B1 OS=Mus musculus GN=Unc93b1 PE=4 SV=1;>tr|E9Q8P6|E9Q8P6_MOUSE Protein unc-93 homolog B1 OS=Mus musculus GN=Unc93b1 PE=4 S	0.884546	10;10;8;4	10;10;8;4	4	10	10	9	9	9	8	8	8	9	9	9	8	8	8	9	9	9	8	8	8
tr|S4R1M0|S4R1M0_MOUSE;sp|P06800-3|PTPRC_MOUSE;tr|S4R2V1|S4R2V1_MOUSE;sp|P06800-2|PTPRC_MOUSE;tr|S4R2V2|S4R2V2_MOUSE;sp|P06800|PTPRC_MOUSE;tr|S4R1S4|S4R1S4_MOUSE	S4R1M0_MOUSE Receptor-type tyrosine-protein phosphatase C OS=Mus musculus GN=Ptprc PE=4 SV=1;>sp	>tr|S4R1M0|S4R1M0_MOUSE Receptor-type tyrosine-protein phosphatase C OS=Mus musculus GN=Ptprc PE=4 SV=1;>sp|P06800-3|PTPRC_MOUSE Isoform 3 of Receptor-type tyrosine-protein phosphatase C OS=Mus musculus GN=Ptprc;>tr|S4R2V1|S4R2V1_MOUSE Protein tyrosine pho	0.835251	0.910996	0.89872	0.881656	+	3.14999	57	51.3333	7.83664e+08	8.63515e+08	8.08798e+08	4.39228e+08	4.5923e+08	4.3381e+08	0	5942500000	448	63	NaN	3.14999	tr|S4R1M0|S4R1M0_MOUSE;sp|P06800-3|PTPRC_MOUSE;tr|S4R2V1|S4R2V1_MOUSE;sp|P06800-2|PTPRC_MOUSE;tr|S4R2V2|S4R2V2_MOUSE;sp|P06800|PTPRC_MOUSE;tr|S4R1S4|S4R1S4_MOUSE	tr|S4R1M0|S4R1M0_MOUSE;sp|P06800-3|PTPRC_MOUSE;tr|S4R2V1|S4R2V1_MOUSE;sp|P06800-2|PTPRC_MOUSE;tr|S4R2V2|S4R2V2_MOUSE;sp|P06800|PTPRC_MOUSE;tr|S4R1S4|S4R1S4_MOUSE	>tr|S4R1M0|S4R1M0_MOUSE Receptor-type tyrosine-protein phosphatase C OS=Mus musculus GN=Ptprc PE=4 SV=1;>sp|P06800-3|PTPRC_MOUSE Isoform 3 of Receptor-type tyrosine-protein phosphatase C OS=Mus musculus GN=Ptprc;>tr|S4R2V1|S4R2V1_MOUSE Protein tyrosine pho	0.881656	63;63;63;63;63;63;63	63;63;63;63;63;63;63	7	63	63	58	56	57	49	54	51	58	56	57	49	54	51	58	56	57	49	54	51
tr|A2AVJ7|A2AVJ7_MOUSE;sp|Q99PL5|RRBP1_MOUSE	A2AVJ7_MOUSE Ribosome-binding protein 1 OS=Mus musculus GN=Rrbp1 PE=4 SV=1;>sp	>tr|A2AVJ7|A2AVJ7_MOUSE Ribosome-binding protein 1 OS=Mus musculus GN=Rrbp1 PE=4 SV=1;>sp|Q99PL5|RRBP1_MOUSE Ribosome-binding protein 1 OS=Mus musculus GN=Rrbp1 PE=1 SV=2	1.02366	0.619668	1.00072	0.881349	+	1.66981	48	40	1.93268e+08	1.64502e+08	1.84969e+08	9.50627e+07	1.07061e+08	9.244e+07	0	1342100000	240	59	NaN	1.66981	tr|A2AVJ7|A2AVJ7_MOUSE;sp|Q99PL5|RRBP1_MOUSE;sp|Q99PL5-8|RRBP1_MOUSE;sp|Q99PL5-7|RRBP1_MOUSE;sp|Q99PL5-6|RRBP1_MOUSE;sp|Q99PL5-5|RRBP1_MOUSE;sp|Q99PL5-4|RRBP1_MOUSE;sp|Q99PL5-3|RRBP1_MOUSE;sp|Q99PL5-2|RRBP1_MOUSE;sp|Q99PL5-11|RRBP1_MOUSE;sp|Q99PL5-10|RRBP1_MOUSE;sp|Q99PL5-9|RRBP1_MOUSE;sp|Q99PL5-12|RRBP1_MOUSE	tr|A2AVJ7|A2AVJ7_MOUSE;sp|Q99PL5|RRBP1_MOUSE	>tr|A2AVJ7|A2AVJ7_MOUSE Ribosome-binding protein 1 OS=Mus musculus GN=Rrbp1 PE=4 SV=1;>sp|Q99PL5|RRBP1_MOUSE Ribosome-binding protein 1 OS=Mus musculus GN=Rrbp1 PE=1 SV=2	0.881349	59;59;13;13;13;13;13;13;13;11;11;11;7	59;59;13;13;13;13;13;13;13;11;11;11;7	13	59	59	49	45	50	37	43	40	49	45	50	37	43	40	49	45	50	37	43	40
tr|D3YZ62|D3YZ62_MOUSE;tr|D3Z4J3|D3Z4J3_MOUSE	D3YZ62_MOUSE Unconventional myosin-Va OS=Mus musculus GN=Myo5a PE=4 SV=1;>tr	>tr|D3YZ62|D3YZ62_MOUSE Unconventional myosin-Va OS=Mus musculus GN=Myo5a PE=4 SV=1;>tr|D3Z4J3|D3Z4J3_MOUSE Unconventional myosin-Va OS=Mus musculus GN=Myo5a PE=4 SV=1	0.953019	0.878604	0.810975	0.880866	+	2.66523	45.3333	35.3333	1.2175e+08	1.21021e+08	1.1592e+08	6.28898e+07	6.58218e+07	6.60739e+07	4.1e-263	869060000	196	54	NaN	2.66523	tr|D3YZ62|D3YZ62_MOUSE;tr|D3Z4J3|D3Z4J3_MOUSE;tr|F6TDE5|F6TDE5_MOUSE;tr|F6Z2S4|F6Z2S4_MOUSE	tr|D3YZ62|D3YZ62_MOUSE;tr|D3Z4J3|D3Z4J3_MOUSE	>tr|D3YZ62|D3YZ62_MOUSE Unconventional myosin-Va OS=Mus musculus GN=Myo5a PE=4 SV=1;>tr|D3Z4J3|D3Z4J3_MOUSE Unconventional myosin-Va OS=Mus musculus GN=Myo5a PE=4 SV=1	0.880866	54;54;15;8	2;2;2;2	4	54	2	43	45	48	36	36	34	43	45	48	36	36	34	2	1	2	2	1	1
sp|O89001|CBPD_MOUSE	CBPD_MOUSE Carboxypeptidase D OS=Mus musculus GN=Cpd PE=1 SV=2	>sp|O89001|CBPD_MOUSE Carboxypeptidase D OS=Mus musculus GN=Cpd PE=1 SV=2	0.936459	0.868775	0.832413	0.879216	+	2.92078	10.3333	5.66667	1.9366e+07	1.68531e+07	1.548e+07	1.01191e+07	9.2289e+06	8.69341e+06	5.51e-64	123910000	43	13	13	2.92078	sp|O89001|CBPD_MOUSE	sp|O89001|CBPD_MOUSE	>sp|O89001|CBPD_MOUSE Carboxypeptidase D OS=Mus musculus GN=Cpd PE=1 SV=2	0.879216	13	13	1	13	13	11	9	11	6	7	4	11	9	11	6	7	4	11	9	11	6	7	4
sp|Q9D1Q6|ERP44_MOUSE	ERP44_MOUSE Endoplasmic reticulum resident protein 44 OS=Mus musculus GN=Erp44 PE=1 SV=1	>sp|Q9D1Q6|ERP44_MOUSE Endoplasmic reticulum resident protein 44 OS=Mus musculus GN=Erp44 PE=1 SV=1	1.1737	0.623891	0.838276	0.878622	+	1.50037	7.66667	6.33333	3.98456e+07	3.26791e+07	3.54993e+07	1.76628e+07	2.12061e+07	1.9855e+07	4.64e-61	256070000	35	10	10	1.50037	sp|Q9D1Q6|ERP44_MOUSE	sp|Q9D1Q6|ERP44_MOUSE	>sp|Q9D1Q6|ERP44_MOUSE Endoplasmic reticulum resident protein 44 OS=Mus musculus GN=Erp44 PE=1 SV=1	0.878624	10	10	1	10	10	8	7	8	6	7	6	8	7	8	6	7	6	8	7	8	6	7	6
sp|P0C0A3|CHMP6_MOUSE;tr|B1AZ42|B1AZ42_MOUSE	CHMP6_MOUSE Charged multivesicular body protein 6 OS=Mus musculus GN=Chmp6 PE=2 SV=2;>tr	>sp|P0C0A3|CHMP6_MOUSE Charged multivesicular body protein 6 OS=Mus musculus GN=Chmp6 PE=2 SV=2;>tr|B1AZ42|B1AZ42_MOUSE Charged multivesicular body protein 6 (Fragment) OS=Mus musculus GN=Chmp6 PE=4 SV=1	0.703037	0.991138	0.94018	0.878118	+	1.99719	4	4	2.11242e+07	2.2396e+07	1.94868e+07	1.2976e+07	1.1267e+07	1.01559e+07	4.28e-23	149940000	27	4	NaN	1.99719	sp|P0C0A3|CHMP6_MOUSE;tr|B1AZ42|B1AZ42_MOUSE;tr|B1AZ41|B1AZ41_MOUSE	sp|P0C0A3|CHMP6_MOUSE;tr|B1AZ42|B1AZ42_MOUSE	>sp|P0C0A3|CHMP6_MOUSE Charged multivesicular body protein 6 OS=Mus musculus GN=Chmp6 PE=2 SV=2;>tr|B1AZ42|B1AZ42_MOUSE Charged multivesicular body protein 6 (Fragment) OS=Mus musculus GN=Chmp6 PE=4 SV=1	0.878118	4;3;1	4;3;1	3	4	4	4	4	4	4	4	4	4	4	4	4	4	4	4	4	4	4	4	4
sp|Q9QXX4|CMC2_MOUSE	CMC2_MOUSE Calcium-binding mitochondrial carrier protein Aralar2 OS=Mus musculus GN=Slc25a13 PE=1 SV=1	>sp|Q9QXX4|CMC2_MOUSE Calcium-binding mitochondrial carrier protein Aralar2 OS=Mus musculus GN=Slc25a13 PE=1 SV=1	0.916987	0.630563	1.0592	0.868917	+	1.69033	5	3.33333	9.69304e+06	7.3055e+06	1.24071e+07	5.13358e+06	4.71878e+06	5.95415e+06	7.17e-21	72769000	13	6	6	1.69033	sp|Q9QXX4|CMC2_MOUSE	sp|Q9QXX4|CMC2_MOUSE	>sp|Q9QXX4|CMC2_MOUSE Calcium-binding mitochondrial carrier protein Aralar2 OS=Mus musculus GN=Slc25a13 PE=1 SV=1	0.868916	7	6	1	7	6	7	5	6	6	4	3	6	4	5	5	3	2	6	4	5	5	3	2
sp|Q8BWT1|THIM_MOUSE	THIM_MOUSE 3-ketoacyl-CoA thiolase, mitochondrial OS=Mus musculus GN=Acaa2 PE=1 SV=3	>sp|Q8BWT1|THIM_MOUSE 3-ketoacyl-CoA thiolase, mitochondrial OS=Mus musculus GN=Acaa2 PE=1 SV=3	0.737864	0.938454	0.901323	0.859214	+	2.29218	12.6667	7.66667	3.90706e+07	3.79271e+07	4.5811e+07	2.34283e+07	1.97902e+07	2.45267e+07	1.28e-119	296580000	58	17	17	2.29218	sp|Q8BWT1|THIM_MOUSE	sp|Q8BWT1|THIM_MOUSE	>sp|Q8BWT1|THIM_MOUSE 3-ketoacyl-CoA thiolase, mitochondrial OS=Mus musculus GN=Acaa2 PE=1 SV=3	0.859214	17	17	1	17	17	12	13	13	7	7	9	12	13	13	7	7	9	12	13	13	7	7	9
sp|Q8C147|DOCK8_MOUSE;sp|Q8C147-2|DOCK8_MOUSE	DOCK8_MOUSE Dedicator of cytokinesis protein 8 OS=Mus musculus GN=Dock8 PE=1 SV=4;>sp	>sp|Q8C147|DOCK8_MOUSE Dedicator of cytokinesis protein 8 OS=Mus musculus GN=Dock8 PE=1 SV=4;>sp|Q8C147-2|DOCK8_MOUSE Isoform 2 of Dedicator of cytokinesis protein 8 OS=Mus musculus GN=Dock8	0.709915	0.881024	0.986023	0.858987	+	2.06245	13.3333	7	4.87495e+07	6.16183e+07	5.20787e+07	2.9803e+07	3.3458e+07	2.6293e+07	1.08e-46	448750000	47	15	NaN	2.06245	sp|Q8C147|DOCK8_MOUSE;sp|Q8C147-2|DOCK8_MOUSE	sp|Q8C147|DOCK8_MOUSE;sp|Q8C147-2|DOCK8_MOUSE	>sp|Q8C147|DOCK8_MOUSE Dedicator of cytokinesis protein 8 OS=Mus musculus GN=Dock8 PE=1 SV=4;>sp|Q8C147-2|DOCK8_MOUSE Isoform 2 of Dedicator of cytokinesis protein 8 OS=Mus musculus GN=Dock8	0.858987	15;8	14;8	2	15	14	12	14	14	7	8	6	12	14	14	7	8	6	11	13	13	6	7	6
sp|P20029|GRP78_MOUSE	GRP78_MOUSE 78 kDa glucose-regulated protein OS=Mus musculus GN=Hspa5 PE=1 SV=3	>sp|P20029|GRP78_MOUSE 78 kDa glucose-regulated protein OS=Mus musculus GN=Hspa5 PE=1 SV=3	0.854145	0.821521	0.887895	0.85452	+	3.29892	54.6667	48	3.01453e+09	2.79139e+09	2.9491e+09	1.66759e+09	1.5795e+09	1.59371e+09	0	21988000000	693	57	57	3.29892	sp|P20029|GRP78_MOUSE	sp|P20029|GRP78_MOUSE	>sp|P20029|GRP78_MOUSE 78 kDa glucose-regulated protein OS=Mus musculus GN=Hspa5 PE=1 SV=3	0.85452	57	54	1	57	54	55	53	56	45	50	49	55	53	56	45	50	49	52	50	53	42	47	46
sp|Q60855|RIPK1_MOUSE;tr|F7D1J2|F7D1J2_MOUSE	RIPK1_MOUSE Receptor-interacting serine/threonine-protein kinase 1 OS=Mus musculus GN=Ripk1 PE=1 SV=1;>tr	>sp|Q60855|RIPK1_MOUSE Receptor-interacting serine/threonine-protein kinase 1 OS=Mus musculus GN=Ripk1 PE=1 SV=1;>tr|F7D1J2|F7D1J2_MOUSE Receptor-interacting serine/threonine-protein kinase 1 (Fragment) OS=Mus musculus GN=Ripk1 PE=4 SV=1	0.86003	1.03383	0.660448	0.851436	+	1.8048	5.33333	5.33333	1.1156e+07	1.38771e+07	1.03331e+07	6.14625e+06	6.77766e+06	6.53747e+06	3.15e-37	83785000	17	9	NaN	1.8048	sp|Q60855|RIPK1_MOUSE;tr|F7D1J2|F7D1J2_MOUSE	sp|Q60855|RIPK1_MOUSE;tr|F7D1J2|F7D1J2_MOUSE	>sp|Q60855|RIPK1_MOUSE Receptor-interacting serine/threonine-protein kinase 1 OS=Mus musculus GN=Ripk1 PE=1 SV=1;>tr|F7D1J2|F7D1J2_MOUSE Receptor-interacting serine/threonine-protein kinase 1 (Fragment) OS=Mus musculus GN=Ripk1 PE=4 SV=1	0.851435	9;7	9;7	2	9	9	5	6	5	8	4	4	5	6	5	8	4	4	5	6	5	8	4	4
sp|Q61335|BAP31_MOUSE	BAP31_MOUSE B-cell receptor-associated protein 31 OS=Mus musculus GN=Bcap31 PE=1 SV=4	>sp|Q61335|BAP31_MOUSE B-cell receptor-associated protein 31 OS=Mus musculus GN=Bcap31 PE=1 SV=4	0.856089	0.669105	1.02333	0.849508	+	1.84783	13.6667	11.6667	1.15181e+08	1.006e+08	1.2156e+08	6.36312e+07	6.32674e+07	5.98053e+07	0	846120000	75	16	16	1.84783	sp|Q61335|BAP31_MOUSE	sp|Q61335|BAP31_MOUSE	>sp|Q61335|BAP31_MOUSE B-cell receptor-associated protein 31 OS=Mus musculus GN=Bcap31 PE=1 SV=4	0.849508	16	16	1	16	16	13	14	14	12	12	11	13	14	14	12	12	11	13	14	14	12	12	11
sp|Q9Z0N1|IF2G_MOUSE;tr|A2AAW9|A2AAW9_MOUSE;sp|Q9Z0N2|IF2H_MOUSE	IF2G_MOUSE Eukaryotic translation initiation factor 2 subunit 3, X-linked OS=Mus musculus GN=Eif2s3x PE=1 SV=2;>tr	>sp|Q9Z0N1|IF2G_MOUSE Eukaryotic translation initiation factor 2 subunit 3, X-linked OS=Mus musculus GN=Eif2s3x PE=1 SV=2;>tr|A2AAW9|A2AAW9_MOUSE Eukaryotic translation initiation factor 2 subunit 3, X-linked OS=Mus musculus GN=Eif2s3x PE=4 SV=1;>sp|Q9Z0N2	0.89755	0.855046	0.795258	0.849285	+	2.91428	10	6.33333	2.04772e+07	2.47412e+07	1.71929e+07	1.09921e+07	1.36779e+07	9.90741e+06	2.97e-42	149360000	40	10	NaN	2.91428	sp|Q9Z0N1|IF2G_MOUSE;tr|A2AAW9|A2AAW9_MOUSE;sp|Q9Z0N2|IF2H_MOUSE	sp|Q9Z0N1|IF2G_MOUSE;tr|A2AAW9|A2AAW9_MOUSE;sp|Q9Z0N2|IF2H_MOUSE	>sp|Q9Z0N1|IF2G_MOUSE Eukaryotic translation initiation factor 2 subunit 3, X-linked OS=Mus musculus GN=Eif2s3x PE=1 SV=2;>tr|A2AAW9|A2AAW9_MOUSE Eukaryotic translation initiation factor 2 subunit 3, X-linked OS=Mus musculus GN=Eif2s3x PE=4 SV=1;>sp|Q9Z0N2	0.849285	10;7;6	10;7;6	3	10	10	10	10	10	8	6	5	10	10	10	8	6	5	10	10	10	8	6	5
sp|Q9D1D4|TMEDA_MOUSE;sp|Q9D1D4-2|TMEDA_MOUSE	TMEDA_MOUSE Transmembrane emp24 domain-containing protein 10 OS=Mus musculus GN=Tmed10 PE=2 SV=1;>sp	>sp|Q9D1D4|TMEDA_MOUSE Transmembrane emp24 domain-containing protein 10 OS=Mus musculus GN=Tmed10 PE=2 SV=1;>sp|Q9D1D4-2|TMEDA_MOUSE Isoform 2 of Transmembrane emp24 domain-containing protein 10 OS=Mus musculus GN=Tmed10	0.823914	0.772655	0.930024	0.842198	+	2.5209	13	9.33333	1.1253e+08	9.67208e+07	1.07969e+08	6.35697e+07	5.66135e+07	5.66683e+07	1.14e-68	795200000	92	14	NaN	2.5209	sp|Q9D1D4|TMEDA_MOUSE;sp|Q9D1D4-2|TMEDA_MOUSE	sp|Q9D1D4|TMEDA_MOUSE;sp|Q9D1D4-2|TMEDA_MOUSE	>sp|Q9D1D4|TMEDA_MOUSE Transmembrane emp24 domain-containing protein 10 OS=Mus musculus GN=Tmed10 PE=2 SV=1;>sp|Q9D1D4-2|TMEDA_MOUSE Isoform 2 of Transmembrane emp24 domain-containing protein 10 OS=Mus musculus GN=Tmed10	0.842198	14;10	14;10	2	14	14	13	13	13	8	11	9	13	13	13	8	11	9	13	13	13	8	11	9
sp|O70496|CLCN7_MOUSE;tr|E9PYL4|E9PYL4_MOUSE	CLCN7_MOUSE H(+)/Cl(-) exchange transporter 7 OS=Mus musculus GN=Clcn7 PE=1 SV=1;>tr	>sp|O70496|CLCN7_MOUSE H(+)/Cl(-) exchange transporter 7 OS=Mus musculus GN=Clcn7 PE=1 SV=1;>tr|E9PYL4|E9PYL4_MOUSE H(+)/Cl(-) exchange transporter 7 OS=Mus musculus GN=Clcn7 PE=4 SV=1	0.877824	0.895503	0.745938	0.839755	+	2.50274	24.6667	21.3333	3.32897e+08	3.13899e+08	3.15588e+08	1.81159e+08	1.68741e+08	1.88178e+08	0	2378900000	165	25	NaN	2.50274	sp|O70496|CLCN7_MOUSE;tr|E9PYL4|E9PYL4_MOUSE;tr|F7BK14|F7BK14_MOUSE	sp|O70496|CLCN7_MOUSE;tr|E9PYL4|E9PYL4_MOUSE	>sp|O70496|CLCN7_MOUSE H(+)/Cl(-) exchange transporter 7 OS=Mus musculus GN=Clcn7 PE=1 SV=1;>tr|E9PYL4|E9PYL4_MOUSE H(+)/Cl(-) exchange transporter 7 OS=Mus musculus GN=Clcn7 PE=4 SV=1	0.839755	25;20;5	25;20;5	3	25	25	25	24	25	23	20	21	25	24	25	23	20	21	25	24	25	23	20	21
sp|Q64092-3|TFE3_MOUSE;sp|Q64092-2|TFE3_MOUSE;tr|A2AEW0|A2AEW0_MOUSE;sp|Q64092-4|TFE3_MOUSE;tr|A2AEW1|A2AEW1_MOUSE;sp|Q64092|TFE3_MOUSE	TFE3_MOUSE Isoform 3 of Transcription factor E3 OS=Mus musculus GN=Tfe3;>sp	>sp|Q64092-3|TFE3_MOUSE Isoform 3 of Transcription factor E3 OS=Mus musculus GN=Tfe3;>sp|Q64092-2|TFE3_MOUSE Isoform 2 of Transcription factor E3 OS=Mus musculus GN=Tfe3;>tr|A2AEW0|A2AEW0_MOUSE Transcription factor E3 OS=Mus musculus GN=Tfe3 PE=4 SV=1;>sp|	0.872464	0.87961	0.760106	0.837393	+	2.67185	7.33333	5	2.56419e+07	2.83472e+07	2.4322e+07	1.40059e+07	1.54071e+07	1.43608e+07	2.13e-74	197030000	37	9	NaN	2.67185	sp|Q64092-3|TFE3_MOUSE;sp|Q64092-2|TFE3_MOUSE;tr|A2AEW0|A2AEW0_MOUSE;sp|Q64092-4|TFE3_MOUSE;tr|A2AEW1|A2AEW1_MOUSE;sp|Q64092|TFE3_MOUSE;tr|D3Z6Q7|D3Z6Q7_MOUSE;sp|Q9WTW4|TFEC_MOUSE;sp|Q08874-9|MITF_MOUSE	sp|Q64092-3|TFE3_MOUSE;sp|Q64092-2|TFE3_MOUSE;tr|A2AEW0|A2AEW0_MOUSE;sp|Q64092-4|TFE3_MOUSE;tr|A2AEW1|A2AEW1_MOUSE;sp|Q64092|TFE3_MOUSE	>sp|Q64092-3|TFE3_MOUSE Isoform 3 of Transcription factor E3 OS=Mus musculus GN=Tfe3;>sp|Q64092-2|TFE3_MOUSE Isoform 2 of Transcription factor E3 OS=Mus musculus GN=Tfe3;>tr|A2AEW0|A2AEW0_MOUSE Transcription factor E3 OS=Mus musculus GN=Tfe3 PE=4 SV=1;>sp|	0.837393	9;9;9;9;9;9;1;1;1	8;8;8;8;8;8;0;0;0	9	9	8	7	7	8	5	6	4	7	7	8	5	6	4	7	6	7	4	5	3
sp|P61804|DAD1_MOUSE	DAD1_MOUSE Dolichyl-diphosphooligosaccharide--protein glycosyltransferase subunit DAD1 OS=Mus musculus GN=Dad1 PE=2 SV=3	>sp|P61804|DAD1_MOUSE Dolichyl-diphosphooligosaccharide--protein glycosyltransferase subunit DAD1 OS=Mus musculus GN=Dad1 PE=2 SV=3	1.06058	0.609003	0.83746	0.835681	+	1.62928	4.66667	4.66667	6.89398e+07	5.25255e+07	7.0881e+07	3.30522e+07	3.44382e+07	3.96671e+07	1.21e-208	502630000	31	5	5	1.62928	sp|P61804|DAD1_MOUSE	sp|P61804|DAD1_MOUSE	>sp|P61804|DAD1_MOUSE Dolichyl-diphosphooligosaccharide--protein glycosyltransferase subunit DAD1 OS=Mus musculus GN=Dad1 PE=2 SV=3	0.835682	5	5	1	5	5	4	5	5	4	5	5	4	5	5	4	5	5	4	5	5	4	5	5
sp|Q9DAS9|GBG12_MOUSE	GBG12_MOUSE Guanine nucleotide-binding protein G(I)/G(S)/G(O) subunit gamma-12 OS=Mus musculus GN=Gng12 PE=1 SV=3	>sp|Q9DAS9|GBG12_MOUSE Guanine nucleotide-binding protein G(I)/G(S)/G(O) subunit gamma-12 OS=Mus musculus GN=Gng12 PE=1 SV=3	0.65711	1.05424	0.790445	0.833932	+	1.72077	5	4.33333	1.1837e+08	1.385e+08	1.232e+08	7.50637e+07	6.66945e+07	7.12295e+07	9.17e-29	907800000	33	5	5	1.72077	sp|Q9DAS9|GBG12_MOUSE	sp|Q9DAS9|GBG12_MOUSE	>sp|Q9DAS9|GBG12_MOUSE Guanine nucleotide-binding protein G(I)/G(S)/G(O) subunit gamma-12 OS=Mus musculus GN=Gng12 PE=1 SV=3	0.83393	5	5	1	5	5	5	5	5	4	4	5	5	5	5	4	4	5	5	5	5	4	4	5
sp|Q8CI59|STEA3_MOUSE;tr|D3YTP0|D3YTP0_MOUSE;tr|E9QN92|E9QN92_MOUSE;sp|Q8CI59-2|STEA3_MOUSE	STEA3_MOUSE Metalloreductase STEAP3 OS=Mus musculus GN=Steap3 PE=1 SV=1;>tr	>sp|Q8CI59|STEA3_MOUSE Metalloreductase STEAP3 OS=Mus musculus GN=Steap3 PE=1 SV=1;>tr|D3YTP0|D3YTP0_MOUSE Metalloreductase STEAP3 (Fragment) OS=Mus musculus GN=Steap3 PE=4 SV=1;>tr|E9QN92|E9QN92_MOUSE Metalloreductase STEAP3 OS=Mus musculus GN=Steap3 PE=4	0.864198	0.835407	0.800179	0.833261	+	3.30699	15.3333	14	1.42709e+08	1.36981e+08	1.30509e+08	7.83971e+07	7.67662e+07	7.49497e+07	1.36e-212	1112900000	80	19	NaN	3.30699	sp|Q8CI59|STEA3_MOUSE;tr|D3YTP0|D3YTP0_MOUSE;tr|E9QN92|E9QN92_MOUSE;sp|Q8CI59-2|STEA3_MOUSE	sp|Q8CI59|STEA3_MOUSE;tr|D3YTP0|D3YTP0_MOUSE;tr|E9QN92|E9QN92_MOUSE;sp|Q8CI59-2|STEA3_MOUSE	>sp|Q8CI59|STEA3_MOUSE Metalloreductase STEAP3 OS=Mus musculus GN=Steap3 PE=1 SV=1;>tr|D3YTP0|D3YTP0_MOUSE Metalloreductase STEAP3 (Fragment) OS=Mus musculus GN=Steap3 PE=4 SV=1;>tr|E9QN92|E9QN92_MOUSE Metalloreductase STEAP3 OS=Mus musculus GN=Steap3 PE=4	0.833261	19;18;18;18	19;18;18;18	4	19	19	14	15	17	15	15	12	14	15	17	15	15	12	14	15	17	15	15	12
sp|Q8R2Q8|BST2_MOUSE	BST2_MOUSE Bone marrow stromal antigen 2 OS=Mus musculus GN=Bst2 PE=1 SV=1	>sp|Q8R2Q8|BST2_MOUSE Bone marrow stromal antigen 2 OS=Mus musculus GN=Bst2 PE=1 SV=1	0.558161	0.946706	0.975008	0.826625	+	1.59414	5	4	3.35722e+07	3.36419e+07	3.56533e+07	2.28008e+07	1.74542e+07	1.8138e+07	1.03e-25	252660000	27	6	6	1.59414	sp|Q8R2Q8|BST2_MOUSE	sp|Q8R2Q8|BST2_MOUSE	>sp|Q8R2Q8|BST2_MOUSE Bone marrow stromal antigen 2 OS=Mus musculus GN=Bst2 PE=1 SV=1	0.826625	6	6	1	6	6	5	5	5	4	4	4	5	5	5	4	4	4	5	5	5	4	4	4
tr|J3QJX3|J3QJX3_MOUSE;sp|Q9Z2G6-2|SE1L1_MOUSE;sp|Q9Z2G6|SE1L1_MOUSE	J3QJX3_MOUSE Protein sel-1 homolog 1 OS=Mus musculus GN=Sel1l PE=4 SV=1;>sp	>tr|J3QJX3|J3QJX3_MOUSE Protein sel-1 homolog 1 OS=Mus musculus GN=Sel1l PE=4 SV=1;>sp|Q9Z2G6-2|SE1L1_MOUSE Isoform 2 of Protein sel-1 homolog 1 OS=Mus musculus GN=Sel1l;>sp|Q9Z2G6|SE1L1_MOUSE Protein sel-1 homolog 1 OS=Mus musculus GN=Sel1l PE=2 SV=2	0.640191	0.973199	0.863659	0.825683	+	1.86033	4.66667	3.66667	1.27391e+07	1.3621e+07	1.21879e+07	8.17372e+06	6.93825e+06	6.69807e+06	3.18e-45	99533000	24	6	NaN	1.86033	tr|J3QJX3|J3QJX3_MOUSE;sp|Q9Z2G6-2|SE1L1_MOUSE;sp|Q9Z2G6|SE1L1_MOUSE	tr|J3QJX3|J3QJX3_MOUSE;sp|Q9Z2G6-2|SE1L1_MOUSE;sp|Q9Z2G6|SE1L1_MOUSE	>tr|J3QJX3|J3QJX3_MOUSE Protein sel-1 homolog 1 OS=Mus musculus GN=Sel1l PE=4 SV=1;>sp|Q9Z2G6-2|SE1L1_MOUSE Isoform 2 of Protein sel-1 homolog 1 OS=Mus musculus GN=Sel1l;>sp|Q9Z2G6|SE1L1_MOUSE Protein sel-1 homolog 1 OS=Mus musculus GN=Sel1l PE=2 SV=2	0.825683	6;6;6	6;6;6	3	6	6	5	4	5	4	4	3	5	4	5	4	4	3	5	4	5	4	4	3
sp|Q9EQH3|VPS35_MOUSE	VPS35_MOUSE Vacuolar protein sorting-associated protein 35 OS=Mus musculus GN=Vps35 PE=1 SV=1	>sp|Q9EQH3|VPS35_MOUSE Vacuolar protein sorting-associated protein 35 OS=Mus musculus GN=Vps35 PE=1 SV=1	0.753973	0.942988	0.72785	0.80827	+	2.15747	15.3333	12.6667	8.27389e+07	9.26083e+07	8.46175e+07	4.90614e+07	4.81715e+07	5.10917e+07	6.3e-148	645290000	73	17	17	2.15747	sp|Q9EQH3|VPS35_MOUSE	sp|Q9EQH3|VPS35_MOUSE	>sp|Q9EQH3|VPS35_MOUSE Vacuolar protein sorting-associated protein 35 OS=Mus musculus GN=Vps35 PE=1 SV=1	0.80827	17	17	1	17	17	14	15	17	13	12	13	14	15	17	13	12	13	14	15	17	13	12	13
sp|Q8VE99|CC115_MOUSE	CC115_MOUSE Coiled-coil domain-containing protein 115 OS=Mus musculus GN=Ccdc115 PE=2 SV=1	>sp|Q8VE99|CC115_MOUSE Coiled-coil domain-containing protein 115 OS=Mus musculus GN=Ccdc115 PE=2 SV=1	0.992711	0.697701	0.719693	0.803368	+	1.86442	7.33333	7.33333	2.2309e+07	2.0986e+07	2.00369e+07	1.12109e+07	1.2939e+07	1.21669e+07	2.41e-57	158330000	34	10	10	1.86442	sp|Q8VE99|CC115_MOUSE	sp|Q8VE99|CC115_MOUSE	>sp|Q8VE99|CC115_MOUSE Coiled-coil domain-containing protein 115 OS=Mus musculus GN=Ccdc115 PE=2 SV=1	0.803368	10	10	1	10	10	7	7	8	8	6	8	7	7	8	8	6	8	7	7	8	8	6	8
sp|Q9JLJ2|AL9A1_MOUSE;tr|Q3U367|Q3U367_MOUSE	AL9A1_MOUSE 4-trimethylaminobutyraldehyde dehydrogenase OS=Mus musculus GN=Aldh9a1 PE=1 SV=1;>tr	>sp|Q9JLJ2|AL9A1_MOUSE 4-trimethylaminobutyraldehyde dehydrogenase OS=Mus musculus GN=Aldh9a1 PE=1 SV=1;>tr|Q3U367|Q3U367_MOUSE 4-trimethylaminobutyraldehyde dehydrogenase OS=Mus musculus GN=Aldh9a1 PE=2 SV=1	0.748694	0.699754	0.952423	0.80029	+	2.03542	4.33333	3	6.83817e+06	6.52034e+06	6.70795e+06	4.06968e+06	4.01439e+06	3.46641e+06	3.12e-10	47673000	11	5	NaN	2.03542	sp|Q9JLJ2|AL9A1_MOUSE;tr|Q3U367|Q3U367_MOUSE	sp|Q9JLJ2|AL9A1_MOUSE;tr|Q3U367|Q3U367_MOUSE	>sp|Q9JLJ2|AL9A1_MOUSE 4-trimethylaminobutyraldehyde dehydrogenase OS=Mus musculus GN=Aldh9a1 PE=1 SV=1;>tr|Q3U367|Q3U367_MOUSE 4-trimethylaminobutyraldehyde dehydrogenase OS=Mus musculus GN=Aldh9a1 PE=2 SV=1	0.80029	5;5	5;5	2	5	5	4	4	5	3	4	2	4	4	5	3	4	2	4	4	5	3	4	2
sp|P10605|CATB_MOUSE	CATB_MOUSE Cathepsin B OS=Mus musculus GN=Ctsb PE=1 SV=2	>sp|P10605|CATB_MOUSE Cathepsin B OS=Mus musculus GN=Ctsb PE=1 SV=2	0.789117	0.76532	0.845748	0.800062	+	3.05172	18.3333	17.3333	2.30118e+09	2.22142e+09	2.11529e+09	1.33171e+09	1.30689e+09	1.17701e+09	0	16619000000	341	19	19	3.05172	sp|P10605|CATB_MOUSE	sp|P10605|CATB_MOUSE	>sp|P10605|CATB_MOUSE Cathepsin B OS=Mus musculus GN=Ctsb PE=1 SV=2	0.800062	19	19	1	19	19	19	18	18	18	18	16	19	18	18	18	18	16	19	18	18	18	18	16
sp|Q3UDR8|YIPF3_MOUSE	YIPF3_MOUSE Protein YIPF3 OS=Mus musculus GN=Yipf3 PE=1 SV=1	>sp|Q3UDR8|YIPF3_MOUSE Protein YIPF3 OS=Mus musculus GN=Yipf3 PE=1 SV=1	0.859704	0.703903	0.836026	0.799878	+	2.43745	3	2.66667	6.75305e+06	5.58908e+06	7.02587e+06	3.72143e+06	3.43123e+06	3.93577e+06	2.29e-18	47910000	13	3	3	2.43745	sp|Q3UDR8|YIPF3_MOUSE	sp|Q3UDR8|YIPF3_MOUSE	>sp|Q3UDR8|YIPF3_MOUSE Protein YIPF3 OS=Mus musculus GN=Yipf3 PE=1 SV=1	0.799878	3	3	1	3	3	3	3	3	3	3	2	3	3	3	3	3	2	3	3	3	3	3	2
sp|Q8BG07-2|PLD4_MOUSE;sp|Q8BG07|PLD4_MOUSE	PLD4_MOUSE Isoform 2 of Phospholipase D4 OS=Mus musculus GN=Pld4;>sp	>sp|Q8BG07-2|PLD4_MOUSE Isoform 2 of Phospholipase D4 OS=Mus musculus GN=Pld4;>sp|Q8BG07|PLD4_MOUSE Phospholipase D4 OS=Mus musculus GN=Pld4 PE=2 SV=1	0.831411	0.857505	0.700588	0.796501	+	2.4325	16.3333	13.6667	7.14036e+08	6.76503e+08	6.91719e+08	4.01273e+08	3.7337e+08	4.25628e+08	0	5230600000	211	17	NaN	2.4325	sp|Q8BG07-2|PLD4_MOUSE;sp|Q8BG07|PLD4_MOUSE	sp|Q8BG07-2|PLD4_MOUSE;sp|Q8BG07|PLD4_MOUSE	>sp|Q8BG07-2|PLD4_MOUSE Isoform 2 of Phospholipase D4 OS=Mus musculus GN=Pld4;>sp|Q8BG07|PLD4_MOUSE Phospholipase D4 OS=Mus musculus GN=Pld4 PE=2 SV=1	0.796502	17;17	17;17	2	17	17	17	16	16	13	15	13	17	16	16	13	15	13	17	16	16	13	15	13
sp|O55029|COPB2_MOUSE	COPB2_MOUSE Coatomer subunit beta OS=Mus musculus GN=Copb2 PE=2 SV=2	>sp|O55029|COPB2_MOUSE Coatomer subunit beta OS=Mus musculus GN=Copb2 PE=2 SV=2	1.0106	0.706066	0.66622	0.794295	+	1.73903	7.66667	5.33333	1.03319e+07	9.7663e+06	1.027e+07	5.12814e+06	5.98673e+06	6.47172e+06	1.88e-28	73372000	16	10	10	1.73903	sp|O55029|COPB2_MOUSE	sp|O55029|COPB2_MOUSE	>sp|O55029|COPB2_MOUSE Coatomer subunit beta OS=Mus musculus GN=Copb2 PE=2 SV=2	0.794293	10	10	1	10	10	7	8	8	7	5	4	7	8	8	7	5	4	7	8	8	7	5	4
tr|Q6P6I8|Q6P6I8_MOUSE	Q6P6I8_MOUSE Signal-regulatory protein alpha OS=Mus musculus GN=Sirpa PE=2 SV=1	>tr|Q6P6I8|Q6P6I8_MOUSE Signal-regulatory protein alpha OS=Mus musculus GN=Sirpa PE=2 SV=1	0.691285	0.844409	0.846569	0.794088	+	2.38044	11.6667	8.66667	2.2837e+08	2.24099e+08	2.42399e+08	1.41429e+08	1.2481e+08	1.348e+08	3.09e-278	1733900000	117	14	NaN	2.38044	tr|Q6P6I8|Q6P6I8_MOUSE;tr|A2ANC1|A2ANC1_MOUSE	tr|Q6P6I8|Q6P6I8_MOUSE	>tr|Q6P6I8|Q6P6I8_MOUSE Signal-regulatory protein alpha OS=Mus musculus GN=Sirpa PE=2 SV=1	0.794088	14;3	0;0	2	14	0	12	11	12	9	9	8	12	11	12	9	9	8	0	0	0	0	0	0
tr|Q3U4F0|Q3U4F0_MOUSE;sp|Q91V61-2|SFXN3_MOUSE;sp|Q91V61|SFXN3_MOUSE	Q3U4F0_MOUSE Sideroflexin-3 OS=Mus musculus GN=Sfxn3 PE=2 SV=1;>sp	>tr|Q3U4F0|Q3U4F0_MOUSE Sideroflexin-3 OS=Mus musculus GN=Sfxn3 PE=2 SV=1;>sp|Q91V61-2|SFXN3_MOUSE Isoform 2 of Sideroflexin-3 OS=Mus musculus GN=Sfxn3;>sp|Q91V61|SFXN3_MOUSE Sideroflexin-3 OS=Mus musculus GN=Sfxn3 PE=1 SV=1	0.629978	0.688605	1.04875	0.789111	+	1.57777	8.66667	7	2.7441e+07	2.62839e+07	3.03669e+07	1.77321e+07	1.6308e+07	1.46791e+07	5.06e-60	228910000	42	9	NaN	1.57777	tr|Q3U4F0|Q3U4F0_MOUSE;sp|Q91V61-2|SFXN3_MOUSE;sp|Q91V61|SFXN3_MOUSE	tr|Q3U4F0|Q3U4F0_MOUSE;sp|Q91V61-2|SFXN3_MOUSE;sp|Q91V61|SFXN3_MOUSE	>tr|Q3U4F0|Q3U4F0_MOUSE Sideroflexin-3 OS=Mus musculus GN=Sfxn3 PE=2 SV=1;>sp|Q91V61-2|SFXN3_MOUSE Isoform 2 of Sideroflexin-3 OS=Mus musculus GN=Sfxn3;>sp|Q91V61|SFXN3_MOUSE Sideroflexin-3 OS=Mus musculus GN=Sfxn3 PE=1 SV=1	0.789111	9;9;9	9;9;9	3	9	9	8	9	9	6	7	8	8	9	9	6	7	8	8	9	9	6	7	8
sp|P47757-2|CAPZB_MOUSE;tr|A2AMW0|A2AMW0_MOUSE;sp|P47757-4|CAPZB_MOUSE;sp|P47757|CAPZB_MOUSE;tr|F7CAZ6|F7CAZ6_MOUSE;tr|F6QJN8|F6QJN8_MOUSE;tr|F6YHZ8|F6YHZ8_MOUSE	CAPZB_MOUSE Isoform 2 of F-actin-capping protein subunit beta OS=Mus musculus GN=Capzb;>tr	>sp|P47757-2|CAPZB_MOUSE Isoform 2 of F-actin-capping protein subunit beta OS=Mus musculus GN=Capzb;>tr|A2AMW0|A2AMW0_MOUSE Capping protein (Actin filament) muscle Z-line, beta, isoform CRA_a OS=Mus musculus GN=Capzb PE=4 SV=1;>sp|P47757-4|CAPZB_MOUSE Isof	0.640801	0.894921	0.829703	0.788475	+	2.0357	15.6667	13	8.57512e+07	9.47807e+07	9.44452e+07	5.49971e+07	5.09706e+07	5.31386e+07	1.66e-96	681360000	97	18	NaN	2.0357	sp|P47757-2|CAPZB_MOUSE;tr|A2AMW0|A2AMW0_MOUSE;sp|P47757-4|CAPZB_MOUSE;sp|P47757|CAPZB_MOUSE;tr|F7CAZ6|F7CAZ6_MOUSE;tr|F6QJN8|F6QJN8_MOUSE;tr|F6YHZ8|F6YHZ8_MOUSE	sp|P47757-2|CAPZB_MOUSE;tr|A2AMW0|A2AMW0_MOUSE;sp|P47757-4|CAPZB_MOUSE;sp|P47757|CAPZB_MOUSE;tr|F7CAZ6|F7CAZ6_MOUSE;tr|F6QJN8|F6QJN8_MOUSE;tr|F6YHZ8|F6YHZ8_MOUSE	>sp|P47757-2|CAPZB_MOUSE Isoform 2 of F-actin-capping protein subunit beta OS=Mus musculus GN=Capzb;>tr|A2AMW0|A2AMW0_MOUSE Capping protein (Actin filament) muscle Z-line, beta, isoform CRA_a OS=Mus musculus GN=Capzb PE=4 SV=1;>sp|P47757-4|CAPZB_MOUSE Isof	0.788475	18;17;17;16;12;10;10	18;17;17;16;12;10;10	7	18	18	15	15	17	13	15	11	15	15	17	13	15	11	15	15	17	13	15	11
sp|O08553|DPYL2_MOUSE	DPYL2_MOUSE Dihydropyrimidinase-related protein 2 OS=Mus musculus GN=Dpysl2 PE=1 SV=2	>sp|O08553|DPYL2_MOUSE Dihydropyrimidinase-related protein 2 OS=Mus musculus GN=Dpysl2 PE=1 SV=2	0.500458	0.903497	0.950961	0.784972	+	1.50052	12	7	3.02949e+07	3.40706e+07	2.88928e+07	2.14151e+07	1.82142e+07	1.49458e+07	1.19e-66	239300000	61	15	NaN	1.50052	sp|O08553|DPYL2_MOUSE;sp|P97427|DPYL1_MOUSE;tr|Q6P1J1|Q6P1J1_MOUSE;tr|D3YUS0|D3YUS0_MOUSE;tr|Q3TT92|Q3TT92_MOUSE;sp|Q62188|DPYL3_MOUSE;tr|E9PWE8|E9PWE8_MOUSE	sp|O08553|DPYL2_MOUSE	>sp|O08553|DPYL2_MOUSE Dihydropyrimidinase-related protein 2 OS=Mus musculus GN=Dpysl2 PE=1 SV=2	0.784972	15;2;2;1;1;1;1	15;2;2;1;1;1;1	7	15	15	11	13	12	9	7	5	11	13	12	9	7	5	11	13	12	9	7	5
sp|Q07813|BAX_MOUSE	BAX_MOUSE Apoptosis regulator BAX OS=Mus musculus GN=Bax PE=1 SV=1	>sp|Q07813|BAX_MOUSE Apoptosis regulator BAX OS=Mus musculus GN=Bax PE=1 SV=1	0.813312	1.06271	0.476431	0.784151	+	1.35789	3	2.66667	9.25167e+06	8.39247e+06	6.91608e+06	5.2649e+06	4.01772e+06	4.97084e+06	4.68e-19	59557000	21	3	3	1.35789	sp|Q07813|BAX_MOUSE	sp|Q07813|BAX_MOUSE	>sp|Q07813|BAX_MOUSE Apoptosis regulator BAX OS=Mus musculus GN=Bax PE=1 SV=1	0.784152	3	3	1	3	3	3	3	3	2	3	3	3	3	3	2	3	3	3	3	3	2	3	3
sp|P97315|CSRP1_MOUSE	CSRP1_MOUSE Cysteine and glycine-rich protein 1 OS=Mus musculus GN=Csrp1 PE=1 SV=3	>sp|P97315|CSRP1_MOUSE Cysteine and glycine-rich protein 1 OS=Mus musculus GN=Csrp1 PE=1 SV=3	0.543822	0.913758	0.894813	0.784131	+	1.64341	9.33333	9	3.1839e+08	2.63469e+08	2.95897e+08	2.18399e+08	1.39849e+08	1.5914e+08	1.4e-283	2178100000	103	10	10	1.64341	sp|P97315|CSRP1_MOUSE	sp|P97315|CSRP1_MOUSE	>sp|P97315|CSRP1_MOUSE Cysteine and glycine-rich protein 1 OS=Mus musculus GN=Csrp1 PE=1 SV=3	0.784131	10	10	1	10	10	9	9	10	9	9	9	9	9	10	9	9	9	9	9	10	9	9	9
sp|O88455|DHCR7_MOUSE	DHCR7_MOUSE 7-dehydrocholesterol reductase OS=Mus musculus GN=Dhcr7 PE=2 SV=1	>sp|O88455|DHCR7_MOUSE 7-dehydrocholesterol reductase OS=Mus musculus GN=Dhcr7 PE=2 SV=1	0.726921	0.663897	0.949811	0.78021	+	1.91604	3.33333	4	8.78861e+06	9.11108e+06	1.0045e+07	5.30994e+06	5.75056e+06	5.20032e+06	7.5e-15	71893000	16	4	NaN	1.91604	sp|O88455|DHCR7_MOUSE;tr|D3Z7G1|D3Z7G1_MOUSE;tr|D3YXR4|D3YXR4_MOUSE	sp|O88455|DHCR7_MOUSE	>sp|O88455|DHCR7_MOUSE 7-dehydrocholesterol reductase OS=Mus musculus GN=Dhcr7 PE=2 SV=1	0.78021	4;1;1	4;1;1	3	4	4	3	3	4	4	4	4	3	3	4	4	4	4	3	3	4	4	4	4
sp|Q9CQY5-2|MAGT1_MOUSE;tr|F6TBV1|F6TBV1_MOUSE;sp|Q9CQY5-3|MAGT1_MOUSE;sp|Q9CQY5|MAGT1_MOUSE;tr|F6WHL0|F6WHL0_MOUSE;tr|A2ADH1|A2ADH1_MOUSE	MAGT1_MOUSE Isoform 2 of Magnesium transporter protein 1 OS=Mus musculus GN=Magt1;>tr	>sp|Q9CQY5-2|MAGT1_MOUSE Isoform 2 of Magnesium transporter protein 1 OS=Mus musculus GN=Magt1;>tr|F6TBV1|F6TBV1_MOUSE Magnesium transporter protein 1 (Fragment) OS=Mus musculus GN=Magt1 PE=4 SV=1;>sp|Q9CQY5-3|MAGT1_MOUSE Isoform 3 of Magnesium transporter	0.511143	0.844842	0.981311	0.779099	+	1.51344	4.66667	4	1.61428e+07	1.57051e+07	1.71648e+07	1.13269e+07	8.7442e+06	8.69441e+06	1.34e-23	121450000	24	5	NaN	1.51344	sp|Q9CQY5-2|MAGT1_MOUSE;tr|F6TBV1|F6TBV1_MOUSE;sp|Q9CQY5-3|MAGT1_MOUSE;sp|Q9CQY5|MAGT1_MOUSE;tr|F6WHL0|F6WHL0_MOUSE;tr|A2ADH1|A2ADH1_MOUSE	sp|Q9CQY5-2|MAGT1_MOUSE;tr|F6TBV1|F6TBV1_MOUSE;sp|Q9CQY5-3|MAGT1_MOUSE;sp|Q9CQY5|MAGT1_MOUSE;tr|F6WHL0|F6WHL0_MOUSE;tr|A2ADH1|A2ADH1_MOUSE	>sp|Q9CQY5-2|MAGT1_MOUSE Isoform 2 of Magnesium transporter protein 1 OS=Mus musculus GN=Magt1;>tr|F6TBV1|F6TBV1_MOUSE Magnesium transporter protein 1 (Fragment) OS=Mus musculus GN=Magt1 PE=4 SV=1;>sp|Q9CQY5-3|MAGT1_MOUSE Isoform 3 of Magnesium transporter	0.779099	5;5;5;5;5;5	5;5;5;5;5;5	6	5	5	4	5	5	4	4	4	4	5	5	4	4	4	4	5	5	4	4	4
sp|P11928|OAS1A_MOUSE;tr|Q8K469|Q8K469_MOUSE	OAS1A_MOUSE 2-5-oligoadenylate synthase 1A OS=Mus musculus GN=Oas1a PE=2 SV=2;>tr	>sp|P11928|OAS1A_MOUSE 2-5-oligoadenylate synthase 1A OS=Mus musculus GN=Oas1a PE=2 SV=2;>tr|Q8K469|Q8K469_MOUSE 2-5olygoadenylate synthetase 1G OS=Mus musculus GN=Oas1g PE=2 SV=1	0.651356	0.941041	0.725563	0.772653	+	1.90631	8.66667	6.66667	4.03311e+07	4.33671e+07	4.432e+07	2.56779e+07	2.25881e+07	2.68028e+07	1.45e-101	321800000	61	11	NaN	1.90631	sp|P11928|OAS1A_MOUSE;tr|Q8K469|Q8K469_MOUSE;tr|Q05BJ7|Q05BJ7_MOUSE	sp|P11928|OAS1A_MOUSE;tr|Q8K469|Q8K469_MOUSE	>sp|P11928|OAS1A_MOUSE 2-5-oligoadenylate synthase 1A OS=Mus musculus GN=Oas1a PE=2 SV=2;>tr|Q8K469|Q8K469_MOUSE 2-5olygoadenylate synthetase 1G OS=Mus musculus GN=Oas1g PE=2 SV=1	0.772654	11;8;4	11;8;4	3	11	11	10	7	9	7	5	8	10	7	9	7	5	8	10	7	9	7	5	8
sp|P56212-2|ARP19_MOUSE;tr|E9Q827|E9Q827_MOUSE;tr|E9Q4B9|E9Q4B9_MOUSE	ARP19_MOUSE Isoform ARPP-16 of cAMP-regulated phosphoprotein 19 OS=Mus musculus GN=Arpp19;>tr	>sp|P56212-2|ARP19_MOUSE Isoform ARPP-16 of cAMP-regulated phosphoprotein 19 OS=Mus musculus GN=Arpp19;>tr|E9Q827|E9Q827_MOUSE cAMP-regulated phosphoprotein 19 OS=Mus musculus GN=Arpp19 PE=4 SV=1;>tr|E9Q4B9|E9Q4B9_MOUSE cAMP-regulated phosphoprotein 19 OS=	0.628338	1.00203	0.683973	0.771447	+	1.65719	4.33333	4	5.30078e+07	5.74791e+07	4.83593e+07	3.42918e+07	2.86992e+07	3.01009e+07	1.74e-41	387650000	27	5	NaN	1.65719	sp|P56212-2|ARP19_MOUSE;tr|E9Q827|E9Q827_MOUSE;tr|E9Q4B9|E9Q4B9_MOUSE;tr|E9PXD7|E9PXD7_MOUSE;sp|P60840-2|ENSA_MOUSE;sp|P60840|ENSA_MOUSE	sp|P56212-2|ARP19_MOUSE;tr|E9Q827|E9Q827_MOUSE;tr|E9Q4B9|E9Q4B9_MOUSE	>sp|P56212-2|ARP19_MOUSE Isoform ARPP-16 of cAMP-regulated phosphoprotein 19 OS=Mus musculus GN=Arpp19;>tr|E9Q827|E9Q827_MOUSE cAMP-regulated phosphoprotein 19 OS=Mus musculus GN=Arpp19 PE=4 SV=1;>tr|E9Q4B9|E9Q4B9_MOUSE cAMP-regulated phosphoprotein 19 OS=	0.771449	5;4;3;2;1;1	1;0;0;0;0;0	6	5	1	5	4	4	5	3	4	5	4	4	5	3	4	1	1	1	1	0	1
sp|P61222|ABCE1_MOUSE	ABCE1_MOUSE ATP-binding cassette sub-family E member 1 OS=Mus musculus GN=Abce1 PE=2 SV=1	>sp|P61222|ABCE1_MOUSE ATP-binding cassette sub-family E member 1 OS=Mus musculus GN=Abce1 PE=2 SV=1	0.791149	0.684982	0.811241	0.762457	+	2.58025	5.66667	3.33333	5.01256e+06	7.78969e+06	8.16977e+06	2.89668e+06	4.84529e+06	4.65586e+06	6.11e-17	48922000	17	6	6	2.58025	sp|P61222|ABCE1_MOUSE	sp|P61222|ABCE1_MOUSE	>sp|P61222|ABCE1_MOUSE ATP-binding cassette sub-family E member 1 OS=Mus musculus GN=Abce1 PE=2 SV=1	0.762457	6	6	1	6	6	6	6	5	3	3	4	6	6	5	3	3	4	6	6	5	3	3	4
sp|Q8C0I1|ADAS_MOUSE;tr|A2AL50|A2AL50_MOUSE;tr|H3BKN2|H3BKN2_MOUSE;tr|A2AL49|A2AL49_MOUSE	ADAS_MOUSE Alkyldihydroxyacetonephosphate synthase, peroxisomal OS=Mus musculus GN=Agps PE=1 SV=1;>tr	>sp|Q8C0I1|ADAS_MOUSE Alkyldihydroxyacetonephosphate synthase, peroxisomal OS=Mus musculus GN=Agps PE=1 SV=1;>tr|A2AL50|A2AL50_MOUSE Alkyldihydroxyacetonephosphate synthase, peroxisomal OS=Mus musculus GN=Agps PE=4 SV=1;>tr|H3BKN2|H3BKN2_MOUSE Alkyldihydro	0.894548	0.613983	0.778507	0.762346	+	1.95046	8.66667	8.66667	3.2124e+07	2.61619e+07	2.79737e+07	1.72799e+07	1.70939e+07	1.6308e+07	3.04e-59	215310000	49	11	NaN	1.95046	sp|Q8C0I1|ADAS_MOUSE;tr|A2AL50|A2AL50_MOUSE;tr|H3BKN2|H3BKN2_MOUSE;tr|A2AL49|A2AL49_MOUSE;tr|H3BIY5|H3BIY5_MOUSE	sp|Q8C0I1|ADAS_MOUSE;tr|A2AL50|A2AL50_MOUSE;tr|H3BKN2|H3BKN2_MOUSE;tr|A2AL49|A2AL49_MOUSE	>sp|Q8C0I1|ADAS_MOUSE Alkyldihydroxyacetonephosphate synthase, peroxisomal OS=Mus musculus GN=Agps PE=1 SV=1;>tr|A2AL50|A2AL50_MOUSE Alkyldihydroxyacetonephosphate synthase, peroxisomal OS=Mus musculus GN=Agps PE=4 SV=1;>tr|H3BKN2|H3BKN2_MOUSE Alkyldihydro	0.762346	11;11;9;8;1	11;11;9;8;1	5	11	11	9	9	8	9	8	9	9	9	8	9	8	9	9	9	8	9	8	9
sp|Q6P8I4|PCNP_MOUSE;tr|F8WI88|F8WI88_MOUSE;tr|D3YWA4|D3YWA4_MOUSE;tr|Q3TM89|Q3TM89_MOUSE	PCNP_MOUSE PEST proteolytic signal-containing nuclear protein OS=Mus musculus GN=Pcnp PE=1 SV=1;>tr	>sp|Q6P8I4|PCNP_MOUSE PEST proteolytic signal-containing nuclear protein OS=Mus musculus GN=Pcnp PE=1 SV=1;>tr|F8WI88|F8WI88_MOUSE PEST proteolytic signal-containing nuclear protein OS=Mus musculus GN=Pcnp PE=4 SV=1;>tr|D3YWA4|D3YWA4_MOUSE PEST proteolytic	0.749475	0.747844	0.787995	0.761771	+	3.52795	7.66667	7.66667	1.26061e+08	1.2003e+08	1.11071e+08	7.49825e+07	7.14776e+07	6.43265e+07	3.91e-69	873340000	64	8	NaN	3.52795	sp|Q6P8I4|PCNP_MOUSE;tr|F8WI88|F8WI88_MOUSE;tr|D3YWA4|D3YWA4_MOUSE;tr|Q3TM89|Q3TM89_MOUSE;tr|D6RGL8|D6RGL8_MOUSE;tr|D6RDQ3|D6RDQ3_MOUSE	sp|Q6P8I4|PCNP_MOUSE;tr|F8WI88|F8WI88_MOUSE;tr|D3YWA4|D3YWA4_MOUSE;tr|Q3TM89|Q3TM89_MOUSE	>sp|Q6P8I4|PCNP_MOUSE PEST proteolytic signal-containing nuclear protein OS=Mus musculus GN=Pcnp PE=1 SV=1;>tr|F8WI88|F8WI88_MOUSE PEST proteolytic signal-containing nuclear protein OS=Mus musculus GN=Pcnp PE=4 SV=1;>tr|D3YWA4|D3YWA4_MOUSE PEST proteolytic	0.761771	8;6;5;5;1;1	8;6;5;5;1;1	6	8	8	7	8	8	7	8	8	7	8	8	7	8	8	7	8	8	7	8	8
sp|Q9CWE0|MFR1L_MOUSE;tr|D3YW54|D3YW54_MOUSE;tr|D6RCX5|D6RCX5_MOUSE;tr|D3Z0X8|D3Z0X8_MOUSE	MFR1L_MOUSE Mitochondrial fission regulator 1-like OS=Mus musculus GN=Mtfr1l PE=1 SV=1;>tr	>sp|Q9CWE0|MFR1L_MOUSE Mitochondrial fission regulator 1-like OS=Mus musculus GN=Mtfr1l PE=1 SV=1;>tr|D3YW54|D3YW54_MOUSE Mitochondrial fission regulator 1-like (Fragment) OS=Mus musculus GN=Mtfr1l PE=4 SV=1;>tr|D6RCX5|D6RCX5_MOUSE Mitochondrial fission re	0.674865	0.724869	0.87287	0.757535	+	2.21454	11.6667	11	5.88613e+07	6.2074e+07	5.45494e+07	3.68697e+07	3.75578e+07	2.97872e+07	2.95e-54	454240000	68	13	NaN	2.21454	sp|Q9CWE0|MFR1L_MOUSE;tr|D3YW54|D3YW54_MOUSE;tr|D6RCX5|D6RCX5_MOUSE;tr|D3Z0X8|D3Z0X8_MOUSE;sp|Q9CWE0-2|MFR1L_MOUSE	sp|Q9CWE0|MFR1L_MOUSE;tr|D3YW54|D3YW54_MOUSE;tr|D6RCX5|D6RCX5_MOUSE;tr|D3Z0X8|D3Z0X8_MOUSE	>sp|Q9CWE0|MFR1L_MOUSE Mitochondrial fission regulator 1-like OS=Mus musculus GN=Mtfr1l PE=1 SV=1;>tr|D3YW54|D3YW54_MOUSE Mitochondrial fission regulator 1-like (Fragment) OS=Mus musculus GN=Mtfr1l PE=4 SV=1;>tr|D6RCX5|D6RCX5_MOUSE Mitochondrial fission re	0.757534	13;9;8;8;4	13;9;8;8;4	5	13	13	11	12	12	13	10	10	11	12	12	13	10	10	11	12	12	13	10	10
tr|E9QL31|E9QL31_MOUSE;sp|P98078-2|DAB2_MOUSE;sp|P98078|DAB2_MOUSE;tr|E9PX84|E9PX84_MOUSE;tr|Q3TRE6|Q3TRE6_MOUSE;sp|P98078-3|DAB2_MOUSE;tr|F6TQN9|F6TQN9_MOUSE	E9QL31_MOUSE Disabled homolog 2 OS=Mus musculus GN=Dab2 PE=4 SV=1;>sp	>tr|E9QL31|E9QL31_MOUSE Disabled homolog 2 OS=Mus musculus GN=Dab2 PE=4 SV=1;>sp|P98078-2|DAB2_MOUSE Isoform p93 of Disabled homolog 2 OS=Mus musculus GN=Dab2;>sp|P98078|DAB2_MOUSE Disabled homolog 2 OS=Mus musculus GN=Dab2 PE=1 SV=2;>tr|E9PX84|E9PX84_MOUS	0.656816	0.733119	0.878635	0.75619	+	2.13537	21.6667	18.6667	6.84778e+07	7.80297e+07	7.3242e+07	4.3434e+07	4.69429e+07	3.98355e+07	5.24e-153	578590000	107	25	NaN	2.13537	tr|E9QL31|E9QL31_MOUSE;sp|P98078-2|DAB2_MOUSE;sp|P98078|DAB2_MOUSE;tr|E9PX84|E9PX84_MOUSE;tr|Q3TRE6|Q3TRE6_MOUSE;sp|P98078-3|DAB2_MOUSE;tr|F6TQN9|F6TQN9_MOUSE;tr|Q9DCE6|Q9DCE6_MOUSE;tr|E0CXT5|E0CXT5_MOUSE;tr|E0CZ53|E0CZ53_MOUSE;tr|E0CYJ2|E0CYJ2_MOUSE	tr|E9QL31|E9QL31_MOUSE;sp|P98078-2|DAB2_MOUSE;sp|P98078|DAB2_MOUSE;tr|E9PX84|E9PX84_MOUSE;tr|Q3TRE6|Q3TRE6_MOUSE;sp|P98078-3|DAB2_MOUSE;tr|F6TQN9|F6TQN9_MOUSE	>tr|E9QL31|E9QL31_MOUSE Disabled homolog 2 OS=Mus musculus GN=Dab2 PE=4 SV=1;>sp|P98078-2|DAB2_MOUSE Isoform p93 of Disabled homolog 2 OS=Mus musculus GN=Dab2;>sp|P98078|DAB2_MOUSE Disabled homolog 2 OS=Mus musculus GN=Dab2 PE=1 SV=2;>tr|E9PX84|E9PX84_MOUS	0.75619	25;25;25;19;19;19;18;11;11;6;2	25;25;25;19;19;19;18;11;11;6;2	11	25	25	20	21	24	20	18	18	20	21	24	20	18	18	20	21	24	20	18	18
sp|E9Q1P8|I2BP2_MOUSE	I2BP2_MOUSE Interferon regulatory factor 2-binding protein 2 OS=Mus musculus GN=Irf2bp2 PE=1 SV=1	>sp|E9Q1P8|I2BP2_MOUSE Interferon regulatory factor 2-binding protein 2 OS=Mus musculus GN=Irf2bp2 PE=1 SV=1	0.578483	0.818871	0.850569	0.749308	+	1.88978	26.3333	22	1.57721e+08	1.4172e+08	1.67209e+08	1.05621e+08	8.03397e+07	9.27299e+07	0	1214600000	173	30	30	1.88978	sp|E9Q1P8|I2BP2_MOUSE	sp|E9Q1P8|I2BP2_MOUSE	>sp|E9Q1P8|I2BP2_MOUSE Interferon regulatory factor 2-binding protein 2 OS=Mus musculus GN=Irf2bp2 PE=1 SV=1	0.749307	30	26	1	30	26	27	25	27	23	22	21	27	25	27	23	22	21	24	22	23	20	19	19
sp|P35283|RAB12_MOUSE;tr|A2CG35|A2CG35_MOUSE	RAB12_MOUSE Ras-related protein Rab-12 OS=Mus musculus GN=Rab12 PE=1 SV=3;>tr	>sp|P35283|RAB12_MOUSE Ras-related protein Rab-12 OS=Mus musculus GN=Rab12 PE=1 SV=3;>tr|A2CG35|A2CG35_MOUSE Ras-related protein Rab-12 OS=Mus musculus GN=Rab12 PE=3 SV=1	0.608668	0.780122	0.846858	0.745216	+	2.04864	5.33333	3.66667	1.96662e+07	1.91148e+07	1.94931e+07	1.2897e+07	1.11309e+07	1.0838e+07	1.21e-21	138980000	22	7	NaN	2.04864	sp|P35283|RAB12_MOUSE;tr|A2CG35|A2CG35_MOUSE	sp|P35283|RAB12_MOUSE;tr|A2CG35|A2CG35_MOUSE	>sp|P35283|RAB12_MOUSE Ras-related protein Rab-12 OS=Mus musculus GN=Rab12 PE=1 SV=3;>tr|A2CG35|A2CG35_MOUSE Ras-related protein Rab-12 OS=Mus musculus GN=Rab12 PE=3 SV=1	0.745216	7;7	7;7	2	7	7	5	6	5	4	4	3	5	6	5	4	4	3	5	6	5	4	4	3
sp|P68510|1433F_MOUSE	1433F_MOUSE 14-3-3 protein eta OS=Mus musculus GN=Ywhah PE=1 SV=2	>sp|P68510|1433F_MOUSE 14-3-3 protein eta OS=Mus musculus GN=Ywhah PE=1 SV=2	0.647425	0.85019	0.718565	0.738727	+	2.19365	9.66667	9	5.01164e+07	5.33249e+07	4.51336e+07	3.19948e+07	2.95801e+07	2.74277e+07	4.16e-105	365940000	48	10	10	2.19365	sp|P68510|1433F_MOUSE	sp|P68510|1433F_MOUSE	>sp|P68510|1433F_MOUSE 14-3-3 protein eta OS=Mus musculus GN=Ywhah PE=1 SV=2	0.738727	16	10	1	16	10	14	16	16	13	13	14	9	10	10	10	8	9	9	10	10	10	8	9
sp|Q9QUJ7-2|ACSL4_MOUSE;sp|Q9QUJ7|ACSL4_MOUSE	ACSL4_MOUSE Isoform Short of Long-chain-fatty-acid--CoA ligase 4 OS=Mus musculus GN=Acsl4;>sp	>sp|Q9QUJ7-2|ACSL4_MOUSE Isoform Short of Long-chain-fatty-acid--CoA ligase 4 OS=Mus musculus GN=Acsl4;>sp|Q9QUJ7|ACSL4_MOUSE Long-chain-fatty-acid--CoA ligase 4 OS=Mus musculus GN=Acsl4 PE=2 SV=2	0.685945	0.75071	0.772317	0.736324	+	2.90666	14	9.66667	4.33271e+07	4.39076e+07	4.2193e+07	2.69321e+07	2.60952e+07	2.4703e+07	4.3e-76	307930000	69	16	NaN	2.90666	sp|Q9QUJ7-2|ACSL4_MOUSE;sp|Q9QUJ7|ACSL4_MOUSE	sp|Q9QUJ7-2|ACSL4_MOUSE;sp|Q9QUJ7|ACSL4_MOUSE	>sp|Q9QUJ7-2|ACSL4_MOUSE Isoform Short of Long-chain-fatty-acid--CoA ligase 4 OS=Mus musculus GN=Acsl4;>sp|Q9QUJ7|ACSL4_MOUSE Long-chain-fatty-acid--CoA ligase 4 OS=Mus musculus GN=Acsl4 PE=2 SV=2	0.736324	16;16	16;16	2	16	16	15	15	12	9	10	10	15	15	12	9	10	10	15	15	12	9	10	10
sp|Q922J9-2|FACR1_MOUSE;sp|Q922J9-3|FACR1_MOUSE;sp|Q922J9|FACR1_MOUSE;sp|Q922J9-4|FACR1_MOUSE;tr|D3Z4N9|D3Z4N9_MOUSE;tr|D3Z5W6|D3Z5W6_MOUSE	FACR1_MOUSE Isoform 2 of Fatty acyl-CoA reductase 1 OS=Mus musculus GN=Far1;>sp	>sp|Q922J9-2|FACR1_MOUSE Isoform 2 of Fatty acyl-CoA reductase 1 OS=Mus musculus GN=Far1;>sp|Q922J9-3|FACR1_MOUSE Isoform 3 of Fatty acyl-CoA reductase 1 OS=Mus musculus GN=Far1;>sp|Q922J9|FACR1_MOUSE Fatty acyl-CoA reductase 1 OS=Mus musculus GN=Far1 PE=1	0.752786	0.534431	0.899492	0.728903	+	1.68778	5	4	1.44261e+07	1.1412e+07	1.61191e+07	8.56111e+06	7.87916e+06	8.64092e+06	2.34e-26	105630000	21	6	NaN	1.68778	sp|Q922J9-2|FACR1_MOUSE;sp|Q922J9-3|FACR1_MOUSE;sp|Q922J9|FACR1_MOUSE;sp|Q922J9-4|FACR1_MOUSE;tr|D3Z4N9|D3Z4N9_MOUSE;tr|D3Z5W6|D3Z5W6_MOUSE	sp|Q922J9-2|FACR1_MOUSE;sp|Q922J9-3|FACR1_MOUSE;sp|Q922J9|FACR1_MOUSE;sp|Q922J9-4|FACR1_MOUSE;tr|D3Z4N9|D3Z4N9_MOUSE;tr|D3Z5W6|D3Z5W6_MOUSE	>sp|Q922J9-2|FACR1_MOUSE Isoform 2 of Fatty acyl-CoA reductase 1 OS=Mus musculus GN=Far1;>sp|Q922J9-3|FACR1_MOUSE Isoform 3 of Fatty acyl-CoA reductase 1 OS=Mus musculus GN=Far1;>sp|Q922J9|FACR1_MOUSE Fatty acyl-CoA reductase 1 OS=Mus musculus GN=Far1 PE=1	0.728903	6;6;6;6;5;4	6;6;6;6;5;4	6	6	6	5	5	5	5	5	2	5	5	5	5	5	2	5	5	5	5	5	2
tr|A2ACG7|A2ACG7_MOUSE;sp|Q9DBG6|RPN2_MOUSE	A2ACG7_MOUSE Dolichyl-diphosphooligosaccharide--protein glycosyltransferase subunit 2 OS=Mus musculus GN=Rpn2 PE=4 SV=1;>sp	>tr|A2ACG7|A2ACG7_MOUSE Dolichyl-diphosphooligosaccharide--protein glycosyltransferase subunit 2 OS=Mus musculus GN=Rpn2 PE=4 SV=1;>sp|Q9DBG6|RPN2_MOUSE Dolichyl-diphosphooligosaccharide--protein glycosyltransferase subunit 2 OS=Mus musculus GN=Rpn2 PE=2 S	0.524034	0.860061	0.802209	0.728768	+	1.70641	17	15	2.08291e+08	2.01261e+08	2.27368e+08	1.44851e+08	1.10879e+08	1.30389e+08	9.09e-262	1604100000	101	17	NaN	1.70641	tr|A2ACG7|A2ACG7_MOUSE;sp|Q9DBG6|RPN2_MOUSE	tr|A2ACG7|A2ACG7_MOUSE;sp|Q9DBG6|RPN2_MOUSE	>tr|A2ACG7|A2ACG7_MOUSE Dolichyl-diphosphooligosaccharide--protein glycosyltransferase subunit 2 OS=Mus musculus GN=Rpn2 PE=4 SV=1;>sp|Q9DBG6|RPN2_MOUSE Dolichyl-diphosphooligosaccharide--protein glycosyltransferase subunit 2 OS=Mus musculus GN=Rpn2 PE=2 S	0.728768	17;17	17;17	2	17	17	17	17	17	17	16	12	17	17	17	17	16	12	17	17	17	17	16	12
tr|Q3TMX0|Q3TMX0_MOUSE;sp|O08992|SDCB1_MOUSE;tr|H3BLG5|H3BLG5_MOUSE;tr|A2AKJ9|A2AKJ9_MOUSE;tr|A2AKJ6|A2AKJ6_MOUSE	Q3TMX0_MOUSE MCG4375, isoform CRA_b OS=Mus musculus GN=Sdcbp PE=2 SV=1;>sp	>tr|Q3TMX0|Q3TMX0_MOUSE MCG4375, isoform CRA_b OS=Mus musculus GN=Sdcbp PE=2 SV=1;>sp|O08992|SDCB1_MOUSE Syntenin-1 OS=Mus musculus GN=Sdcbp PE=1 SV=1;>tr|H3BLG5|H3BLG5_MOUSE Syntenin-1 (Fragment) OS=Mus musculus GN=Sdcbp PE=4 SV=1;>tr|A2AKJ9|A2AKJ9_MOUSE	0.658816	0.768377	0.738794	0.721996	+	2.68868	10.6667	9.66667	2.0109e+08	2.1188e+08	2.07879e+08	1.27371e+08	1.24391e+08	1.24569e+08	8.97e-182	1573000000	99	13	NaN	2.68868	tr|Q3TMX0|Q3TMX0_MOUSE;sp|O08992|SDCB1_MOUSE;tr|H3BLG5|H3BLG5_MOUSE;tr|A2AKJ9|A2AKJ9_MOUSE;tr|A2AKJ6|A2AKJ6_MOUSE;tr|A2AKJ5|A2AKJ5_MOUSE	tr|Q3TMX0|Q3TMX0_MOUSE;sp|O08992|SDCB1_MOUSE;tr|H3BLG5|H3BLG5_MOUSE;tr|A2AKJ9|A2AKJ9_MOUSE;tr|A2AKJ6|A2AKJ6_MOUSE	>tr|Q3TMX0|Q3TMX0_MOUSE MCG4375, isoform CRA_b OS=Mus musculus GN=Sdcbp PE=2 SV=1;>sp|O08992|SDCB1_MOUSE Syntenin-1 OS=Mus musculus GN=Sdcbp PE=1 SV=1;>tr|H3BLG5|H3BLG5_MOUSE Syntenin-1 (Fragment) OS=Mus musculus GN=Sdcbp PE=4 SV=1;>tr|A2AKJ9|A2AKJ9_MOUSE	0.721996	13;13;10;9;9;3	13;13;10;9;9;3	6	13	13	11	11	10	11	10	8	11	11	10	11	10	8	11	11	10	11	10	8
tr|F6V6T4|F6V6T4_MOUSE;sp|Q9R0Q3|TMED2_MOUSE;tr|Q8BPI2|Q8BPI2_MOUSE	F6V6T4_MOUSE Transmembrane emp24 domain-containing protein 2 (Fragment) OS=Mus musculus GN=Tmed2 PE=3 SV=1;>sp	>tr|F6V6T4|F6V6T4_MOUSE Transmembrane emp24 domain-containing protein 2 (Fragment) OS=Mus musculus GN=Tmed2 PE=3 SV=1;>sp|Q9R0Q3|TMED2_MOUSE Transmembrane emp24 domain-containing protein 2 OS=Mus musculus GN=Tmed2 PE=1 SV=1;>tr|Q8BPI2|Q8BPI2_MOUSE Transmem	0.638112	0.75887	0.751669	0.716217	+	2.5275	6.66667	5.33333	3.3854e+07	3.62802e+07	4.15528e+07	2.1753e+07	2.14398e+07	2.46791e+07	2.16e-104	295770000	35	7	NaN	2.5275	tr|F6V6T4|F6V6T4_MOUSE;sp|Q9R0Q3|TMED2_MOUSE;tr|Q8BPI2|Q8BPI2_MOUSE	tr|F6V6T4|F6V6T4_MOUSE;sp|Q9R0Q3|TMED2_MOUSE;tr|Q8BPI2|Q8BPI2_MOUSE	>tr|F6V6T4|F6V6T4_MOUSE Transmembrane emp24 domain-containing protein 2 (Fragment) OS=Mus musculus GN=Tmed2 PE=3 SV=1;>sp|Q9R0Q3|TMED2_MOUSE Transmembrane emp24 domain-containing protein 2 OS=Mus musculus GN=Tmed2 PE=1 SV=1;>tr|Q8BPI2|Q8BPI2_MOUSE Transmem	0.716217	7;7;4	7;7;4	3	7	7	6	7	7	4	7	5	6	7	7	4	7	5	6	7	7	4	7	5
sp|O35682|MYADM_MOUSE	MYADM_MOUSE Myeloid-associated differentiation marker OS=Mus musculus GN=Myadm PE=2 SV=2	>sp|O35682|MYADM_MOUSE Myeloid-associated differentiation marker OS=Mus musculus GN=Myadm PE=2 SV=2	0.813927	0.527375	0.804095	0.715132	+	1.7743	4	3.66667	1.0148e+08	7.91553e+07	9.61479e+07	5.77245e+07	5.49187e+07	5.50656e+07	1.87e-102	736120000	69	4	4	1.7743	sp|O35682|MYADM_MOUSE	sp|O35682|MYADM_MOUSE	>sp|O35682|MYADM_MOUSE Myeloid-associated differentiation marker OS=Mus musculus GN=Myadm PE=2 SV=2	0.715132	4	4	1	4	4	4	4	4	3	4	4	4	4	4	3	4	4	4	4	4	3	4	4
sp|Q80XQ2|TBCD5_MOUSE	TBCD5_MOUSE TBC1 domain family member 5 OS=Mus musculus GN=Tbc1d5 PE=1 SV=2	>sp|Q80XQ2|TBCD5_MOUSE TBC1 domain family member 5 OS=Mus musculus GN=Tbc1d5 PE=1 SV=2	0.802733	0.718556	0.622971	0.714753	+	2.28094	7.33333	5.33333	1.89322e+07	1.80909e+07	1.55761e+07	1.0853e+07	1.09941e+07	1.01139e+07	3.32e-37	132530000	27	9	9	2.28094	sp|Q80XQ2|TBCD5_MOUSE	sp|Q80XQ2|TBCD5_MOUSE	>sp|Q80XQ2|TBCD5_MOUSE TBC1 domain family member 5 OS=Mus musculus GN=Tbc1d5 PE=1 SV=2	0.714753	9	9	1	9	9	6	7	9	6	5	5	6	7	9	6	5	5	6	7	9	6	5	5
sp|Q9CQD1|RAB5A_MOUSE	RAB5A_MOUSE Ras-related protein Rab-5A OS=Mus musculus GN=Rab5a PE=1 SV=1	>sp|Q9CQD1|RAB5A_MOUSE Ras-related protein Rab-5A OS=Mus musculus GN=Rab5a PE=1 SV=1	0.874841	0.59552	0.662482	0.710948	+	1.86212	8.66667	7.33333	5.16845e+07	5.02667e+07	5.47646e+07	2.81838e+07	3.32667e+07	3.46003e+07	1.98e-203	417150000	59	9	9	1.86212	sp|Q9CQD1|RAB5A_MOUSE	sp|Q9CQD1|RAB5A_MOUSE	>sp|Q9CQD1|RAB5A_MOUSE Ras-related protein Rab-5A OS=Mus musculus GN=Rab5a PE=1 SV=1	0.710948	12	9	1	12	9	12	11	12	8	12	11	9	8	9	5	9	8	9	8	9	5	9	8
sp|Q9WTL7|LYPA2_MOUSE	LYPA2_MOUSE Acyl-protein thioesterase 2 OS=Mus musculus GN=Lypla2 PE=1 SV=1	>sp|Q9WTL7|LYPA2_MOUSE Acyl-protein thioesterase 2 OS=Mus musculus GN=Lypla2 PE=1 SV=1	0.727342	0.584331	0.811205	0.707626	+	2.06315	3	3	3.78504e+06	3.1972e+06	4.83148e+06	2.28618e+06	2.13241e+06	2.75353e+06	3.63e-11	31776000	8	4	4	2.06315	sp|Q9WTL7|LYPA2_MOUSE	sp|Q9WTL7|LYPA2_MOUSE	>sp|Q9WTL7|LYPA2_MOUSE Acyl-protein thioesterase 2 OS=Mus musculus GN=Lypla2 PE=1 SV=1	0.707626	4	4	1	4	4	2	3	4	4	3	2	2	3	4	4	3	2	2	3	4	4	3	2
tr|E9PXV7|E9PXV7_MOUSE;sp|O08808|DIAP1_MOUSE;tr|E9PV41|E9PV41_MOUSE;tr|Q6NS79|Q6NS79_MOUSE;tr|D3Z074|D3Z074_MOUSE	E9PXV7_MOUSE Protein diaphanous homolog 1 OS=Mus musculus GN=Diap1 PE=4 SV=1;>sp	>tr|E9PXV7|E9PXV7_MOUSE Protein diaphanous homolog 1 OS=Mus musculus GN=Diap1 PE=4 SV=1;>sp|O08808|DIAP1_MOUSE Protein diaphanous homolog 1 OS=Mus musculus GN=Diaph1 PE=1 SV=1;>tr|E9PV41|E9PV41_MOUSE Protein diaphanous homolog 1 OS=Mus musculus GN=Diap1 PE	0.735467	0.725016	0.660365	0.706949	+	2.95785	11.6667	8.66667	1.76401e+07	1.94778e+07	1.88031e+07	1.0595e+07	1.17839e+07	1.18971e+07	1.44e-47	136990000	39	14	NaN	2.95785	tr|E9PXV7|E9PXV7_MOUSE;sp|O08808|DIAP1_MOUSE;tr|E9PV41|E9PV41_MOUSE;tr|Q6NS79|Q6NS79_MOUSE;tr|D3Z074|D3Z074_MOUSE	tr|E9PXV7|E9PXV7_MOUSE;sp|O08808|DIAP1_MOUSE;tr|E9PV41|E9PV41_MOUSE;tr|Q6NS79|Q6NS79_MOUSE;tr|D3Z074|D3Z074_MOUSE	>tr|E9PXV7|E9PXV7_MOUSE Protein diaphanous homolog 1 OS=Mus musculus GN=Diap1 PE=4 SV=1;>sp|O08808|DIAP1_MOUSE Protein diaphanous homolog 1 OS=Mus musculus GN=Diaph1 PE=1 SV=1;>tr|E9PV41|E9PV41_MOUSE Protein diaphanous homolog 1 OS=Mus musculus GN=Diap1 PE	0.706949	14;14;14;13;13	14;14;14;13;13	5	14	14	12	11	12	10	10	6	12	11	12	10	10	6	12	11	12	10	10	6
tr|F6UND7|F6UND7_MOUSE;sp|P08103|HCK_MOUSE;sp|P08103-2|HCK_MOUSE	F6UND7_MOUSE Tyrosine-protein kinase HCK OS=Mus musculus GN=Hck PE=4 SV=1;>sp	>tr|F6UND7|F6UND7_MOUSE Tyrosine-protein kinase HCK OS=Mus musculus GN=Hck PE=4 SV=1;>sp|P08103|HCK_MOUSE Tyrosine-protein kinase HCK OS=Mus musculus GN=Hck PE=1 SV=4;>sp|P08103-2|HCK_MOUSE Isoform 2 of Tyrosine-protein kinase HCK OS=Mus musculus GN=Hck	0.62264	0.87204	0.588294	0.694325	+	1.791	29.3333	26	4.78322e+08	5.12248e+08	4.35753e+08	3.10663e+08	2.79879e+08	2.89828e+08	0	3794500000	249	32	NaN	1.791	tr|F6UND7|F6UND7_MOUSE;sp|P08103|HCK_MOUSE;sp|P08103-2|HCK_MOUSE	tr|F6UND7|F6UND7_MOUSE;sp|P08103|HCK_MOUSE;sp|P08103-2|HCK_MOUSE	>tr|F6UND7|F6UND7_MOUSE Tyrosine-protein kinase HCK OS=Mus musculus GN=Hck PE=4 SV=1;>sp|P08103|HCK_MOUSE Tyrosine-protein kinase HCK OS=Mus musculus GN=Hck PE=1 SV=4;>sp|P08103-2|HCK_MOUSE Isoform 2 of Tyrosine-protein kinase HCK OS=Mus musculus GN=Hck	0.694324	32;32;31	31;31;30	3	32	31	28	29	31	25	28	25	28	29	31	25	28	25	27	28	30	24	27	24
sp|P10923|OSTP_MOUSE;tr|F8WIP8|F8WIP8_MOUSE	OSTP_MOUSE Osteopontin OS=Mus musculus GN=Spp1 PE=1 SV=1;>tr	>sp|P10923|OSTP_MOUSE Osteopontin OS=Mus musculus GN=Spp1 PE=1 SV=1;>tr|F8WIP8|F8WIP8_MOUSE Osteopontin OS=Mus musculus GN=Spp1 PE=4 SV=1	0.811273	0.423989	0.845991	0.693751	+	1.44405	3.33333	2.33333	7.67821e+06	5.98687e+06	7.59119e+06	4.37572e+06	4.46242e+06	4.22318e+06	5.01e-15	57031000	10	4	NaN	1.44405	sp|P10923|OSTP_MOUSE;tr|F8WIP8|F8WIP8_MOUSE;tr|D3Z4N2|D3Z4N2_MOUSE	sp|P10923|OSTP_MOUSE;tr|F8WIP8|F8WIP8_MOUSE	>sp|P10923|OSTP_MOUSE Osteopontin OS=Mus musculus GN=Spp1 PE=1 SV=1;>tr|F8WIP8|F8WIP8_MOUSE Osteopontin OS=Mus musculus GN=Spp1 PE=4 SV=1	0.693751	4;4;1	4;4;1	3	4	4	3	3	4	3	2	2	3	3	4	3	2	2	3	3	4	3	2	2
sp|Q99P65|S29A3_MOUSE	S29A3_MOUSE Equilibrative nucleoside transporter 3 OS=Mus musculus GN=Slc29a3 PE=1 SV=1	>sp|Q99P65|S29A3_MOUSE Equilibrative nucleoside transporter 3 OS=Mus musculus GN=Slc29a3 PE=1 SV=1	0.725843	0.943812	0.407231	0.692295	+	1.32699	8.66667	6.33333	3.67392e+07	4.26285e+07	3.26227e+07	2.22142e+07	2.2161e+07	2.45997e+07	2.44e-31	286880000	33	9	NaN	1.32699	sp|Q99P65|S29A3_MOUSE;tr|D6RI95|D6RI95_MOUSE;tr|D3YWS9|D3YWS9_MOUSE	sp|Q99P65|S29A3_MOUSE	>sp|Q99P65|S29A3_MOUSE Equilibrative nucleoside transporter 3 OS=Mus musculus GN=Slc29a3 PE=1 SV=1	0.692296	9;2;2	9;2;2	3	9	9	8	9	9	6	8	5	8	9	9	6	8	5	8	9	9	6	8	5
sp|P63028|TCTP_MOUSE	TCTP_MOUSE Translationally-controlled tumor protein OS=Mus musculus GN=Tpt1 PE=1 SV=1	>sp|P63028|TCTP_MOUSE Translationally-controlled tumor protein OS=Mus musculus GN=Tpt1 PE=1 SV=1	0.681137	NaN	0.700876	0.691006	+	2.04133	2.33333	1.66667	1.14219e+07	9.93253e+06	8.17975e+06	7.12361e+06	0	5.03222e+06	1.83e-13	61218000	16	3	3	2.04133	sp|P63028|TCTP_MOUSE	sp|P63028|TCTP_MOUSE	>sp|P63028|TCTP_MOUSE Translationally-controlled tumor protein OS=Mus musculus GN=Tpt1 PE=1 SV=1	0.691007	3	3	1	3	3	3	2	2	2	1	2	3	2	2	2	1	2	3	2	2	2	1	2
sp|O35495|CDK14_MOUSE;sp|O35495-3|CDK14_MOUSE;sp|O35495-2|CDK14_MOUSE;tr|E9PVC7|E9PVC7_MOUSE	CDK14_MOUSE Cyclin-dependent kinase 14 OS=Mus musculus GN=Cdk14 PE=2 SV=2;>sp	>sp|O35495|CDK14_MOUSE Cyclin-dependent kinase 14 OS=Mus musculus GN=Cdk14 PE=2 SV=2;>sp|O35495-3|CDK14_MOUSE Isoform 3 of Cyclin-dependent kinase 14 OS=Mus musculus GN=Cdk14;>sp|O35495-2|CDK14_MOUSE Isoform 2 of Cyclin-dependent kinase 14 OS=Mus musculus	0.640973	0.645513	0.786186	0.690891	+	2.32549	6.33333	3	8.78436e+06	8.87544e+06	9.49861e+06	5.63326e+06	5.67375e+06	5.50795e+06	1.25e-31	64105000	16	7	NaN	2.32549	sp|O35495|CDK14_MOUSE;sp|O35495-3|CDK14_MOUSE;sp|O35495-2|CDK14_MOUSE;tr|E9PVC7|E9PVC7_MOUSE;tr|D3YV23|D3YV23_MOUSE;tr|D6RHB2|D6RHB2_MOUSE;tr|E9Q9M2|E9Q9M2_MOUSE	sp|O35495|CDK14_MOUSE;sp|O35495-3|CDK14_MOUSE;sp|O35495-2|CDK14_MOUSE;tr|E9PVC7|E9PVC7_MOUSE	>sp|O35495|CDK14_MOUSE Cyclin-dependent kinase 14 OS=Mus musculus GN=Cdk14 PE=2 SV=2;>sp|O35495-3|CDK14_MOUSE Isoform 3 of Cyclin-dependent kinase 14 OS=Mus musculus GN=Cdk14;>sp|O35495-2|CDK14_MOUSE Isoform 2 of Cyclin-dependent kinase 14 OS=Mus musculus	0.690891	8;7;6;6;3;3;3	7;6;5;5;3;3;3	7	8	7	7	8	7	4	4	4	6	7	6	3	3	3	6	7	6	3	3	3
tr|E9Q421|E9Q421_MOUSE;tr|Q8BXX3|Q8BXX3_MOUSE;sp|Q9CXY9|GPI8_MOUSE;tr|Q8BL63|Q8BL63_MOUSE	E9Q421_MOUSE GPI-anchor transamidase OS=Mus musculus GN=Pigk PE=4 SV=1;>tr	>tr|E9Q421|E9Q421_MOUSE GPI-anchor transamidase OS=Mus musculus GN=Pigk PE=4 SV=1;>tr|Q8BXX3|Q8BXX3_MOUSE GPI-anchor transamidase OS=Mus musculus GN=Pigk PE=2 SV=1;>sp|Q9CXY9|GPI8_MOUSE GPI-anchor transamidase OS=Mus musculus GN=Pigk PE=2 SV=2;>tr|Q8BL63|Q	0.554251	0.565942	0.946853	0.689015	+	1.47765	6	4.66667	1.49661e+07	1.60498e+07	1.89631e+07	1.0192e+07	1.0842e+07	9.83739e+06	4.86e-37	126620000	34	7	NaN	1.47765	tr|E9Q421|E9Q421_MOUSE;tr|Q8BXX3|Q8BXX3_MOUSE;sp|Q9CXY9|GPI8_MOUSE;tr|Q8BL63|Q8BL63_MOUSE	tr|E9Q421|E9Q421_MOUSE;tr|Q8BXX3|Q8BXX3_MOUSE;sp|Q9CXY9|GPI8_MOUSE;tr|Q8BL63|Q8BL63_MOUSE	>tr|E9Q421|E9Q421_MOUSE GPI-anchor transamidase OS=Mus musculus GN=Pigk PE=4 SV=1;>tr|Q8BXX3|Q8BXX3_MOUSE GPI-anchor transamidase OS=Mus musculus GN=Pigk PE=2 SV=1;>sp|Q9CXY9|GPI8_MOUSE GPI-anchor transamidase OS=Mus musculus GN=Pigk PE=2 SV=2;>tr|Q8BL63|Q	0.689016	7;7;7;6	7;7;7;6	4	7	7	7	6	5	5	5	4	7	6	5	5	5	4	7	6	5	5	5	4
sp|O35075|DSCR3_MOUSE	DSCR3_MOUSE Down syndrome critical region protein 3 homolog OS=Mus musculus GN=Dscr3 PE=2 SV=1	>sp|O35075|DSCR3_MOUSE Down syndrome critical region protein 3 homolog OS=Mus musculus GN=Dscr3 PE=2 SV=1	0.812474	0.718068	0.534729	0.688424	+	1.86203	7	6.33333	3.1057e+07	3.00338e+07	2.85332e+07	1.7684e+07	1.82579e+07	1.96961e+07	8.91e-98	226430000	30	8	8	1.86203	sp|O35075|DSCR3_MOUSE	sp|O35075|DSCR3_MOUSE	>sp|O35075|DSCR3_MOUSE Down syndrome critical region protein 3 homolog OS=Mus musculus GN=Dscr3 PE=2 SV=1	0.688423	8	8	1	8	8	7	6	8	6	7	6	7	6	8	6	7	6	7	6	8	6	7	6
sp|Q8BUK6|HOOK3_MOUSE	HOOK3_MOUSE Protein Hook homolog 3 OS=Mus musculus GN=Hook3 PE=1 SV=2	>sp|Q8BUK6|HOOK3_MOUSE Protein Hook homolog 3 OS=Mus musculus GN=Hook3 PE=1 SV=2	0.614671	0.51441	0.930111	0.686397	+	1.49867	15.6667	14	4.51139e+07	3.90868e+07	4.36375e+07	2.94632e+07	2.7364e+07	2.29018e+07	8.09e-109	330280000	57	19	NaN	1.49867	sp|Q8BUK6|HOOK3_MOUSE;tr|F6W1A2|F6W1A2_MOUSE;sp|Q8BIL5-2|HOOK1_MOUSE;sp|Q8BIL5|HOOK1_MOUSE	sp|Q8BUK6|HOOK3_MOUSE	>sp|Q8BUK6|HOOK3_MOUSE Protein Hook homolog 3 OS=Mus musculus GN=Hook3 PE=1 SV=2	0.686397	19;6;1;1	19;6;1;1	4	19	19	16	15	16	14	13	15	16	15	16	14	13	15	16	15	16	14	13	15
sp|Q9D1J1|NECP2_MOUSE	NECP2_MOUSE Adaptin ear-binding coat-associated protein 2 OS=Mus musculus GN=Necap2 PE=1 SV=1	>sp|Q9D1J1|NECP2_MOUSE Adaptin ear-binding coat-associated protein 2 OS=Mus musculus GN=Necap2 PE=1 SV=1	0.949393	0.681517	0.415841	0.68225	+	1.32446	5	3.66667	1.7053e+07	1.3484e+07	1.43761e+07	8.8308e+06	8.40737e+06	1.07761e+07	5.81e-33	110130000	26	6	NaN	1.32446	sp|Q9D1J1|NECP2_MOUSE;tr|F6RCM5|F6RCM5_MOUSE	sp|Q9D1J1|NECP2_MOUSE	>sp|Q9D1J1|NECP2_MOUSE Adaptin ear-binding coat-associated protein 2 OS=Mus musculus GN=Necap2 PE=1 SV=1	0.68225	6;2	6;2	2	6	6	5	5	5	5	3	3	5	5	5	5	3	3	5	5	5	5	3	3
sp|Q9ET30|TM9S3_MOUSE	TM9S3_MOUSE Transmembrane 9 superfamily member 3 OS=Mus musculus GN=Tm9sf3 PE=1 SV=1	>sp|Q9ET30|TM9S3_MOUSE Transmembrane 9 superfamily member 3 OS=Mus musculus GN=Tm9sf3 PE=1 SV=1	0.54814	0.607326	0.874139	0.676535	+	1.67228	10.6667	8.33333	7.36699e+07	6.53055e+07	7.79076e+07	5.03825e+07	4.28667e+07	4.2505e+07	1.32e-93	602000000	59	11	11	1.67228	sp|Q9ET30|TM9S3_MOUSE	sp|Q9ET30|TM9S3_MOUSE	>sp|Q9ET30|TM9S3_MOUSE Transmembrane 9 superfamily member 3 OS=Mus musculus GN=Tm9sf3 PE=1 SV=1	0.676535	11	11	1	11	11	10	11	11	8	10	7	10	11	11	8	10	7	10	11	11	8	10	7
tr|Q8BH40|Q8BH40_MOUSE;sp|O70439|STX7_MOUSE	Q8BH40_MOUSE Syntaxin 7 OS=Mus musculus GN=Stx7 PE=2 SV=1;>sp	>tr|Q8BH40|Q8BH40_MOUSE Syntaxin 7 OS=Mus musculus GN=Stx7 PE=2 SV=1;>sp|O70439|STX7_MOUSE Syntaxin-7 OS=Mus musculus GN=Stx7 PE=1 SV=3	0.652768	0.846316	0.527313	0.675466	+	1.73634	16.6667	15	6.38513e+08	5.95347e+08	5.33126e+08	4.06135e+08	3.31131e+08	3.69913e+08	0	4353700000	136	18	NaN	1.73634	tr|Q8BH40|Q8BH40_MOUSE;sp|O70439|STX7_MOUSE	tr|Q8BH40|Q8BH40_MOUSE;sp|O70439|STX7_MOUSE	>tr|Q8BH40|Q8BH40_MOUSE Syntaxin 7 OS=Mus musculus GN=Stx7 PE=2 SV=1;>sp|O70439|STX7_MOUSE Syntaxin-7 OS=Mus musculus GN=Stx7 PE=1 SV=3	0.675466	18;18	18;18	2	18	18	17	17	16	15	16	14	17	17	16	15	16	14	17	17	16	15	16	14
sp|Q61768|KINH_MOUSE;tr|E9QAK5|E9QAK5_MOUSE	KINH_MOUSE Kinesin-1 heavy chain OS=Mus musculus GN=Kif5b PE=1 SV=3;>tr	>sp|Q61768|KINH_MOUSE Kinesin-1 heavy chain OS=Mus musculus GN=Kif5b PE=1 SV=3;>tr|E9QAK5|E9QAK5_MOUSE Kinesin-1 heavy chain (Fragment) OS=Mus musculus GN=Kif5b PE=3 SV=1	0.502144	0.893684	0.630527	0.675452	+	1.55447	13	11.3333	2.15789e+07	2.13398e+07	2.2934e+07	1.5236e+07	1.1486e+07	1.48139e+07	2.02e-83	171050000	55	24	NaN	1.55447	sp|Q61768|KINH_MOUSE;tr|E9QAK5|E9QAK5_MOUSE;sp|P28738|KIF5C_MOUSE;tr|A2ARD4|A2ARD4_MOUSE	sp|Q61768|KINH_MOUSE;tr|E9QAK5|E9QAK5_MOUSE	>sp|Q61768|KINH_MOUSE Kinesin-1 heavy chain OS=Mus musculus GN=Kif5b PE=1 SV=3;>tr|E9QAK5|E9QAK5_MOUSE Kinesin-1 heavy chain (Fragment) OS=Mus musculus GN=Kif5b PE=3 SV=1	0.675451	24;16;4;1	20;12;0;0	4	24	20	16	10	13	12	6	16	16	10	13	12	6	16	13	8	11	10	4	13
tr|E9Q7G1|E9Q7G1_MOUSE;tr|D3YZZ5|D3YZZ5_MOUSE	E9Q7G1_MOUSE Protein Tmed7 OS=Mus musculus GN=Tmed7 PE=3 SV=1;>tr	>tr|E9Q7G1|E9Q7G1_MOUSE Protein Tmed7 OS=Mus musculus GN=Tmed7 PE=3 SV=1;>tr|D3YZZ5|D3YZZ5_MOUSE Protein Tmed7 OS=Mus musculus GN=Tmed7 PE=3 SV=1	0.523514	0.6453	0.83787	0.668895	+	1.73976	6.66667	6.33333	2.98758e+07	2.97358e+07	3.94067e+07	2.0784e+07	1.90121e+07	2.2047e+07	9.65e-33	260880000	38	8	NaN	1.73976	tr|E9Q7G1|E9Q7G1_MOUSE;tr|D3YZZ5|D3YZZ5_MOUSE	tr|E9Q7G1|E9Q7G1_MOUSE;tr|D3YZZ5|D3YZZ5_MOUSE	>tr|E9Q7G1|E9Q7G1_MOUSE Protein Tmed7 OS=Mus musculus GN=Tmed7 PE=3 SV=1;>tr|D3YZZ5|D3YZZ5_MOUSE Protein Tmed7 OS=Mus musculus GN=Tmed7 PE=3 SV=1	0.668895	8;8	8;8	2	8	8	7	6	7	7	6	6	7	6	7	7	6	6	7	6	7	7	6	6
sp|Q8K0B2-3|LMBD1_MOUSE;sp|Q8K0B2-2|LMBD1_MOUSE;sp|Q8K0B2|LMBD1_MOUSE	LMBD1_MOUSE Isoform 3 of Probable lysosomal cobalamin transporter OS=Mus musculus GN=Lmbrd1;>sp	>sp|Q8K0B2-3|LMBD1_MOUSE Isoform 3 of Probable lysosomal cobalamin transporter OS=Mus musculus GN=Lmbrd1;>sp|Q8K0B2-2|LMBD1_MOUSE Isoform 2 of Probable lysosomal cobalamin transporter OS=Mus musculus GN=Lmbrd1;>sp|Q8K0B2|LMBD1_MOUSE Probable lysosomal coba	0.721147	0.535579	0.740432	0.665719	+	2.02287	7.33333	6	1.0144e+08	1.0397e+08	1.0279e+08	6.15347e+07	7.17266e+07	6.15262e+07	9.49e-144	805240000	51	8	NaN	2.02287	sp|Q8K0B2-3|LMBD1_MOUSE;sp|Q8K0B2-2|LMBD1_MOUSE;sp|Q8K0B2|LMBD1_MOUSE	sp|Q8K0B2-3|LMBD1_MOUSE;sp|Q8K0B2-2|LMBD1_MOUSE;sp|Q8K0B2|LMBD1_MOUSE	>sp|Q8K0B2-3|LMBD1_MOUSE Isoform 3 of Probable lysosomal cobalamin transporter OS=Mus musculus GN=Lmbrd1;>sp|Q8K0B2-2|LMBD1_MOUSE Isoform 2 of Probable lysosomal cobalamin transporter OS=Mus musculus GN=Lmbrd1;>sp|Q8K0B2|LMBD1_MOUSE Probable lysosomal coba	0.665719	8;8;8	8;8;8	3	8	8	7	8	7	5	6	7	7	8	7	5	6	7	7	8	7	5	6	7
sp|Q8K2K6-3|AGFG1_MOUSE;sp|Q8K2K6-1|AGFG1_MOUSE;sp|Q8K2K6|AGFG1_MOUSE;sp|Q8K2K6-2|AGFG1_MOUSE	AGFG1_MOUSE Isoform 3 of Arf-GAP domain and FG repeat-containing protein 1 OS=Mus musculus GN=Agfg1;>sp	>sp|Q8K2K6-3|AGFG1_MOUSE Isoform 3 of Arf-GAP domain and FG repeat-containing protein 1 OS=Mus musculus GN=Agfg1;>sp|Q8K2K6-1|AGFG1_MOUSE Isoform 1 of Arf-GAP domain and FG repeat-containing protein 1 OS=Mus musculus GN=Agfg1;>sp|Q8K2K6|AGFG1_MOUSE Arf-GAP	0.663502	0.721177	0.610906	0.665195	+	2.64134	5.66667	6	2.81968e+07	2.5384e+07	2.56708e+07	1.7802e+07	1.53978e+07	1.68089e+07	2.06e-170	198820000	30	8	NaN	2.64134	sp|Q8K2K6-3|AGFG1_MOUSE;sp|Q8K2K6-1|AGFG1_MOUSE;sp|Q8K2K6|AGFG1_MOUSE;sp|Q8K2K6-2|AGFG1_MOUSE	sp|Q8K2K6-3|AGFG1_MOUSE;sp|Q8K2K6-1|AGFG1_MOUSE;sp|Q8K2K6|AGFG1_MOUSE;sp|Q8K2K6-2|AGFG1_MOUSE	>sp|Q8K2K6-3|AGFG1_MOUSE Isoform 3 of Arf-GAP domain and FG repeat-containing protein 1 OS=Mus musculus GN=Agfg1;>sp|Q8K2K6-1|AGFG1_MOUSE Isoform 1 of Arf-GAP domain and FG repeat-containing protein 1 OS=Mus musculus GN=Agfg1;>sp|Q8K2K6|AGFG1_MOUSE Arf-GAP	0.665195	8;8;8;6	8;8;8;6	4	8	8	5	6	6	8	5	5	5	6	6	8	5	5	5	6	6	8	5	5
sp|P46978|STT3A_MOUSE	STT3A_MOUSE Dolichyl-diphosphooligosaccharide--protein glycosyltransferase subunit STT3A OS=Mus musculus GN=Stt3a PE=1 SV=1	>sp|P46978|STT3A_MOUSE Dolichyl-diphosphooligosaccharide--protein glycosyltransferase subunit STT3A OS=Mus musculus GN=Stt3a PE=1 SV=1	0.526793	0.58135	0.883387	0.663843	+	1.57203	17.3333	14	7.38992e+07	7.75693e+07	9.33405e+07	5.12932e+07	5.1843e+07	5.05988e+07	1e-103	673980000	80	20	NaN	1.57203	sp|P46978|STT3A_MOUSE;tr|D3YZN5|D3YZN5_MOUSE;tr|F6YHG5|F6YHG5_MOUSE	sp|P46978|STT3A_MOUSE	>sp|P46978|STT3A_MOUSE Dolichyl-diphosphooligosaccharide--protein glycosyltransferase subunit STT3A OS=Mus musculus GN=Stt3a PE=1 SV=1	0.663843	20;5;1	19;4;1	3	20	19	17	17	18	14	15	13	17	17	18	14	15	13	16	16	17	13	14	12
sp|Q91YT8|TM63A_MOUSE	TM63A_MOUSE Transmembrane protein 63A OS=Mus musculus GN=Tmem63a PE=2 SV=1	>sp|Q91YT8|TM63A_MOUSE Transmembrane protein 63A OS=Mus musculus GN=Tmem63a PE=2 SV=1	0.719698	0.724438	0.541122	0.661753	+	2.08568	11	9.33333	5.77484e+07	5.53439e+07	5.09648e+07	3.50663e+07	3.34958e+07	3.50251e+07	5.09e-65	422100000	45	12	NaN	2.08568	sp|Q91YT8|TM63A_MOUSE;tr|E0CX44|E0CX44_MOUSE;tr|E0CXM3|E0CXM3_MOUSE	sp|Q91YT8|TM63A_MOUSE	>sp|Q91YT8|TM63A_MOUSE Transmembrane protein 63A OS=Mus musculus GN=Tmem63a PE=2 SV=1	0.661753	12;1;1	12;1;1	3	12	12	9	12	12	10	11	7	9	12	12	10	11	7	9	12	12	10	11	7
sp|Q9EPE9|AT131_MOUSE	AT131_MOUSE Probable cation-transporting ATPase 13A1 OS=Mus musculus GN=Atp13a1 PE=2 SV=2	>sp|Q9EPE9|AT131_MOUSE Probable cation-transporting ATPase 13A1 OS=Mus musculus GN=Atp13a1 PE=2 SV=2	0.509565	0.722012	0.712119	0.647899	+	1.94984	10.6667	10	2.13231e+07	1.95151e+07	2.14719e+07	1.49779e+07	1.1831e+07	1.31069e+07	6.59e-52	158960000	47	14	14	1.94984	sp|Q9EPE9|AT131_MOUSE	sp|Q9EPE9|AT131_MOUSE	>sp|Q9EPE9|AT131_MOUSE Probable cation-transporting ATPase 13A1 OS=Mus musculus GN=Atp13a1 PE=2 SV=2	0.647899	14	14	1	14	14	12	10	10	13	8	9	12	10	10	13	8	9	12	10	10	13	8	9
sp|Q91YQ5|RPN1_MOUSE	RPN1_MOUSE Dolichyl-diphosphooligosaccharide--protein glycosyltransferase subunit 1 OS=Mus musculus GN=Rpn1 PE=2 SV=1	>sp|Q91YQ5|RPN1_MOUSE Dolichyl-diphosphooligosaccharide--protein glycosyltransferase subunit 1 OS=Mus musculus GN=Rpn1 PE=2 SV=1	0.608045	0.628198	0.679525	0.638589	+	2.95528	36.3333	31	4.73456e+08	4.32185e+08	4.78608e+08	3.10628e+08	2.79621e+08	2.98827e+08	0	3591200000	258	37	37	2.95528	sp|Q91YQ5|RPN1_MOUSE	sp|Q91YQ5|RPN1_MOUSE	>sp|Q91YQ5|RPN1_MOUSE Dolichyl-diphosphooligosaccharide--protein glycosyltransferase subunit 1 OS=Mus musculus GN=Rpn1 PE=2 SV=1	0.63859	37	37	1	37	37	37	36	36	29	33	31	37	36	36	29	33	31	37	36	36	29	33	31
sp|Q9JHL0|NTAL_MOUSE;sp|Q9JHL0-2|NTAL_MOUSE	NTAL_MOUSE Linker for activation of T-cells family member 2 OS=Mus musculus GN=Lat2 PE=1 SV=1;>sp	>sp|Q9JHL0|NTAL_MOUSE Linker for activation of T-cells family member 2 OS=Mus musculus GN=Lat2 PE=1 SV=1;>sp|Q9JHL0-2|NTAL_MOUSE Isoform 2 of Linker for activation of T-cells family member 2 OS=Mus musculus GN=Lat2	0.604375	0.829757	0.467709	0.633947	+	1.57477	4	3.66667	2.26329e+07	2.77128e+07	1.9358e+07	1.48871e+07	1.55919e+07	1.39981e+07	7.26e-89	181630000	33	4	NaN	1.57477	sp|Q9JHL0|NTAL_MOUSE;sp|Q9JHL0-2|NTAL_MOUSE	sp|Q9JHL0|NTAL_MOUSE;sp|Q9JHL0-2|NTAL_MOUSE	>sp|Q9JHL0|NTAL_MOUSE Linker for activation of T-cells family member 2 OS=Mus musculus GN=Lat2 PE=1 SV=1;>sp|Q9JHL0-2|NTAL_MOUSE Isoform 2 of Linker for activation of T-cells family member 2 OS=Mus musculus GN=Lat2	0.633947	4;3	4;3	2	4	4	4	4	4	3	4	4	4	4	4	3	4	4	4	4	4	3	4	4
sp|P35276|RAB3D_MOUSE;tr|D3YWL1|D3YWL1_MOUSE;tr|D3YW33|D3YW33_MOUSE	RAB3D_MOUSE Ras-related protein Rab-3D OS=Mus musculus GN=Rab3d PE=1 SV=1;>tr	>sp|P35276|RAB3D_MOUSE Ras-related protein Rab-3D OS=Mus musculus GN=Rab3d PE=1 SV=1;>tr|D3YWL1|D3YWL1_MOUSE Ras-related protein Rab-3D (Fragment) OS=Mus musculus GN=Rab3d PE=4 SV=1;>tr|D3YW33|D3YW33_MOUSE RAB3D, member RAS oncogene family, isoform CRA_b O	0.700822	0.541359	0.654311	0.632164	+	2.25472	8.66667	7	4.48436e+07	3.45279e+07	4.09959e+07	2.75893e+07	2.37252e+07	2.60477e+07	7.17e-59	318960000	48	9	NaN	2.25472	sp|P35276|RAB3D_MOUSE;tr|D3YWL1|D3YWL1_MOUSE;tr|D3YW33|D3YW33_MOUSE;sp|P62823|RAB3C_MOUSE	sp|P35276|RAB3D_MOUSE;tr|D3YWL1|D3YWL1_MOUSE;tr|D3YW33|D3YW33_MOUSE	>sp|P35276|RAB3D_MOUSE Ras-related protein Rab-3D OS=Mus musculus GN=Rab3d PE=1 SV=1;>tr|D3YWL1|D3YWL1_MOUSE Ras-related protein Rab-3D (Fragment) OS=Mus musculus GN=Rab3d PE=4 SV=1;>tr|D3YW33|D3YW33_MOUSE RAB3D, member RAS oncogene family, isoform CRA_b O	0.632164	11;6;6;2	8;4;4;1	4	11	8	11	11	10	10	8	9	9	9	8	8	6	7	8	8	7	7	5	6
sp|P61021|RAB5B_MOUSE	RAB5B_MOUSE Ras-related protein Rab-5B OS=Mus musculus GN=Rab5b PE=1 SV=1	>sp|P61021|RAB5B_MOUSE Ras-related protein Rab-5B OS=Mus musculus GN=Rab5b PE=1 SV=1	0.859962	0.55919	0.47733	0.632161	+	1.4917	7	6	4.75598e+07	4.58268e+07	4.57341e+07	2.62041e+07	3.11021e+07	3.28511e+07	3.33e-121	432670000	44	7	7	1.4917	sp|P61021|RAB5B_MOUSE	sp|P61021|RAB5B_MOUSE	>sp|P61021|RAB5B_MOUSE Ras-related protein Rab-5B OS=Mus musculus GN=Rab5b PE=1 SV=1	0.632161	10	7	1	10	7	10	10	10	8	10	9	7	7	7	5	7	6	7	7	7	5	7	6
sp|Q8BJ48|NAGPA_MOUSE;tr|D3Z6C9|D3Z6C9_MOUSE	NAGPA_MOUSE N-acetylglucosamine-1-phosphodiester alpha-N-acetylglucosaminidase OS=Mus musculus GN=Nagpa PE=2 SV=2;>tr	>sp|Q8BJ48|NAGPA_MOUSE N-acetylglucosamine-1-phosphodiester alpha-N-acetylglucosaminidase OS=Mus musculus GN=Nagpa PE=2 SV=2;>tr|D3Z6C9|D3Z6C9_MOUSE N-acetylglucosamine-1-phosphodiester alpha-N-acetylglucosaminidase OS=Mus musculus GN=Nagpa PE=4 SV=1	0.607239	0.662124	0.626414	0.631926	+	3.1891	7	7.66667	2.35603e+07	2.59992e+07	2.22962e+07	1.54661e+07	1.64301e+07	1.44431e+07	2.14e-40	196880000	27	11	NaN	3.1891	sp|Q8BJ48|NAGPA_MOUSE;tr|D3Z6C9|D3Z6C9_MOUSE	sp|Q8BJ48|NAGPA_MOUSE;tr|D3Z6C9|D3Z6C9_MOUSE	>sp|Q8BJ48|NAGPA_MOUSE N-acetylglucosamine-1-phosphodiester alpha-N-acetylglucosaminidase OS=Mus musculus GN=Nagpa PE=2 SV=2;>tr|D3Z6C9|D3Z6C9_MOUSE N-acetylglucosamine-1-phosphodiester alpha-N-acetylglucosaminidase OS=Mus musculus GN=Nagpa PE=4 SV=1	0.631926	11;6	11;6	2	11	11	6	7	8	8	9	6	6	7	8	8	9	6	6	7	8	8	9	6
sp|P35278|RAB5C_MOUSE;tr|Q8C266|Q8C266_MOUSE	RAB5C_MOUSE Ras-related protein Rab-5C OS=Mus musculus GN=Rab5c PE=1 SV=2;>tr	>sp|P35278|RAB5C_MOUSE Ras-related protein Rab-5C OS=Mus musculus GN=Rab5c PE=1 SV=2;>tr|Q8C266|Q8C266_MOUSE Ras-related protein Rab-5C OS=Mus musculus GN=Rab5c PE=2 SV=1	0.66564	0.486542	0.737397	0.62986	+	1.86212	15.6667	15	3.44112e+08	3.28678e+08	3.56541e+08	2.1693e+08	2.3459e+08	2.1386e+08	0	2920900000	199	16	NaN	1.86212	sp|P35278|RAB5C_MOUSE;tr|Q8C266|Q8C266_MOUSE;tr|A2A5F5|A2A5F5_MOUSE;tr|A2A5F6|A2A5F6_MOUSE	sp|P35278|RAB5C_MOUSE;tr|Q8C266|Q8C266_MOUSE	>sp|P35278|RAB5C_MOUSE Ras-related protein Rab-5C OS=Mus musculus GN=Rab5c PE=1 SV=2;>tr|Q8C266|Q8C266_MOUSE Ras-related protein Rab-5C OS=Mus musculus GN=Rab5c PE=2 SV=1	0.62986	16;14;3;2	13;11;1;1	4	16	13	16	16	15	15	15	15	16	16	15	15	15	15	13	13	12	12	12	12
sp|Q99KF1|TMED9_MOUSE	TMED9_MOUSE Transmembrane emp24 domain-containing protein 9 OS=Mus musculus GN=Tmed9 PE=2 SV=2	>sp|Q99KF1|TMED9_MOUSE Transmembrane emp24 domain-containing protein 9 OS=Mus musculus GN=Tmed9 PE=2 SV=2	0.518257	0.528821	0.841625	0.629568	+	1.56491	8	6.33333	2.1512e+07	2.1572e+07	2.90958e+07	1.502e+07	1.4952e+07	1.6236e+07	1.24e-113	188140000	42	10	10	1.56491	sp|Q99KF1|TMED9_MOUSE	sp|Q99KF1|TMED9_MOUSE	>sp|Q99KF1|TMED9_MOUSE Transmembrane emp24 domain-containing protein 9 OS=Mus musculus GN=Tmed9 PE=2 SV=2	0.629568	10	9	1	10	9	8	8	8	6	7	6	8	8	8	6	7	6	7	7	7	5	6	6
sp|Q9QYE6|GOGA5_MOUSE	GOGA5_MOUSE Golgin subfamily A member 5 OS=Mus musculus GN=Golga5 PE=1 SV=2	>sp|Q9QYE6|GOGA5_MOUSE Golgin subfamily A member 5 OS=Mus musculus GN=Golga5 PE=1 SV=2	0.554547	0.471409	0.845644	0.623867	+	1.50145	9.33333	7.33333	1.24051e+07	1.14301e+07	1.17371e+07	8.44617e+06	8.24404e+06	6.53116e+06	5.31e-43	96715000	41	13	13	1.50145	sp|Q9QYE6|GOGA5_MOUSE	sp|Q9QYE6|GOGA5_MOUSE	>sp|Q9QYE6|GOGA5_MOUSE Golgin subfamily A member 5 OS=Mus musculus GN=Golga5 PE=1 SV=2	0.623867	13	13	1	13	13	9	7	12	9	8	5	9	7	12	9	8	5	9	7	12	9	8	5
sp|Q76MZ3|2AAA_MOUSE	2AAA_MOUSE Serine/threonine-protein phosphatase 2A 65 kDa regulatory subunit A alpha isoform OS=Mus musculus GN=Ppp2r1a PE=1 SV=3	>sp|Q76MZ3|2AAA_MOUSE Serine/threonine-protein phosphatase 2A 65 kDa regulatory subunit A alpha isoform OS=Mus musculus GN=Ppp2r1a PE=1 SV=3	0.61307	0.753071	0.504039	0.623393	+	1.88257	13.3333	12	3.65401e+07	3.75941e+07	3.6121e+07	2.38902e+07	2.23059e+07	2.54701e+07	2.85e-70	291280000	62	16	NaN	1.88257	sp|Q76MZ3|2AAA_MOUSE;tr|G3UWL2|G3UWL2_MOUSE;tr|H3BLQ0|H3BLQ0_MOUSE;sp|Q7TNP2|2AAB_MOUSE;tr|H3BLE7|H3BLE7_MOUSE;tr|Q3TTF6|Q3TTF6_MOUSE;tr|H3BKU1|H3BKU1_MOUSE;tr|G3UWS4|G3UWS4_MOUSE;tr|H3BIV7|H3BIV7_MOUSE	sp|Q76MZ3|2AAA_MOUSE	>sp|Q76MZ3|2AAA_MOUSE Serine/threonine-protein phosphatase 2A 65 kDa regulatory subunit A alpha isoform OS=Mus musculus GN=Ppp2r1a PE=1 SV=3	0.623393	16;3;3;3;3;3;3;3;1	16;3;3;3;3;3;3;3;1	9	16	16	11	15	14	14	12	10	11	15	14	14	12	10	11	15	14	14	12	10
sp|Q6PHN9|RAB35_MOUSE	RAB35_MOUSE Ras-related protein Rab-35 OS=Mus musculus GN=Rab35 PE=1 SV=1	>sp|Q6PHN9|RAB35_MOUSE Ras-related protein Rab-35 OS=Mus musculus GN=Rab35 PE=1 SV=1	0.55049	0.686634	0.609719	0.615614	+	2.39003	14.6667	12.6667	1.77611e+08	1.77452e+08	1.70161e+08	1.21269e+08	1.1025e+08	1.11509e+08	1.04e-107	1378600000	94	16	NaN	2.39003	sp|Q6PHN9|RAB35_MOUSE;sp|Q923S9|RAB30_MOUSE;tr|S4R1W7|S4R1W7_MOUSE;tr|D3Z444|D3Z444_MOUSE;tr|Q8BNU1|Q8BNU1_MOUSE;tr|Q8BQX0|Q8BQX0_MOUSE;tr|Q544E8|Q544E8_MOUSE;sp|Q9JKM7|RAB37_MOUSE;sp|Q504M8|RAB26_MOUSE;tr|H3BLG3|H3BLG3_MOUSE	sp|Q6PHN9|RAB35_MOUSE	>sp|Q6PHN9|RAB35_MOUSE Ras-related protein Rab-35 OS=Mus musculus GN=Rab35 PE=1 SV=1	0.615614	16;3;2;1;1;1;1;1;1;1	15;2;2;0;0;0;0;0;0;0	10	16	15	15	15	14	13	15	10	15	15	14	13	15	10	14	14	13	13	14	9
sp|P26443|DHE3_MOUSE	DHE3_MOUSE Glutamate dehydrogenase 1, mitochondrial OS=Mus musculus GN=Glud1 PE=1 SV=1	>sp|P26443|DHE3_MOUSE Glutamate dehydrogenase 1, mitochondrial OS=Mus musculus GN=Glud1 PE=1 SV=1	0.572707	0.455784	0.815692	0.614728	+	1.54562	24.6667	23.6667	2.91293e+08	2.37001e+08	3.47096e+08	1.95848e+08	1.72799e+08	1.97201e+08	1.85e-268	2372400000	167	26	NaN	1.54562	sp|P26443|DHE3_MOUSE;tr|F7CFA5|F7CFA5_MOUSE	sp|P26443|DHE3_MOUSE	>sp|P26443|DHE3_MOUSE Glutamate dehydrogenase 1, mitochondrial OS=Mus musculus GN=Glud1 PE=1 SV=1	0.614728	26;7	26;7	2	26	26	23	25	26	24	25	22	23	25	26	24	25	22	23	25	26	24	25	22
sp|P14069|S10A6_MOUSE	S10A6_MOUSE Protein S100-A6 OS=Mus musculus GN=S100a6 PE=1 SV=3	>sp|P14069|S10A6_MOUSE Protein S100-A6 OS=Mus musculus GN=S100a6 PE=1 SV=3	0.585805	NaN	0.643423	0.614614	+	1.52551	2.66667	2.33333	3.34234e+07	3.13841e+07	3.6186e+07	2.2269e+07	0	2.31659e+07	3.14e-09	244470000	14	4	4	1.52551	sp|P14069|S10A6_MOUSE	sp|P14069|S10A6_MOUSE	>sp|P14069|S10A6_MOUSE Protein S100-A6 OS=Mus musculus GN=S100a6 PE=1 SV=3	0.614614	4	4	1	4	4	3	3	2	2	1	4	3	3	2	2	1	4	3	3	2	2	1	4
sp|Q62087|PON3_MOUSE	PON3_MOUSE Serum paraoxonase/lactonase 3 OS=Mus musculus GN=Pon3 PE=1 SV=2	>sp|Q62087|PON3_MOUSE Serum paraoxonase/lactonase 3 OS=Mus musculus GN=Pon3 PE=1 SV=2	0.671011	0.468411	0.703631	0.614351	+	1.8526	7.33333	6	2.23398e+07	2.1274e+07	2.09908e+07	1.4031e+07	1.53759e+07	1.2889e+07	2.76e-54	164960000	37	8	8	1.8526	sp|Q62087|PON3_MOUSE	sp|Q62087|PON3_MOUSE	>sp|Q62087|PON3_MOUSE Serum paraoxonase/lactonase 3 OS=Mus musculus GN=Pon3 PE=1 SV=2	0.614351	8	8	1	8	8	7	8	7	7	6	5	7	8	7	7	6	5	7	8	7	7	6	5
sp|P58681|TLR7_MOUSE	TLR7_MOUSE Toll-like receptor 7 OS=Mus musculus GN=Tlr7 PE=1 SV=1	>sp|P58681|TLR7_MOUSE Toll-like receptor 7 OS=Mus musculus GN=Tlr7 PE=1 SV=1	0.53439	0.768538	0.536787	0.613238	+	1.80524	26.6667	27.6667	3.55001e+08	3.88508e+08	3.55746e+08	2.45109e+08	2.2806e+08	2.45222e+08	0	2994000000	224	34	34	1.80524	sp|P58681|TLR7_MOUSE	sp|P58681|TLR7_MOUSE	>sp|P58681|TLR7_MOUSE Toll-like receptor 7 OS=Mus musculus GN=Tlr7 PE=1 SV=1	0.613238	34	34	1	34	34	27	27	26	26	28	29	27	27	26	26	28	29	27	27	26	26	28	29
tr|A2ANX3|A2ANX3_MOUSE	A2ANX3_MOUSE Protein Atp8b4 OS=Mus musculus GN=Atp8b4 PE=4 SV=1	>tr|A2ANX3|A2ANX3_MOUSE Protein Atp8b4 OS=Mus musculus GN=Atp8b4 PE=4 SV=1	0.632241	0.58216	0.60635	0.606917	+	3.2463	7.33333	5	9.65562e+06	1.3322e+07	1.228e+07	6.2296e+06	8.89857e+06	8.06622e+06	5.43e-24	91393000	25	10	NaN	3.2463	tr|A2ANX3|A2ANX3_MOUSE;tr|A2ANX2|A2ANX2_MOUSE;tr|F2Z411|F2Z411_MOUSE	tr|A2ANX3|A2ANX3_MOUSE	>tr|A2ANX3|A2ANX3_MOUSE Protein Atp8b4 OS=Mus musculus GN=Atp8b4 PE=4 SV=1	0.606917	10;2;2	10;2;2	3	10	10	6	8	8	6	4	5	6	8	8	6	4	5	6	8	8	6	4	5
sp|Q99NH8|TREM2_MOUSE;sp|Q99NH8-2|TREM2_MOUSE	TREM2_MOUSE Triggering receptor expressed on myeloid cells 2 OS=Mus musculus GN=Trem2 PE=1 SV=1;>sp	>sp|Q99NH8|TREM2_MOUSE Triggering receptor expressed on myeloid cells 2 OS=Mus musculus GN=Trem2 PE=1 SV=1;>sp|Q99NH8-2|TREM2_MOUSE Isoform 2 of Triggering receptor expressed on myeloid cells 2 OS=Mus musculus GN=Trem2	0.665544	0.378655	0.761729	0.601976	+	1.46034	5.33333	5.33333	3.11652e+07	2.61042e+07	2.65009e+07	1.96481e+07	2.0078e+07	1.563e+07	4.08e-28	219220000	27	6	NaN	1.46034	sp|Q99NH8|TREM2_MOUSE;sp|Q99NH8-2|TREM2_MOUSE	sp|Q99NH8|TREM2_MOUSE;sp|Q99NH8-2|TREM2_MOUSE	>sp|Q99NH8|TREM2_MOUSE Triggering receptor expressed on myeloid cells 2 OS=Mus musculus GN=Trem2 PE=1 SV=1;>sp|Q99NH8-2|TREM2_MOUSE Isoform 2 of Triggering receptor expressed on myeloid cells 2 OS=Mus musculus GN=Trem2	0.601976	6;5	6;5	2	6	6	5	5	6	6	5	5	5	5	6	6	5	5	5	5	6	6	5	5
sp|P07901|HS90A_MOUSE	HS90A_MOUSE Heat shock protein HSP 90-alpha OS=Mus musculus GN=Hsp90aa1 PE=1 SV=4	>sp|P07901|HS90A_MOUSE Heat shock protein HSP 90-alpha OS=Mus musculus GN=Hsp90aa1 PE=1 SV=4	0.701846	0.623671	0.479147	0.601555	+	1.93721	10	7.66667	4.58163e+07	5.13902e+07	4.58458e+07	2.8167e+07	3.33526e+07	3.28897e+07	7.79e-176	380240000	58	11	NaN	1.93721	sp|P07901|HS90A_MOUSE;tr|B7ZC50|B7ZC50_MOUSE	sp|P07901|HS90A_MOUSE	>sp|P07901|HS90A_MOUSE Heat shock protein HSP 90-alpha OS=Mus musculus GN=Hsp90aa1 PE=1 SV=4	0.601555	23;4	11;1	2	23	11	21	22	22	18	21	17	9	11	10	8	9	6	9	11	10	8	9	6
sp|P61028|RAB8B_MOUSE	RAB8B_MOUSE Ras-related protein Rab-8B OS=Mus musculus GN=Rab8b PE=1 SV=1	>sp|P61028|RAB8B_MOUSE Ras-related protein Rab-8B OS=Mus musculus GN=Rab8b PE=1 SV=1	0.390169	0.559991	0.852695	0.600952	+	1.32797	7.66667	7	9.73711e+07	9.94855e+07	1.13491e+08	7.42985e+07	6.74823e+07	6.28449e+07	2.15e-84	835350000	65	10	10	1.32797	sp|P61028|RAB8B_MOUSE	sp|P61028|RAB8B_MOUSE	>sp|P61028|RAB8B_MOUSE Ras-related protein Rab-8B OS=Mus musculus GN=Rab8b PE=1 SV=1	0.600952	15	8	1	15	8	12	11	12	12	10	12	8	7	8	8	5	8	7	7	8	6	5	7
tr|D3Z7C8|D3Z7C8_MOUSE;sp|O35855|BCAT2_MOUSE;tr|O88374|O88374_MOUSE	D3Z7C8_MOUSE Branched-chain-amino-acid aminotransferase OS=Mus musculus GN=Bcat2 PE=3 SV=1;>sp	>tr|D3Z7C8|D3Z7C8_MOUSE Branched-chain-amino-acid aminotransferase OS=Mus musculus GN=Bcat2 PE=3 SV=1;>sp|O35855|BCAT2_MOUSE Branched-chain-amino-acid aminotransferase, mitochondrial OS=Mus musculus GN=Bcat2 PE=2 SV=2;>tr|O88374|O88374_MOUSE Branched-chain	0.600768	0.631386	0.564664	0.598939	+	2.98511	3	3	7.63168e+06	7.60116e+06	8.23967e+06	5.03234e+06	4.90704e+06	5.57096e+06	2.17e-15	61290000	23	3	NaN	2.98511	tr|D3Z7C8|D3Z7C8_MOUSE;sp|O35855|BCAT2_MOUSE;tr|O88374|O88374_MOUSE;tr|D3Z3D7|D3Z3D7_MOUSE	tr|D3Z7C8|D3Z7C8_MOUSE;sp|O35855|BCAT2_MOUSE;tr|O88374|O88374_MOUSE	>tr|D3Z7C8|D3Z7C8_MOUSE Branched-chain-amino-acid aminotransferase OS=Mus musculus GN=Bcat2 PE=3 SV=1;>sp|O35855|BCAT2_MOUSE Branched-chain-amino-acid aminotransferase, mitochondrial OS=Mus musculus GN=Bcat2 PE=2 SV=2;>tr|O88374|O88374_MOUSE Branched-chain	0.598939	3;3;2;1	3;3;2;1	4	3	3	3	3	3	3	3	3	3	3	3	3	3	3	3	3	3	3	3	3
tr|E9Q3G7|E9Q3G7_MOUSE;sp|P98197|AT11A_MOUSE	E9Q3G7_MOUSE Probable phospholipid-transporting ATPase IH OS=Mus musculus GN=Atp11a PE=4 SV=1;>sp	>tr|E9Q3G7|E9Q3G7_MOUSE Probable phospholipid-transporting ATPase IH OS=Mus musculus GN=Atp11a PE=4 SV=1;>sp|P98197|AT11A_MOUSE Probable phospholipid-transporting ATPase IH OS=Mus musculus GN=Atp11a PE=2 SV=1	0.716586	0.746201	0.32881	0.597199	+	1.3266	14.3333	12.3333	8.70683e+07	7.83592e+07	7.04433e+07	5.29834e+07	4.67165e+07	5.60867e+07	3.7e-95	644300000	78	18	NaN	1.3266	tr|E9Q3G7|E9Q3G7_MOUSE;sp|P98197|AT11A_MOUSE;tr|F6Z4J2|F6Z4J2_MOUSE;tr|D6RII8|D6RII8_MOUSE;tr|F6QJS5|F6QJS5_MOUSE;tr|F6Z063|F6Z063_MOUSE	tr|E9Q3G7|E9Q3G7_MOUSE;sp|P98197|AT11A_MOUSE	>tr|E9Q3G7|E9Q3G7_MOUSE Probable phospholipid-transporting ATPase IH OS=Mus musculus GN=Atp11a PE=4 SV=1;>sp|P98197|AT11A_MOUSE Probable phospholipid-transporting ATPase IH OS=Mus musculus GN=Atp11a PE=2 SV=1	0.597199	19;19;7;6;1;1	17;17;5;6;1;1	6	19	17	15	15	16	14	15	11	14	14	15	13	14	10	14	14	15	12	14	10
sp|P53996-2|CNBP_MOUSE;sp|P53996-3|CNBP_MOUSE;sp|P53996|CNBP_MOUSE	CNBP_MOUSE Isoform 2 of Cellular nucleic acid-binding protein OS=Mus musculus GN=Cnbp;>sp	>sp|P53996-2|CNBP_MOUSE Isoform 2 of Cellular nucleic acid-binding protein OS=Mus musculus GN=Cnbp;>sp|P53996-3|CNBP_MOUSE Isoform 3 of Cellular nucleic acid-binding protein OS=Mus musculus GN=Cnbp;>sp|P53996|CNBP_MOUSE Cellular nucleic acid-binding protei	0.344687	0.749689	0.694089	0.596155	+	1.37309	5	3.66667	8.08053e+06	7.85055e+06	9.06108e+06	6.36326e+06	4.66896e+06	5.60054e+06	1.03e-15	68640000	20	5	NaN	1.37309	sp|P53996-2|CNBP_MOUSE;sp|P53996-3|CNBP_MOUSE;sp|P53996|CNBP_MOUSE;tr|D3YYF6|D3YYF6_MOUSE;tr|Q9D548|Q9D548_MOUSE	sp|P53996-2|CNBP_MOUSE;sp|P53996-3|CNBP_MOUSE;sp|P53996|CNBP_MOUSE	>sp|P53996-2|CNBP_MOUSE Isoform 2 of Cellular nucleic acid-binding protein OS=Mus musculus GN=Cnbp;>sp|P53996-3|CNBP_MOUSE Isoform 3 of Cellular nucleic acid-binding protein OS=Mus musculus GN=Cnbp;>sp|P53996|CNBP_MOUSE Cellular nucleic acid-binding protei	0.596155	5;5;4;2;1	5;5;4;2;1	5	5	5	5	5	5	4	3	4	5	5	5	4	3	4	5	5	5	4	3	4
tr|E9PXC0|E9PXC0_MOUSE;sp|P14576|SRP54_MOUSE	E9PXC0_MOUSE Protein Srp54c OS=Mus musculus GN=Srp54c PE=3 SV=1;>sp	>tr|E9PXC0|E9PXC0_MOUSE Protein Srp54c OS=Mus musculus GN=Srp54c PE=3 SV=1;>sp|P14576|SRP54_MOUSE Signal recognition particle 54 kDa protein OS=Mus musculus GN=Srp54 PE=1 SV=2	NaN	0.633593	0.557962	0.595778	+	1.39412	3	3	4.16514e+06	4.30973e+06	4.20562e+06	0	2.77792e+06	2.85667e+06	9.02e-18	29826000	10	7	NaN	1.39412	tr|E9PXC0|E9PXC0_MOUSE;sp|P14576|SRP54_MOUSE	tr|E9PXC0|E9PXC0_MOUSE;sp|P14576|SRP54_MOUSE	>tr|E9PXC0|E9PXC0_MOUSE Protein Srp54c OS=Mus musculus GN=Srp54c PE=3 SV=1;>sp|P14576|SRP54_MOUSE Signal recognition particle 54 kDa protein OS=Mus musculus GN=Srp54 PE=1 SV=2	0.595777	7;7	7;7	2	7	7	3	3	3	1	4	4	3	3	3	1	4	4	3	3	3	1	4	4
sp|Q99MB1|TLR3_MOUSE	TLR3_MOUSE Toll-like receptor 3 OS=Mus musculus GN=Tlr3 PE=1 SV=2	>sp|Q99MB1|TLR3_MOUSE Toll-like receptor 3 OS=Mus musculus GN=Tlr3 PE=1 SV=2	0.607433	0.525936	0.622085	0.585151	+	2.58465	8.33333	7	2.95053e+07	2.43282e+07	3.12363e+07	1.9366e+07	1.68958e+07	2.0295e+07	1.82e-43	230520000	37	11	11	2.58465	sp|Q99MB1|TLR3_MOUSE	sp|Q99MB1|TLR3_MOUSE	>sp|Q99MB1|TLR3_MOUSE Toll-like receptor 3 OS=Mus musculus GN=Tlr3 PE=1 SV=2	0.585152	11	11	1	11	11	8	9	8	6	6	9	8	9	8	6	6	9	8	9	8	6	6	9
sp|B1AVY7|KI16B_MOUSE	KI16B_MOUSE Kinesin-like protein KIF16B OS=Mus musculus GN=Kif16b PE=1 SV=1	>sp|B1AVY7|KI16B_MOUSE Kinesin-like protein KIF16B OS=Mus musculus GN=Kif16b PE=1 SV=1	0.544852	0.632761	0.577154	0.584922	+	2.71651	38.3333	29.6667	7.36885e+07	8.29125e+07	7.08484e+07	5.05115e+07	5.34737e+07	4.74887e+07	1.19e-204	595670000	150	49	49	2.71651	sp|B1AVY7|KI16B_MOUSE	sp|B1AVY7|KI16B_MOUSE	>sp|B1AVY7|KI16B_MOUSE Kinesin-like protein KIF16B OS=Mus musculus GN=Kif16b PE=1 SV=1	0.584922	49	49	1	49	49	34	40	41	27	32	30	34	40	41	27	32	30	34	40	41	27	32	30
sp|Q9WTP7|KAD3_MOUSE	KAD3_MOUSE GTP:AMP phosphotransferase AK3, mitochondrial OS=Mus musculus GN=Ak3 PE=1 SV=3	>sp|Q9WTP7|KAD3_MOUSE GTP:AMP phosphotransferase AK3, mitochondrial OS=Mus musculus GN=Ak3 PE=1 SV=3	0.545152	0.511698	0.697424	0.584758	+	2.02601	6.66667	5	1.5476e+07	1.40349e+07	1.82222e+07	1.0606e+07	9.84419e+06	1.1237e+07	1.81e-22	134340000	25	8	NaN	2.02601	sp|Q9WTP7|KAD3_MOUSE;tr|F6RP11|F6RP11_MOUSE	sp|Q9WTP7|KAD3_MOUSE	>sp|Q9WTP7|KAD3_MOUSE GTP:AMP phosphotransferase AK3, mitochondrial OS=Mus musculus GN=Ak3 PE=1 SV=3	0.584758	8;3	8;3	2	8	8	7	6	7	6	4	5	7	6	7	6	4	5	7	6	7	6	4	5
sp|Q60780-2|GAS7_MOUSE;tr|B1ATI9|B1ATI9_MOUSE;tr|Q3U432|Q3U432_MOUSE;sp|Q60780|GAS7_MOUSE	GAS7_MOUSE Isoform 2 of Growth arrest-specific protein 7 OS=Mus musculus GN=Gas7;>tr	>sp|Q60780-2|GAS7_MOUSE Isoform 2 of Growth arrest-specific protein 7 OS=Mus musculus GN=Gas7;>tr|B1ATI9|B1ATI9_MOUSE Growth arrest-specific protein 7 OS=Mus musculus GN=Gas7 PE=4 SV=1;>tr|Q3U432|Q3U432_MOUSE Growth arrest-specific protein 7 OS=Mus musculu	0.355502	0.70003	0.698721	0.584751	+	1.43957	3.33333	3.33333	5.13405e+06	6.11843e+06	5.54651e+06	4.01282e+06	3.76626e+06	3.41728e+06	3.31e-16	42802000	14	4	NaN	1.43957	sp|Q60780-2|GAS7_MOUSE;tr|B1ATI9|B1ATI9_MOUSE;tr|Q3U432|Q3U432_MOUSE;sp|Q60780|GAS7_MOUSE	sp|Q60780-2|GAS7_MOUSE;tr|B1ATI9|B1ATI9_MOUSE;tr|Q3U432|Q3U432_MOUSE;sp|Q60780|GAS7_MOUSE	>sp|Q60780-2|GAS7_MOUSE Isoform 2 of Growth arrest-specific protein 7 OS=Mus musculus GN=Gas7;>tr|B1ATI9|B1ATI9_MOUSE Growth arrest-specific protein 7 OS=Mus musculus GN=Gas7 PE=4 SV=1;>tr|Q3U432|Q3U432_MOUSE Growth arrest-specific protein 7 OS=Mus musculu	0.584751	4;4;4;4	4;4;4;4	4	4	4	4	4	2	3	4	3	4	4	2	3	4	3	4	4	2	3	4	3
sp|Q9DCW4|ETFB_MOUSE	ETFB_MOUSE Electron transfer flavoprotein subunit beta OS=Mus musculus GN=Etfb PE=1 SV=3	>sp|Q9DCW4|ETFB_MOUSE Electron transfer flavoprotein subunit beta OS=Mus musculus GN=Etfb PE=1 SV=3	0.591577	0.403366	0.740537	0.578493	+	1.56418	10	8.33333	4.15327e+07	3.5005e+07	4.0846e+07	2.7562e+07	2.64667e+07	2.44472e+07	1.37e-52	317100000	49	13	13	1.56418	sp|Q9DCW4|ETFB_MOUSE	sp|Q9DCW4|ETFB_MOUSE	>sp|Q9DCW4|ETFB_MOUSE Electron transfer flavoprotein subunit beta OS=Mus musculus GN=Etfb PE=1 SV=3	0.578494	13	13	1	13	13	9	10	11	9	7	9	9	10	11	9	7	9	9	10	11	9	7	9
sp|Q8R502|LRC8C_MOUSE	LRC8C_MOUSE Leucine-rich repeat-containing protein 8C OS=Mus musculus GN=Lrrc8c PE=2 SV=1	>sp|Q8R502|LRC8C_MOUSE Leucine-rich repeat-containing protein 8C OS=Mus musculus GN=Lrrc8c PE=2 SV=1	0.488966	0.774127	0.471703	0.578265	+	1.55955	6.66667	6	1.0881e+07	1.14501e+07	1.02641e+07	7.75318e+06	6.6953e+06	7.4015e+06	1.81e-33	85753000	38	9	NaN	1.55955	sp|Q8R502|LRC8C_MOUSE;tr|D3Z557|D3Z557_MOUSE;tr|D3YUV5|D3YUV5_MOUSE	sp|Q8R502|LRC8C_MOUSE	>sp|Q8R502|LRC8C_MOUSE Leucine-rich repeat-containing protein 8C OS=Mus musculus GN=Lrrc8c PE=2 SV=1	0.578265	9;1;1	9;1;1	3	9	9	5	8	7	7	6	5	5	8	7	7	6	5	5	8	7	7	6	5
sp|Q9DBP5|KCY_MOUSE	KCY_MOUSE UMP-CMP kinase OS=Mus musculus GN=Cmpk1 PE=1 SV=1	>sp|Q9DBP5|KCY_MOUSE UMP-CMP kinase OS=Mus musculus GN=Cmpk1 PE=1 SV=1	0.575647	0.403654	0.754878	0.57806	+	1.5314	5.33333	4.33333	7.86557e+06	8.5844e+06	8.72811e+06	5.27764e+06	6.48933e+06	5.17226e+06	5.41e-17	65444000	19	7	7	1.5314	sp|Q9DBP5|KCY_MOUSE	sp|Q9DBP5|KCY_MOUSE	>sp|Q9DBP5|KCY_MOUSE UMP-CMP kinase OS=Mus musculus GN=Cmpk1 PE=1 SV=1	0.57806	7	7	1	7	7	6	5	5	6	3	4	6	5	5	6	3	4	6	5	5	6	3	4
sp|Q99KU0|VMP1_MOUSE;tr|Q5SXR2|Q5SXR2_MOUSE	VMP1_MOUSE Vacuole membrane protein 1 OS=Mus musculus GN=Vmp1 PE=2 SV=2;>tr	>sp|Q99KU0|VMP1_MOUSE Vacuole membrane protein 1 OS=Mus musculus GN=Vmp1 PE=2 SV=2;>tr|Q5SXR2|Q5SXR2_MOUSE Vacuole membrane protein 1 (Fragment) OS=Mus musculus GN=Vmp1 PE=4 SV=1	NaN	0.553724	0.550576	0.55215	+	2.74112	2	2.33333	0	5.48226e+06	6.98345e+06	4.67724e+06	3.73482e+06	4.76793e+06	1.33e-25	50426000	16	3	NaN	2.74112	sp|Q99KU0|VMP1_MOUSE;tr|Q5SXR2|Q5SXR2_MOUSE	sp|Q99KU0|VMP1_MOUSE;tr|Q5SXR2|Q5SXR2_MOUSE	>sp|Q99KU0|VMP1_MOUSE Vacuole membrane protein 1 OS=Mus musculus GN=Vmp1 PE=2 SV=2;>tr|Q5SXR2|Q5SXR2_MOUSE Vacuole membrane protein 1 (Fragment) OS=Mus musculus GN=Vmp1 PE=4 SV=1	0.55215	3;2	3;2	2	3	3	1	2	3	3	2	2	1	2	3	3	2	2	1	2	3	3	2	2
tr|D3YYD5|D3YYD5_MOUSE;tr|D3Z645|D3Z645_MOUSE;sp|Q9QZ88|VPS29_MOUSE;sp|Q9QZ88-2|VPS29_MOUSE;tr|D3YW98|D3YW98_MOUSE	D3YYD5_MOUSE Vacuolar protein sorting-associated protein 29 (Fragment) OS=Mus musculus GN=Vps29 PE=4 SV=1;>tr	>tr|D3YYD5|D3YYD5_MOUSE Vacuolar protein sorting-associated protein 29 (Fragment) OS=Mus musculus GN=Vps29 PE=4 SV=1;>tr|D3Z645|D3Z645_MOUSE Vacuolar protein sorting-associated protein 29 OS=Mus musculus GN=Vps29 PE=4 SV=1;>sp|Q9QZ88|VPS29_MOUSE Vacuolar p	0.484747	0.756893	0.401079	0.547573	+	1.43901	3.33333	3.33333	2.88463e+07	3.05443e+07	2.7737e+07	2.06139e+07	1.80751e+07	2.10049e+07	1.2e-14	225940000	19	4	NaN	1.43901	tr|D3YYD5|D3YYD5_MOUSE;tr|D3Z645|D3Z645_MOUSE;sp|Q9QZ88|VPS29_MOUSE;sp|Q9QZ88-2|VPS29_MOUSE;tr|D3YW98|D3YW98_MOUSE	tr|D3YYD5|D3YYD5_MOUSE;tr|D3Z645|D3Z645_MOUSE;sp|Q9QZ88|VPS29_MOUSE;sp|Q9QZ88-2|VPS29_MOUSE;tr|D3YW98|D3YW98_MOUSE	>tr|D3YYD5|D3YYD5_MOUSE Vacuolar protein sorting-associated protein 29 (Fragment) OS=Mus musculus GN=Vps29 PE=4 SV=1;>tr|D3Z645|D3Z645_MOUSE Vacuolar protein sorting-associated protein 29 OS=Mus musculus GN=Vps29 PE=4 SV=1;>sp|Q9QZ88|VPS29_MOUSE Vacuolar p	0.547573	4;4;4;4;2	4;4;4;4;2	5	4	4	3	4	3	4	3	3	3	4	3	4	3	3	3	4	3	4	3	3
sp|Q8C0E2|VP26B_MOUSE	VP26B_MOUSE Vacuolar protein sorting-associated protein 26B OS=Mus musculus GN=Vps26b PE=1 SV=1	>sp|Q8C0E2|VP26B_MOUSE Vacuolar protein sorting-associated protein 26B OS=Mus musculus GN=Vps26b PE=1 SV=1	0.579632	0.32425	0.735297	0.546393	+	1.348	9	7.33333	2.53939e+07	2.33152e+07	2.30452e+07	1.69918e+07	1.86222e+07	1.3843e+07	4.8e-47	185160000	34	11	NaN	1.348	sp|Q8C0E2|VP26B_MOUSE;sp|Q8C0E2-2|VP26B_MOUSE	sp|Q8C0E2|VP26B_MOUSE	>sp|Q8C0E2|VP26B_MOUSE Vacuolar protein sorting-associated protein 26B OS=Mus musculus GN=Vps26b PE=1 SV=1	0.546393	11;5	11;5	2	11	11	11	9	7	8	7	7	11	9	7	8	7	7	11	9	7	8	7	7
tr|Q9R1R8|Q9R1R8_MOUSE;sp|Q9QYF1|RDH11_MOUSE	Q9R1R8_MOUSE Retinol dehydrogenase 11 OS=Mus musculus GN=Rdh11 PE=2 SV=1;>sp	>tr|Q9R1R8|Q9R1R8_MOUSE Retinol dehydrogenase 11 OS=Mus musculus GN=Rdh11 PE=2 SV=1;>sp|Q9QYF1|RDH11_MOUSE Retinol dehydrogenase 11 OS=Mus musculus GN=Rdh11 PE=2 SV=2	0.645912	0.581472	0.408397	0.54526	+	1.78258	2.66667	2	9.86166e+06	7.78072e+06	8.30214e+06	6.30246e+06	5.19972e+06	6.25533e+06	2e-37	71515000	17	4	NaN	1.78258	tr|Q9R1R8|Q9R1R8_MOUSE;sp|Q9QYF1|RDH11_MOUSE	tr|Q9R1R8|Q9R1R8_MOUSE;sp|Q9QYF1|RDH11_MOUSE	>tr|Q9R1R8|Q9R1R8_MOUSE Retinol dehydrogenase 11 OS=Mus musculus GN=Rdh11 PE=2 SV=1;>sp|Q9QYF1|RDH11_MOUSE Retinol dehydrogenase 11 OS=Mus musculus GN=Rdh11 PE=2 SV=2	0.54526	4;4	4;4	2	4	4	3	2	3	2	2	2	3	2	3	2	2	2	3	2	3	2	2	2
tr|E9QP49|E9QP49_MOUSE;sp|Q99MS7-2|EH1L1_MOUSE;tr|G5E8Y6|G5E8Y6_MOUSE	E9QP49_MOUSE EH domain-binding protein 1-like protein 1 OS=Mus musculus GN=Ehbp1l1 PE=4 SV=1;>sp	>tr|E9QP49|E9QP49_MOUSE EH domain-binding protein 1-like protein 1 OS=Mus musculus GN=Ehbp1l1 PE=4 SV=1;>sp|Q99MS7-2|EH1L1_MOUSE Isoform 2 of EH domain-binding protein 1-like protein 1 OS=Mus musculus GN=Ehbp1l1;>tr|G5E8Y6|G5E8Y6_MOUSE EH domain-binding pr	0.62382	0.60429	0.40717	0.545093	+	1.80318	22	13.3333	3.90598e+07	3.99411e+07	3.6637e+07	2.53478e+07	2.6273e+07	2.7628e+07	2.18e-116	296740000	85	27	NaN	1.80318	tr|E9QP49|E9QP49_MOUSE;sp|Q99MS7-2|EH1L1_MOUSE;tr|G5E8Y6|G5E8Y6_MOUSE	tr|E9QP49|E9QP49_MOUSE;sp|Q99MS7-2|EH1L1_MOUSE;tr|G5E8Y6|G5E8Y6_MOUSE	>tr|E9QP49|E9QP49_MOUSE EH domain-binding protein 1-like protein 1 OS=Mus musculus GN=Ehbp1l1 PE=4 SV=1;>sp|Q99MS7-2|EH1L1_MOUSE Isoform 2 of EH domain-binding protein 1-like protein 1 OS=Mus musculus GN=Ehbp1l1;>tr|G5E8Y6|G5E8Y6_MOUSE EH domain-binding pr	0.545093	27;23;21	3;1;1	3	27	3	21	23	22	15	16	9	21	23	22	15	16	9	3	3	3	1	1	1
sp|Q8VHE0|SEC63_MOUSE	SEC63_MOUSE Translocation protein SEC63 homolog OS=Mus musculus GN=Sec63 PE=2 SV=4	>sp|Q8VHE0|SEC63_MOUSE Translocation protein SEC63 homolog OS=Mus musculus GN=Sec63 PE=2 SV=4	0.59486	0.57003	0.432528	0.532473	+	2.0521	5.33333	6	1.24331e+07	1.06829e+07	9.66763e+06	8.23209e+06	7.19615e+06	7.16341e+06	6.99e-29	97376000	27	7	7	2.0521	sp|Q8VHE0|SEC63_MOUSE	sp|Q8VHE0|SEC63_MOUSE	>sp|Q8VHE0|SEC63_MOUSE Translocation protein SEC63 homolog OS=Mus musculus GN=Sec63 PE=2 SV=4	0.532472	7	7	1	7	7	5	5	6	6	5	7	5	5	6	6	5	7	5	5	6	6	5	7
sp|O54734|OST48_MOUSE	OST48_MOUSE Dolichyl-diphosphooligosaccharide--protein glycosyltransferase 48 kDa subunit OS=Mus musculus GN=Ddost PE=1 SV=2	>sp|O54734|OST48_MOUSE Dolichyl-diphosphooligosaccharide--protein glycosyltransferase 48 kDa subunit OS=Mus musculus GN=Ddost PE=1 SV=2	0.449839	0.588986	0.557264	0.53203	+	2.2073	12.3333	10.6667	2.22229e+08	2.02871e+08	2.53548e+08	1.62701e+08	1.34871e+08	1.7231e+08	0	1847000000	110	13	13	2.2073	sp|O54734|OST48_MOUSE	sp|O54734|OST48_MOUSE	>sp|O54734|OST48_MOUSE Dolichyl-diphosphooligosaccharide--protein glycosyltransferase 48 kDa subunit OS=Mus musculus GN=Ddost PE=1 SV=2	0.53203	13	13	1	13	13	12	12	13	12	9	11	12	12	13	12	9	11	12	12	13	12	9	11
tr|B1AT92|B1AT92_MOUSE;sp|Q60631|GRB2_MOUSE;sp|Q60631-2|GRB2_MOUSE	B1AT92_MOUSE Growth factor receptor-bound protein 2 OS=Mus musculus GN=Grb2 PE=4 SV=1;>sp	>tr|B1AT92|B1AT92_MOUSE Growth factor receptor-bound protein 2 OS=Mus musculus GN=Grb2 PE=4 SV=1;>sp|Q60631|GRB2_MOUSE Growth factor receptor-bound protein 2 OS=Mus musculus GN=Grb2 PE=1 SV=1;>sp|Q60631-2|GRB2_MOUSE Isoform 2 of Growth factor receptor-boun	0.65995	0.605823	0.307846	0.52454	+	1.38828	13	10.3333	7.80064e+07	8.47403e+07	6.34907e+07	4.93696e+07	5.56827e+07	5.12909e+07	1.83e-56	617560000	68	15	NaN	1.38828	tr|B1AT92|B1AT92_MOUSE;sp|Q60631|GRB2_MOUSE;sp|Q60631-2|GRB2_MOUSE;tr|B1AT95|B1AT95_MOUSE	tr|B1AT92|B1AT92_MOUSE;sp|Q60631|GRB2_MOUSE;sp|Q60631-2|GRB2_MOUSE	>tr|B1AT92|B1AT92_MOUSE Growth factor receptor-bound protein 2 OS=Mus musculus GN=Grb2 PE=4 SV=1;>sp|Q60631|GRB2_MOUSE Growth factor receptor-bound protein 2 OS=Mus musculus GN=Grb2 PE=1 SV=1;>sp|Q60631-2|GRB2_MOUSE Isoform 2 of Growth factor receptor-boun	0.52454	15;15;9;6	15;15;9;6	4	15	15	13	12	14	12	12	7	13	12	14	12	12	7	13	12	14	12	12	7
sp|P35761-2|TTK_MOUSE;sp|P35761|TTK_MOUSE	TTK_MOUSE Isoform 2 of Dual specificity protein kinase TTK OS=Mus musculus GN=Ttk;>sp	>sp|P35761-2|TTK_MOUSE Isoform 2 of Dual specificity protein kinase TTK OS=Mus musculus GN=Ttk;>sp|P35761|TTK_MOUSE Dual specificity protein kinase TTK OS=Mus musculus GN=Ttk PE=2 SV=1	0.485837	0.556643	NaN	0.52124	+	1.36478	4.66667	2.66667	4.43313e+06	4.4215e+06	4.58395e+06	3.16563e+06	3.00608e+06	0	1.13e-21	30056000	14	8	NaN	1.36478	sp|P35761-2|TTK_MOUSE;sp|P35761|TTK_MOUSE	sp|P35761-2|TTK_MOUSE;sp|P35761|TTK_MOUSE	>sp|P35761-2|TTK_MOUSE Isoform 2 of Dual specificity protein kinase TTK OS=Mus musculus GN=Ttk;>sp|P35761|TTK_MOUSE Dual specificity protein kinase TTK OS=Mus musculus GN=Ttk PE=2 SV=1	0.52124	8;8	8;8	2	8	8	5	6	3	4	3	1	5	6	3	4	3	1	5	6	3	4	3	1
sp|P63101|1433Z_MOUSE;tr|D3YXN6|D3YXN6_MOUSE	1433Z_MOUSE 14-3-3 protein zeta/delta OS=Mus musculus GN=Ywhaz PE=1 SV=1;>tr	>sp|P63101|1433Z_MOUSE 14-3-3 protein zeta/delta OS=Mus musculus GN=Ywhaz PE=1 SV=1;>tr|D3YXN6|D3YXN6_MOUSE 14-3-3 protein zeta/delta (Fragment) OS=Mus musculus GN=Ywhaz PE=4 SV=1	0.56341	0.43728	0.524654	0.508448	+	2.27253	7.66667	8	6.51778e+07	6.33607e+07	6.3869e+07	4.41062e+07	4.67929e+07	4.43966e+07	7.13e-111	524370000	61	8	NaN	2.27253	sp|P63101|1433Z_MOUSE;tr|D3YXN6|D3YXN6_MOUSE;tr|D3YXF4|D3YXF4_MOUSE;tr|D3YW45|D3YW45_MOUSE	sp|P63101|1433Z_MOUSE;tr|D3YXN6|D3YXN6_MOUSE	>sp|P63101|1433Z_MOUSE 14-3-3 protein zeta/delta OS=Mus musculus GN=Ywhaz PE=1 SV=1;>tr|D3YXN6|D3YXN6_MOUSE 14-3-3 protein zeta/delta (Fragment) OS=Mus musculus GN=Ywhaz PE=4 SV=1	0.508448	14;8;5;2	8;4;4;1	4	14	8	12	14	14	11	13	13	7	8	8	8	8	8	7	8	8	8	8	8
sp|Q01965|LY9_MOUSE;tr|E9PV93|E9PV93_MOUSE;tr|E9PX73|E9PX73_MOUSE	LY9_MOUSE T-lymphocyte surface antigen Ly-9 OS=Mus musculus GN=Ly9 PE=1 SV=2;>tr	>sp|Q01965|LY9_MOUSE T-lymphocyte surface antigen Ly-9 OS=Mus musculus GN=Ly9 PE=1 SV=2;>tr|E9PV93|E9PV93_MOUSE T-lymphocyte surface antigen Ly-9 OS=Mus musculus GN=Ly9 PE=4 SV=1;>tr|E9PX73|E9PX73_MOUSE T-lymphocyte surface antigen Ly-9 OS=Mus musculus GN=	0.408476	0.670154	0.437812	0.505481	+	1.5887	13.6667	10.6667	6.59538e+07	7.01762e+07	6.32514e+07	4.96913e+07	4.41022e+07	4.6696e+07	5.62e-124	520070000	54	17	NaN	1.5887	sp|Q01965|LY9_MOUSE;tr|E9PV93|E9PV93_MOUSE;tr|E9PX73|E9PX73_MOUSE	sp|Q01965|LY9_MOUSE;tr|E9PV93|E9PV93_MOUSE;tr|E9PX73|E9PX73_MOUSE	>sp|Q01965|LY9_MOUSE T-lymphocyte surface antigen Ly-9 OS=Mus musculus GN=Ly9 PE=1 SV=2;>tr|E9PV93|E9PV93_MOUSE T-lymphocyte surface antigen Ly-9 OS=Mus musculus GN=Ly9 PE=4 SV=1;>tr|E9PX73|E9PX73_MOUSE T-lymphocyte surface antigen Ly-9 OS=Mus musculus GN=	0.505481	17;16;15	17;16;15	3	17	17	13	14	14	10	10	12	13	14	14	10	10	12	13	14	14	10	10	12
sp|Q9JL26|FMNL_MOUSE;tr|A2AB60|A2AB60_MOUSE;sp|Q9JL26-2|FMNL_MOUSE	FMNL_MOUSE Formin-like protein 1 OS=Mus musculus GN=Fmnl1 PE=1 SV=1;>tr	>sp|Q9JL26|FMNL_MOUSE Formin-like protein 1 OS=Mus musculus GN=Fmnl1 PE=1 SV=1;>tr|A2AB60|A2AB60_MOUSE Formin-like 1, isoform CRA_c OS=Mus musculus GN=Fmnl1 PE=4 SV=1;>sp|Q9JL26-2|FMNL_MOUSE Isoform 2 of Formin-like protein 1 OS=Mus musculus GN=Fmnl1	0.55023	0.393069	0.565232	0.502844	+	1.92895	29	27.3333	1.70931e+08	1.70322e+08	1.81552e+08	1.16729e+08	1.297e+08	1.22699e+08	0	1459500000	149	35	NaN	1.92895	sp|Q9JL26|FMNL_MOUSE;tr|A2AB60|A2AB60_MOUSE;sp|Q9JL26-2|FMNL_MOUSE;tr|G3UWI1|G3UWI1_MOUSE	sp|Q9JL26|FMNL_MOUSE;tr|A2AB60|A2AB60_MOUSE;sp|Q9JL26-2|FMNL_MOUSE	>sp|Q9JL26|FMNL_MOUSE Formin-like protein 1 OS=Mus musculus GN=Fmnl1 PE=1 SV=1;>tr|A2AB60|A2AB60_MOUSE Formin-like 1, isoform CRA_c OS=Mus musculus GN=Fmnl1 PE=4 SV=1;>sp|Q9JL26-2|FMNL_MOUSE Isoform 2 of Formin-like protein 1 OS=Mus musculus GN=Fmnl1	0.502844	35;31;30;5	33;29;28;5	4	35	33	28	29	30	27	29	26	28	29	30	27	29	26	26	27	28	25	27	24
sp|Q80W54|FACE1_MOUSE	FACE1_MOUSE CAAX prenyl protease 1 homolog OS=Mus musculus GN=Zmpste24 PE=1 SV=2	>sp|Q80W54|FACE1_MOUSE CAAX prenyl protease 1 homolog OS=Mus musculus GN=Zmpste24 PE=1 SV=2	0.556898	0.381543	0.567342	0.501928	+	1.85038	7	5	3.00871e+07	2.42533e+07	2.78311e+07	2.04522e+07	1.8617e+07	1.87819e+07	6.25e-30	223070000	32	8	NaN	1.85038	sp|Q80W54|FACE1_MOUSE;tr|I7HIP5|I7HIP5_MOUSE	sp|Q80W54|FACE1_MOUSE	>sp|Q80W54|FACE1_MOUSE CAAX prenyl protease 1 homolog OS=Mus musculus GN=Zmpste24 PE=1 SV=2	0.501928	8;1	8;1	2	8	8	7	7	7	4	5	6	7	7	7	4	5	6	7	7	7	4	5	6
sp|P35285|RB22A_MOUSE;tr|A2ARZ7|A2ARZ7_MOUSE	RB22A_MOUSE Ras-related protein Rab-22A OS=Mus musculus GN=Rab22a PE=1 SV=2;>tr	>sp|P35285|RB22A_MOUSE Ras-related protein Rab-22A OS=Mus musculus GN=Rab22a PE=1 SV=2;>tr|A2ARZ7|A2ARZ7_MOUSE RAB22A, member RAS oncogene family, isoform CRA_c OS=Mus musculus GN=Rab22a PE=4 SV=1	0.421946	0.537229	0.543631	0.500935	+	2.20957	9	7.66667	4.57762e+07	5.10705e+07	5.1233e+07	3.4168e+07	3.51917e+07	3.5148e+07	9.76e-96	400070000	44	9	NaN	2.20957	sp|P35285|RB22A_MOUSE;tr|A2ARZ7|A2ARZ7_MOUSE	sp|P35285|RB22A_MOUSE;tr|A2ARZ7|A2ARZ7_MOUSE	>sp|P35285|RB22A_MOUSE Ras-related protein Rab-22A OS=Mus musculus GN=Rab22a PE=1 SV=2;>tr|A2ARZ7|A2ARZ7_MOUSE RAB22A, member RAS oncogene family, isoform CRA_c OS=Mus musculus GN=Rab22a PE=4 SV=1	0.500935	11;10	9;8	2	11	9	11	10	11	8	10	11	9	9	9	6	8	9	9	9	9	6	8	9
sp|Q64704-2|STX3_MOUSE;tr|Q8R1B7|Q8R1B7_MOUSE;sp|Q64704|STX3_MOUSE;sp|Q64704-6|STX3_MOUSE;sp|Q64704-5|STX3_MOUSE;sp|Q64704-3|STX3_MOUSE	STX3_MOUSE Isoform 3B of Syntaxin-3 OS=Mus musculus GN=Stx3;>tr	>sp|Q64704-2|STX3_MOUSE Isoform 3B of Syntaxin-3 OS=Mus musculus GN=Stx3;>tr|Q8R1B7|Q8R1B7_MOUSE MCG12909, isoform CRA_a OS=Mus musculus GN=Stx3 PE=2 SV=1;>sp|Q64704|STX3_MOUSE Syntaxin-3 OS=Mus musculus GN=Stx3 PE=2 SV=1;>sp|Q64704-6|STX3_MOUSE Isoform 3D	0.334576	0.520642	0.646947	0.500722	+	1.50453	5	5	1.71269e+07	1.61321e+07	1.63241e+07	1.35819e+07	1.1245e+07	1.04251e+07	1.03e-21	137390000	18	9	NaN	1.50453	sp|Q64704-2|STX3_MOUSE;tr|Q8R1B7|Q8R1B7_MOUSE;sp|Q64704|STX3_MOUSE;sp|Q64704-6|STX3_MOUSE;sp|Q64704-5|STX3_MOUSE;sp|Q64704-3|STX3_MOUSE;sp|Q64704-4|STX3_MOUSE	sp|Q64704-2|STX3_MOUSE;tr|Q8R1B7|Q8R1B7_MOUSE;sp|Q64704|STX3_MOUSE;sp|Q64704-6|STX3_MOUSE;sp|Q64704-5|STX3_MOUSE;sp|Q64704-3|STX3_MOUSE	>sp|Q64704-2|STX3_MOUSE Isoform 3B of Syntaxin-3 OS=Mus musculus GN=Stx3;>tr|Q8R1B7|Q8R1B7_MOUSE MCG12909, isoform CRA_a OS=Mus musculus GN=Stx3 PE=2 SV=1;>sp|Q64704|STX3_MOUSE Syntaxin-3 OS=Mus musculus GN=Stx3 PE=2 SV=1;>sp|Q64704-6|STX3_MOUSE Isoform 3D	0.500722	9;9;9;7;7;5;4	9;9;9;7;7;5;4	7	9	9	4	4	7	7	4	4	4	4	7	7	4	4	4	4	7	7	4	4
sp|P18155|MTDC_MOUSE	MTDC_MOUSE Bifunctional methylenetetrahydrofolate dehydrogenase/cyclohydrolase, mitochondrial OS=Mus musculus GN=Mthfd2 PE=1 SV=1	>sp|P18155|MTDC_MOUSE Bifunctional methylenetetrahydrofolate dehydrogenase/cyclohydrolase, mitochondrial OS=Mus musculus GN=Mthfd2 PE=1 SV=1	0.602857	0.438205	0.456352	0.499138	+	1.96941	4.66667	4	1.1576e+07	8.62919e+06	1.0185e+07	7.62219e+06	6.36884e+06	7.42318e+06	1.3e-44	85593000	21	6	6	1.96941	sp|P18155|MTDC_MOUSE	sp|P18155|MTDC_MOUSE	>sp|P18155|MTDC_MOUSE Bifunctional methylenetetrahydrofolate dehydrogenase/cyclohydrolase, mitochondrial OS=Mus musculus GN=Mthfd2 PE=1 SV=1	0.499138	6	6	1	6	6	5	4	5	5	3	4	5	4	5	5	3	4	5	4	5	5	3	4
sp|P62984|RL40_MOUSE;tr|E9QNP0|E9QNP0_MOUSE;tr|E9Q9J0|E9Q9J0_MOUSE;sp|P62983|RS27A_MOUSE;tr|E9Q4P0|E9Q4P0_MOUSE;tr|E9Q5F6|E9Q5F6_MOUSE;tr|Q5SX22|Q5SX22_MOUSE;sp|P0CG49|UBB_MOUSE;sp|P0CG50|UBC_MOUSE;tr|J3QK04|J3QK04_MOUSE;tr|D3YYZ2|D3YYZ2_MOUSE	RL40_MOUSE Ubiquitin-60S ribosomal protein L40 OS=Mus musculus GN=Uba52 PE=1 SV=2;>tr	>sp|P62984|RL40_MOUSE Ubiquitin-60S ribosomal protein L40 OS=Mus musculus GN=Uba52 PE=1 SV=2;>tr|E9QNP0|E9QNP0_MOUSE KxDL motif-containing protein 1 OS=Mus musculus GN=Kxd1 PE=4 SV=1;>tr|E9Q9J0|E9Q9J0_MOUSE Ubiquitin-60S ribosomal protein L40 (Fragment) OS	0.402032	0.641216	0.452165	0.498471	+	1.68436	10.6667	10	1.1021e+09	1.12429e+09	1.06351e+09	8.34065e+08	7.20875e+08	7.77356e+08	0	9287600000	317	12	NaN	1.68436	sp|P62984|RL40_MOUSE;tr|E9QNP0|E9QNP0_MOUSE;tr|E9Q9J0|E9Q9J0_MOUSE;sp|P62983|RS27A_MOUSE;tr|E9Q4P0|E9Q4P0_MOUSE;tr|E9Q5F6|E9Q5F6_MOUSE;tr|Q5SX22|Q5SX22_MOUSE;sp|P0CG49|UBB_MOUSE;sp|P0CG50|UBC_MOUSE;tr|J3QK04|J3QK04_MOUSE;tr|D3YYZ2|D3YYZ2_MOUSE	sp|P62984|RL40_MOUSE;tr|E9QNP0|E9QNP0_MOUSE;tr|E9Q9J0|E9Q9J0_MOUSE;sp|P62983|RS27A_MOUSE;tr|E9Q4P0|E9Q4P0_MOUSE;tr|E9Q5F6|E9Q5F6_MOUSE;tr|Q5SX22|Q5SX22_MOUSE;sp|P0CG49|UBB_MOUSE;sp|P0CG50|UBC_MOUSE;tr|J3QK04|J3QK04_MOUSE;tr|D3YYZ2|D3YYZ2_MOUSE	>sp|P62984|RL40_MOUSE Ubiquitin-60S ribosomal protein L40 OS=Mus musculus GN=Uba52 PE=1 SV=2;>tr|E9QNP0|E9QNP0_MOUSE KxDL motif-containing protein 1 OS=Mus musculus GN=Kxd1 PE=4 SV=1;>tr|E9Q9J0|E9Q9J0_MOUSE Ubiquitin-60S ribosomal protein L40 (Fragment) OS	0.498471	12;12;10;10;10;10;10;10;10;8;6	12;12;10;10;10;10;10;10;10;8;6	11	12	12	11	11	10	11	10	9	11	11	10	11	10	9	11	11	10	11	10	9
sp|P63094|GNAS2_MOUSE;sp|Q6R0H7|GNAS1_MOUSE;sp|P63094-3|GNAS2_MOUSE	GNAS2_MOUSE Guanine nucleotide-binding protein G(s) subunit alpha isoforms short OS=Mus musculus GN=Gnas PE=1 SV=1;>sp	>sp|P63094|GNAS2_MOUSE Guanine nucleotide-binding protein G(s) subunit alpha isoforms short OS=Mus musculus GN=Gnas PE=1 SV=1;>sp|Q6R0H7|GNAS1_MOUSE Guanine nucleotide-binding protein G(s) subunit alpha isoforms XLas OS=Mus musculus GN=Gnas PE=2 SV=1;>sp|P	0.313948	0.65277	0.524722	0.497147	+	1.42849	10.6667	11	6.32834e+07	8.38205e+07	6.95953e+07	5.09085e+07	5.33151e+07	4.83749e+07	7.01e-86	620320000	98	13	NaN	1.42849	sp|P63094|GNAS2_MOUSE;sp|Q6R0H7|GNAS1_MOUSE;sp|P63094-3|GNAS2_MOUSE;tr|A2A610|A2A610_MOUSE	sp|P63094|GNAS2_MOUSE;sp|Q6R0H7|GNAS1_MOUSE;sp|P63094-3|GNAS2_MOUSE	>sp|P63094|GNAS2_MOUSE Guanine nucleotide-binding protein G(s) subunit alpha isoforms short OS=Mus musculus GN=Gnas PE=1 SV=1;>sp|Q6R0H7|GNAS1_MOUSE Guanine nucleotide-binding protein G(s) subunit alpha isoforms XLas OS=Mus musculus GN=Gnas PE=2 SV=1;>sp|P	0.497147	14;13;12;3	1;1;1;1	4	14	1	11	11	13	10	13	13	10	10	12	9	12	12	1	1	1	1	1	1
sp|Q8R3Y8-2|I2BP1_MOUSE;sp|Q8R3Y8|I2BP1_MOUSE	I2BP1_MOUSE Isoform 2 of Interferon regulatory factor 2-binding protein 1 OS=Mus musculus GN=Irf2bp1;>sp	>sp|Q8R3Y8-2|I2BP1_MOUSE Isoform 2 of Interferon regulatory factor 2-binding protein 1 OS=Mus musculus GN=Irf2bp1;>sp|Q8R3Y8|I2BP1_MOUSE Interferon regulatory factor 2-binding protein 1 OS=Mus musculus GN=Irf2bp1 PE=1 SV=2	0.496882	0.694851	0.296518	0.496084	+	1.30318	10	9.66667	2.47081e+07	2.35749e+07	2.28491e+07	1.75089e+07	1.4564e+07	1.86042e+07	1.12e-68	195110000	49	16	NaN	1.30318	sp|Q8R3Y8-2|I2BP1_MOUSE;sp|Q8R3Y8|I2BP1_MOUSE	sp|Q8R3Y8-2|I2BP1_MOUSE;sp|Q8R3Y8|I2BP1_MOUSE	>sp|Q8R3Y8-2|I2BP1_MOUSE Isoform 2 of Interferon regulatory factor 2-binding protein 1 OS=Mus musculus GN=Irf2bp1;>sp|Q8R3Y8|I2BP1_MOUSE Interferon regulatory factor 2-binding protein 1 OS=Mus musculus GN=Irf2bp1 PE=1 SV=2	0.496084	17;17	16;16	2	17	16	10	11	12	10	11	11	9	10	11	9	10	10	9	10	11	9	10	10
sp|P21981|TGM2_MOUSE	TGM2_MOUSE Protein-glutamine gamma-glutamyltransferase 2 OS=Mus musculus GN=Tgm2 PE=1 SV=4	>sp|P21981|TGM2_MOUSE Protein-glutamine gamma-glutamyltransferase 2 OS=Mus musculus GN=Tgm2 PE=1 SV=4	0.5739	0.481835	0.410761	0.488832	+	2.03603	15	14	4.81959e+07	4.92584e+07	4.87338e+07	3.2378e+07	3.5272e+07	3.66589e+07	2.41e-88	391320000	69	18	NaN	2.03603	sp|P21981|TGM2_MOUSE;tr|G3UXE8|G3UXE8_MOUSE	sp|P21981|TGM2_MOUSE	>sp|P21981|TGM2_MOUSE Protein-glutamine gamma-glutamyltransferase 2 OS=Mus musculus GN=Tgm2 PE=1 SV=4	0.488832	18;5	18;5	2	18	18	14	16	15	13	15	14	14	16	15	13	15	14	14	16	15	13	15	14
sp|Q8BU31|RAP2C_MOUSE	RAP2C_MOUSE Ras-related protein Rap-2c OS=Mus musculus GN=Rap2c PE=1 SV=1	>sp|Q8BU31|RAP2C_MOUSE Ras-related protein Rap-2c OS=Mus musculus GN=Rap2c PE=1 SV=1	0.538945	0.332057	0.58314	0.484714	+	1.60986	6.66667	6	2.68887e+07	1.99031e+07	2.72998e+07	1.85072e+07	1.5811e+07	1.8223e+07	0	200290000	36	8	8	1.60986	sp|Q8BU31|RAP2C_MOUSE	sp|Q8BU31|RAP2C_MOUSE	>sp|Q8BU31|RAP2C_MOUSE Ras-related protein Rap-2c OS=Mus musculus GN=Rap2c PE=1 SV=1	0.484714	15	7	1	15	7	12	13	14	11	12	10	6	6	8	7	7	4	5	5	7	6	6	3
sp|P14733|LMNB1_MOUSE	LMNB1_MOUSE Lamin-B1 OS=Mus musculus GN=Lmnb1 PE=1 SV=3	>sp|P14733|LMNB1_MOUSE Lamin-B1 OS=Mus musculus GN=Lmnb1 PE=1 SV=3	0.478283	0.552303	0.420007	0.483531	+	2.20695	24	22	4.29072e+07	4.43741e+07	3.77112e+07	3.07999e+07	3.02601e+07	2.81858e+07	6.1e-104	351380000	93	29	29	2.20695	sp|P14733|LMNB1_MOUSE	sp|P14733|LMNB1_MOUSE	>sp|P14733|LMNB1_MOUSE Lamin-B1 OS=Mus musculus GN=Lmnb1 PE=1 SV=3	0.483531	31	25	1	31	25	23	25	27	24	25	23	22	24	26	22	23	21	20	21	23	20	20	18
sp|F6ZDS4|TPR_MOUSE;tr|Q7M739|Q7M739_MOUSE	TPR_MOUSE Nucleoprotein TPR OS=Mus musculus GN=Tpr PE=1 SV=1;>tr	>sp|F6ZDS4|TPR_MOUSE Nucleoprotein TPR OS=Mus musculus GN=Tpr PE=1 SV=1;>tr|Q7M739|Q7M739_MOUSE Nuclear pore complex-associated intranuclear coiled-coil protein TPR OS=Mus musculus GN=Tpr PE=2 SV=1	0.594949	0.385037	0.468763	0.482916	+	1.80722	27.6667	24	4.56625e+07	3.95959e+07	3.93378e+07	3.02322e+07	3.03208e+07	2.8425e+07	1.69e-158	352480000	99	42	NaN	1.80722	sp|F6ZDS4|TPR_MOUSE;tr|Q7M739|Q7M739_MOUSE;tr|F6RX08|F6RX08_MOUSE	sp|F6ZDS4|TPR_MOUSE;tr|Q7M739|Q7M739_MOUSE	>sp|F6ZDS4|TPR_MOUSE Nucleoprotein TPR OS=Mus musculus GN=Tpr PE=1 SV=1;>tr|Q7M739|Q7M739_MOUSE Nuclear pore complex-associated intranuclear coiled-coil protein TPR OS=Mus musculus GN=Tpr PE=2 SV=1	0.482917	42;41;5	42;41;5	3	42	42	24	28	31	28	23	21	24	28	31	28	23	21	24	28	31	28	23	21
sp|Q9CZW4|ACSL3_MOUSE;tr|E9PUC2|E9PUC2_MOUSE	ACSL3_MOUSE Long-chain-fatty-acid--CoA ligase 3 OS=Mus musculus GN=Acsl3 PE=1 SV=2;>tr	>sp|Q9CZW4|ACSL3_MOUSE Long-chain-fatty-acid--CoA ligase 3 OS=Mus musculus GN=Acsl3 PE=1 SV=2;>tr|E9PUC2|E9PUC2_MOUSE Long-chain-fatty-acid--CoA ligase 3 OS=Mus musculus GN=Acsl3 PE=4 SV=1	0.681249	0.356351	0.399008	0.478869	+	1.37214	4.33333	4	6.08331e+06	5.33765e+06	5.51366e+06	3.79367e+06	4.16937e+06	4.18138e+06	1.1e-17	46290000	20	6	NaN	1.37214	sp|Q9CZW4|ACSL3_MOUSE;tr|E9PUC2|E9PUC2_MOUSE;tr|D3Z4I4|D3Z4I4_MOUSE	sp|Q9CZW4|ACSL3_MOUSE;tr|E9PUC2|E9PUC2_MOUSE	>sp|Q9CZW4|ACSL3_MOUSE Long-chain-fatty-acid--CoA ligase 3 OS=Mus musculus GN=Acsl3 PE=1 SV=2;>tr|E9PUC2|E9PUC2_MOUSE Long-chain-fatty-acid--CoA ligase 3 OS=Mus musculus GN=Acsl3 PE=4 SV=1	0.478869	6;5;1	6;5;1	3	6	6	4	4	5	5	4	3	4	4	5	5	4	3	4	4	5	5	4	3
sp|Q80WJ7|LYRIC_MOUSE;tr|F6QHD1|F6QHD1_MOUSE;tr|F6ZSG0|F6ZSG0_MOUSE;tr|F6QFT1|F6QFT1_MOUSE	LYRIC_MOUSE Protein LYRIC OS=Mus musculus GN=Mtdh PE=1 SV=1;>tr	>sp|Q80WJ7|LYRIC_MOUSE Protein LYRIC OS=Mus musculus GN=Mtdh PE=1 SV=1;>tr|F6QHD1|F6QHD1_MOUSE Protein LYRIC (Fragment) OS=Mus musculus GN=Mtdh PE=4 SV=1;>tr|F6ZSG0|F6ZSG0_MOUSE Protein LYRIC (Fragment) OS=Mus musculus GN=Mtdh PE=4 SV=1;>tr|F6QFT1|F6QFT1_M	0.439444	0.408825	0.573865	0.474045	+	1.94922	15	14.6667	5.34724e+07	4.8662e+07	4.7202e+07	3.94321e+07	3.66539e+07	3.1711e+07	8.5e-153	414570000	75	16	NaN	1.94922	sp|Q80WJ7|LYRIC_MOUSE;tr|F6QHD1|F6QHD1_MOUSE;tr|F6ZSG0|F6ZSG0_MOUSE;tr|F6QFT1|F6QFT1_MOUSE;tr|F6ZQL0|F6ZQL0_MOUSE;tr|E9PUX0|E9PUX0_MOUSE	sp|Q80WJ7|LYRIC_MOUSE;tr|F6QHD1|F6QHD1_MOUSE;tr|F6ZSG0|F6ZSG0_MOUSE;tr|F6QFT1|F6QFT1_MOUSE	>sp|Q80WJ7|LYRIC_MOUSE Protein LYRIC OS=Mus musculus GN=Mtdh PE=1 SV=1;>tr|F6QHD1|F6QHD1_MOUSE Protein LYRIC (Fragment) OS=Mus musculus GN=Mtdh PE=4 SV=1;>tr|F6ZSG0|F6ZSG0_MOUSE Protein LYRIC (Fragment) OS=Mus musculus GN=Mtdh PE=4 SV=1;>tr|F6QFT1|F6QFT1_M	0.474044	16;9;8;8;6;4	16;9;8;8;6;4	6	16	16	15	14	16	16	14	14	15	14	16	16	14	14	15	14	16	16	14	14
sp|P09411|PGK1_MOUSE;tr|S4R2M7|S4R2M7_MOUSE	PGK1_MOUSE Phosphoglycerate kinase 1 OS=Mus musculus GN=Pgk1 PE=1 SV=4;>tr	>sp|P09411|PGK1_MOUSE Phosphoglycerate kinase 1 OS=Mus musculus GN=Pgk1 PE=1 SV=4;>tr|S4R2M7|S4R2M7_MOUSE Phosphoglycerate kinase OS=Mus musculus GN=Pgk1 PE=3 SV=1	0.358274	0.663882	0.393001	0.471719	+	1.40371	15.6667	14.6667	8.1154e+07	1.00201e+08	8.41783e+07	6.33082e+07	6.32441e+07	6.41062e+07	5.43e-99	746640000	91	19	NaN	1.40371	sp|P09411|PGK1_MOUSE;tr|S4R2M7|S4R2M7_MOUSE;sp|P09041|PGK2_MOUSE	sp|P09411|PGK1_MOUSE;tr|S4R2M7|S4R2M7_MOUSE	>sp|P09411|PGK1_MOUSE Phosphoglycerate kinase 1 OS=Mus musculus GN=Pgk1 PE=1 SV=4;>tr|S4R2M7|S4R2M7_MOUSE Phosphoglycerate kinase OS=Mus musculus GN=Pgk1 PE=3 SV=1	0.471719	19;14;7	19;14;7	3	19	19	15	14	18	15	15	14	15	14	18	15	15	14	15	14	18	15	15	14
sp|Q6IRU2|TPM4_MOUSE	TPM4_MOUSE Tropomyosin alpha-4 chain OS=Mus musculus GN=Tpm4 PE=2 SV=3	>sp|Q6IRU2|TPM4_MOUSE Tropomyosin alpha-4 chain OS=Mus musculus GN=Tpm4 PE=2 SV=3	0.51549	0.373028	0.503134	0.463884	+	2.02174	7.66667	6	1.32651e+07	1.2227e+07	1.2795e+07	9.27962e+06	9.44126e+06	9.02776e+06	2.72e-40	112900000	26	11	11	2.02174	sp|Q6IRU2|TPM4_MOUSE	sp|Q6IRU2|TPM4_MOUSE	>sp|Q6IRU2|TPM4_MOUSE Tropomyosin alpha-4 chain OS=Mus musculus GN=Tpm4 PE=2 SV=3	0.463884	11	11	1	11	11	5	9	9	7	8	3	5	9	9	7	8	3	5	9	9	7	8	3
sp|Q9QWR8|NAGAB_MOUSE	NAGAB_MOUSE Alpha-N-acetylgalactosaminidase OS=Mus musculus GN=Naga PE=2 SV=2	>sp|Q9QWR8|NAGAB_MOUSE Alpha-N-acetylgalactosaminidase OS=Mus musculus GN=Naga PE=2 SV=2	0.542253	0.506346	0.339247	0.462615	+	1.74972	11	10.6667	1.06901e+08	1.06409e+08	9.62454e+07	7.34074e+07	7.49135e+07	7.60782e+07	2.35e-59	842570000	93	13	13	1.74972	sp|Q9QWR8|NAGAB_MOUSE	sp|Q9QWR8|NAGAB_MOUSE	>sp|Q9QWR8|NAGAB_MOUSE Alpha-N-acetylgalactosaminidase OS=Mus musculus GN=Naga PE=2 SV=2	0.462615	13	13	1	13	13	10	11	12	11	11	10	10	11	12	11	11	10	10	11	12	11	11	10
sp|Q9WUQ2|PREB_MOUSE;tr|D3Z3S1|D3Z3S1_MOUSE	PREB_MOUSE Prolactin regulatory element-binding protein OS=Mus musculus GN=Preb PE=1 SV=1;>tr	>sp|Q9WUQ2|PREB_MOUSE Prolactin regulatory element-binding protein OS=Mus musculus GN=Preb PE=1 SV=1;>tr|D3Z3S1|D3Z3S1_MOUSE Prolactin regulatory element binding, isoform CRA_b OS=Mus musculus GN=Preb PE=4 SV=1	0.46177	0.454282	NaN	0.458026	+	2.28367	7	4	9.4393e+06	7.59941e+06	9.51349e+06	6.85394e+06	5.54664e+06	0	4.43e-26	66924000	28	10	NaN	2.28367	sp|Q9WUQ2|PREB_MOUSE;tr|D3Z3S1|D3Z3S1_MOUSE;tr|F6XLZ3|F6XLZ3_MOUSE	sp|Q9WUQ2|PREB_MOUSE;tr|D3Z3S1|D3Z3S1_MOUSE	>sp|Q9WUQ2|PREB_MOUSE Prolactin regulatory element-binding protein OS=Mus musculus GN=Preb PE=1 SV=1;>tr|D3Z3S1|D3Z3S1_MOUSE Prolactin regulatory element binding, isoform CRA_b OS=Mus musculus GN=Preb PE=4 SV=1	0.458026	10;8;4	10;8;4	3	10	10	5	7	9	5	5	2	5	7	9	5	5	2	5	7	9	5	5	2
sp|Q9JIG7|CCD22_MOUSE	CCD22_MOUSE Coiled-coil domain-containing protein 22 OS=Mus musculus GN=Ccdc22 PE=1 SV=1	>sp|Q9JIG7|CCD22_MOUSE Coiled-coil domain-containing protein 22 OS=Mus musculus GN=Ccdc22 PE=1 SV=1	0.457551	0.581015	0.334318	0.457628	+	1.63132	14	12	3.508e+07	3.97823e+07	3.60471e+07	2.55458e+07	2.65938e+07	2.8591e+07	3.05e-94	319940000	68	17	17	1.63132	sp|Q9JIG7|CCD22_MOUSE	sp|Q9JIG7|CCD22_MOUSE	>sp|Q9JIG7|CCD22_MOUSE Coiled-coil domain-containing protein 22 OS=Mus musculus GN=Ccdc22 PE=1 SV=1	0.457628	17	17	1	17	17	12	14	16	12	11	13	12	14	16	12	11	13	12	14	16	12	11	13
sp|P11499|HS90B_MOUSE	HS90B_MOUSE Heat shock protein HSP 90-beta OS=Mus musculus GN=Hsp90ab1 PE=1 SV=3	>sp|P11499|HS90B_MOUSE Heat shock protein HSP 90-beta OS=Mus musculus GN=Hsp90ab1 PE=1 SV=3	0.40631	0.546988	0.414432	0.45591	+	2.0063	30.3333	28.6667	2.37318e+08	2.48582e+08	2.14269e+08	1.79069e+08	1.70141e+08	1.60772e+08	2.35e-276	1947900000	216	33	NaN	2.0063	sp|P11499|HS90B_MOUSE;tr|E9Q3D6|E9Q3D6_MOUSE;tr|E9Q0C3|E9Q0C3_MOUSE;tr|E9PX27|E9PX27_MOUSE;REV__sp|Q8BL66|EEA1_MOUSE	sp|P11499|HS90B_MOUSE	>sp|P11499|HS90B_MOUSE Heat shock protein HSP 90-beta OS=Mus musculus GN=Hsp90ab1 PE=1 SV=3	0.45591	35;11;4;3;1	21;6;4;1;0	5	35	21	33	32	32	30	31	30	31	30	30	28	30	28	19	19	18	18	18	17
sp|P17918|PCNA_MOUSE	PCNA_MOUSE Proliferating cell nuclear antigen OS=Mus musculus GN=Pcna PE=1 SV=2	>sp|P17918|PCNA_MOUSE Proliferating cell nuclear antigen OS=Mus musculus GN=Pcna PE=1 SV=2	0.403482	0.33685	0.626477	0.455603	+	1.4557	2.33333	2.33333	3.01349e+06	3.12442e+06	3.73517e+06	2.2783e+06	2.47377e+06	2.41952e+06	6.73e-12	26391000	7	3	3	1.4557	sp|P17918|PCNA_MOUSE	sp|P17918|PCNA_MOUSE	>sp|P17918|PCNA_MOUSE Proliferating cell nuclear antigen OS=Mus musculus GN=Pcna PE=1 SV=2	0.455603	3	3	1	3	3	2	3	2	2	2	3	2	3	2	2	2	3	2	3	2	2	2	3
sp|Q8VEA8|RAB7B_MOUSE;sp|Q8VEA8-2|RAB7B_MOUSE	RAB7B_MOUSE Ras-related protein Rab-7b OS=Mus musculus GN=Rab7b PE=1 SV=1;>sp	>sp|Q8VEA8|RAB7B_MOUSE Ras-related protein Rab-7b OS=Mus musculus GN=Rab7b PE=1 SV=1;>sp|Q8VEA8-2|RAB7B_MOUSE Isoform 2 of Ras-related protein Rab-7b OS=Mus musculus GN=Rab7b	0.305332	0.555501	0.502028	0.454287	+	1.57015	8.66667	7	6.6356e+07	7.23169e+07	6.3596e+07	5.36995e+07	4.92062e+07	4.49055e+07	6.18e-59	570040000	51	9	NaN	1.57015	sp|Q8VEA8|RAB7B_MOUSE;sp|Q8VEA8-2|RAB7B_MOUSE;tr|D3YZQ6|D3YZQ6_MOUSE;tr|D3Z4X4|D3Z4X4_MOUSE	sp|Q8VEA8|RAB7B_MOUSE;sp|Q8VEA8-2|RAB7B_MOUSE	>sp|Q8VEA8|RAB7B_MOUSE Ras-related protein Rab-7b OS=Mus musculus GN=Rab7b PE=1 SV=1;>sp|Q8VEA8-2|RAB7B_MOUSE Isoform 2 of Ras-related protein Rab-7b OS=Mus musculus GN=Rab7b	0.454287	9;5;3;1	9;5;3;1	4	9	9	9	8	9	7	7	7	9	8	9	7	7	7	9	8	9	7	7	7
sp|P60843|IF4A1_MOUSE;tr|Q8BTU6|Q8BTU6_MOUSE;sp|P10630|IF4A2_MOUSE;sp|P10630-2|IF4A2_MOUSE	IF4A1_MOUSE Eukaryotic initiation factor 4A-I OS=Mus musculus GN=Eif4a1 PE=1 SV=1;>tr	>sp|P60843|IF4A1_MOUSE Eukaryotic initiation factor 4A-I OS=Mus musculus GN=Eif4a1 PE=1 SV=1;>tr|Q8BTU6|Q8BTU6_MOUSE Eukaryotic initiation factor 4A-II OS=Mus musculus GN=Eif4a2 PE=2 SV=1;>sp|P10630|IF4A2_MOUSE Eukaryotic initiation factor 4A-II OS=Mus mus	0.470744	0.324845	0.536754	0.444114	+	1.71449	9	8.66667	3.61518e+07	3.9977e+07	4.22007e+07	2.60868e+07	3.19168e+07	2.90898e+07	7.59e-77	331340000	47	10	NaN	1.71449	sp|P60843|IF4A1_MOUSE;tr|Q8BTU6|Q8BTU6_MOUSE;sp|P10630|IF4A2_MOUSE;sp|P10630-2|IF4A2_MOUSE;tr|E9Q561|E9Q561_MOUSE;tr|D6RJ60|D6RJ60_MOUSE;tr|D6RJ11|D6RJ11_MOUSE	sp|P60843|IF4A1_MOUSE;tr|Q8BTU6|Q8BTU6_MOUSE;sp|P10630|IF4A2_MOUSE;sp|P10630-2|IF4A2_MOUSE	>sp|P60843|IF4A1_MOUSE Eukaryotic initiation factor 4A-I OS=Mus musculus GN=Eif4a1 PE=1 SV=1;>tr|Q8BTU6|Q8BTU6_MOUSE Eukaryotic initiation factor 4A-II OS=Mus musculus GN=Eif4a2 PE=2 SV=1;>sp|P10630|IF4A2_MOUSE Eukaryotic initiation factor 4A-II OS=Mus mus	0.444114	10;6;6;6;4;1;1	8;4;4;4;3;0;0	7	10	8	10	8	9	8	9	9	10	8	9	8	9	9	8	6	7	7	7	8
sp|P16125|LDHB_MOUSE;tr|D3Z7F0|D3Z7F0_MOUSE	LDHB_MOUSE L-lactate dehydrogenase B chain OS=Mus musculus GN=Ldhb PE=1 SV=2;>tr	>sp|P16125|LDHB_MOUSE L-lactate dehydrogenase B chain OS=Mus musculus GN=Ldhb PE=1 SV=2;>tr|D3Z7F0|D3Z7F0_MOUSE L-lactate dehydrogenase (Fragment) OS=Mus musculus GN=Ldhb PE=3 SV=1	0.432282	0.44879	NaN	0.440536	+	1.9235	3	2	5.50694e+06	4.65318e+06	5.21303e+06	4.08113e+06	3.40918e+06	0	7.39e-12	37263000	9	3	NaN	1.9235	sp|P16125|LDHB_MOUSE;tr|D3Z7F0|D3Z7F0_MOUSE	sp|P16125|LDHB_MOUSE;tr|D3Z7F0|D3Z7F0_MOUSE	>sp|P16125|LDHB_MOUSE L-lactate dehydrogenase B chain OS=Mus musculus GN=Ldhb PE=1 SV=2;>tr|D3Z7F0|D3Z7F0_MOUSE L-lactate dehydrogenase (Fragment) OS=Mus musculus GN=Ldhb PE=3 SV=1	0.440536	4;3	3;2	2	4	3	3	3	4	2	2	2	3	3	3	2	2	2	3	3	3	2	2	2
sp|P08752|GNAI2_MOUSE	GNAI2_MOUSE Guanine nucleotide-binding protein G(i) subunit alpha-2 OS=Mus musculus GN=Gnai2 PE=1 SV=5	>sp|P08752|GNAI2_MOUSE Guanine nucleotide-binding protein G(i) subunit alpha-2 OS=Mus musculus GN=Gnai2 PE=1 SV=5	0.379325	0.588475	0.346948	0.438249	+	1.54426	28.3333	28.6667	1.98701e+09	2.22091e+09	1.9354e+09	1.5276e+09	1.477e+09	1.5217e+09	0	18099000000	411	31	NaN	1.54426	sp|P08752|GNAI2_MOUSE;sp|B2RSH2|GNAI1_MOUSE;sp|P18872-2|GNAO_MOUSE;sp|P18872|GNAO_MOUSE;tr|D3Z2M7|D3Z2M7_MOUSE;tr|A2AE32|A2AE32_MOUSE;sp|P20612|GNAT1_MOUSE;sp|Q3V3I2|GNAT3_MOUSE;sp|P50149|GNAT2_MOUSE;tr|F6QPU5|F6QPU5_MOUSE	sp|P08752|GNAI2_MOUSE	>sp|P08752|GNAI2_MOUSE Guanine nucleotide-binding protein G(i) subunit alpha-2 OS=Mus musculus GN=Gnai2 PE=1 SV=5	0.438249	31;13;4;3;2;2;2;2;2;1	24;6;0;0;0;0;0;0;0;0	10	31	24	29	26	30	30	27	29	29	26	30	30	27	29	22	20	23	23	22	23
sp|P11438|LAMP1_MOUSE	LAMP1_MOUSE Lysosome-associated membrane glycoprotein 1 OS=Mus musculus GN=Lamp1 PE=1 SV=2	>sp|P11438|LAMP1_MOUSE Lysosome-associated membrane glycoprotein 1 OS=Mus musculus GN=Lamp1 PE=1 SV=2	0.305417	0.581022	0.415995	0.434145	+	1.48976	10	9.66667	8.83324e+08	1.09139e+09	8.59053e+08	7.14793e+08	7.29592e+08	6.43858e+08	1.45e-175	8439400000	287	10	10	1.48976	sp|P11438|LAMP1_MOUSE	sp|P11438|LAMP1_MOUSE	>sp|P11438|LAMP1_MOUSE Lysosome-associated membrane glycoprotein 1 OS=Mus musculus GN=Lamp1 PE=1 SV=2	0.434145	10	10	1	10	10	10	10	10	10	9	10	10	10	10	10	9	10	10	10	10	10	9	10
sp|Q9WVA3|BUB3_MOUSE	BUB3_MOUSE Mitotic checkpoint protein BUB3 OS=Mus musculus GN=Bub3 PE=2 SV=2	>sp|Q9WVA3|BUB3_MOUSE Mitotic checkpoint protein BUB3 OS=Mus musculus GN=Bub3 PE=2 SV=2	0.37168	0.529631	0.395278	0.432196	+	1.89593	5	5	8.97119e+06	1.02089e+07	8.02232e+06	6.93362e+06	7.07213e+06	6.09972e+06	6.47e-26	74938000	33	6	6	1.89593	sp|Q9WVA3|BUB3_MOUSE	sp|Q9WVA3|BUB3_MOUSE	>sp|Q9WVA3|BUB3_MOUSE Mitotic checkpoint protein BUB3 OS=Mus musculus GN=Bub3 PE=2 SV=2	0.432196	6	6	1	6	6	4	5	6	5	5	5	4	5	6	5	5	5	4	5	6	5	5	5
tr|D3Z6W5|D3Z6W5_MOUSE;sp|Q9JJR8|TMM9B_MOUSE	D3Z6W5_MOUSE TMEM9 domain family, member B, isoform CRA_a OS=Mus musculus GN=Tmem9b PE=4 SV=1;>sp	>tr|D3Z6W5|D3Z6W5_MOUSE TMEM9 domain family, member B, isoform CRA_a OS=Mus musculus GN=Tmem9b PE=4 SV=1;>sp|Q9JJR8|TMM9B_MOUSE Transmembrane protein 9B OS=Mus musculus GN=Tmem9b PE=1 SV=1	0.428869	0.447605	0.414966	0.43048	+	3.31676	3.33333	4	2.97989e+07	2.52081e+07	2.67559e+07	2.2136e+07	1.84842e+07	2.00678e+07	4.71e-78	247220000	34	4	NaN	3.31676	tr|D3Z6W5|D3Z6W5_MOUSE;sp|Q9JJR8|TMM9B_MOUSE	tr|D3Z6W5|D3Z6W5_MOUSE;sp|Q9JJR8|TMM9B_MOUSE	>tr|D3Z6W5|D3Z6W5_MOUSE TMEM9 domain family, member B, isoform CRA_a OS=Mus musculus GN=Tmem9b PE=4 SV=1;>sp|Q9JJR8|TMM9B_MOUSE Transmembrane protein 9B OS=Mus musculus GN=Tmem9b PE=1 SV=1	0.43048	4;4	2;2	2	4	2	3	3	4	4	4	4	3	3	4	4	4	4	2	2	2	2	2	2
sp|E9Q555|RN213_MOUSE;tr|F7A6H4|F7A6H4_MOUSE	RN213_MOUSE E3 ubiquitin-protein ligase RNF213 OS=Mus musculus GN=Rnf213 PE=2 SV=1;>tr	>sp|E9Q555|RN213_MOUSE E3 ubiquitin-protein ligase RNF213 OS=Mus musculus GN=Rnf213 PE=2 SV=1;>tr|F7A6H4|F7A6H4_MOUSE E3 ubiquitin-protein ligase RNF213 OS=Mus musculus GN=Rnf213 PE=4 SV=2	0.359472	0.57562	0.33302	0.422704	+	1.50182	14.3333	7.33333	9.54333e+06	1.25369e+07	9.32911e+06	7.43858e+06	8.41221e+06	7.40628e+06	9.85e-64	80730000	48	20	NaN	1.50182	sp|E9Q555|RN213_MOUSE;tr|F7A6H4|F7A6H4_MOUSE	sp|E9Q555|RN213_MOUSE;tr|F7A6H4|F7A6H4_MOUSE	>sp|E9Q555|RN213_MOUSE E3 ubiquitin-protein ligase RNF213 OS=Mus musculus GN=Rnf213 PE=2 SV=1;>tr|F7A6H4|F7A6H4_MOUSE E3 ubiquitin-protein ligase RNF213 OS=Mus musculus GN=Rnf213 PE=4 SV=2	0.422704	20;20	20;20	2	20	20	11	17	15	10	4	8	11	17	15	10	4	8	11	17	15	10	4	8
sp|Q8K021|SCAM1_MOUSE;tr|Q3TSA8|Q3TSA8_MOUSE;tr|D3YTP4|D3YTP4_MOUSE	SCAM1_MOUSE Secretory carrier-associated membrane protein 1 OS=Mus musculus GN=Scamp1 PE=1 SV=1;>tr	>sp|Q8K021|SCAM1_MOUSE Secretory carrier-associated membrane protein 1 OS=Mus musculus GN=Scamp1 PE=1 SV=1;>tr|Q3TSA8|Q3TSA8_MOUSE Secretory carrier-associated membrane protein 1 OS=Mus musculus GN=Scamp1 PE=2 SV=1;>tr|D3YTP4|D3YTP4_MOUSE Secretory carrier	0.525112	0.493707	0.236435	0.418418	+	1.35076	10.6667	9.33333	9.92979e+07	9.50889e+07	8.63058e+07	6.90017e+07	6.75321e+07	7.32605e+07	2.21e-192	778630000	96	11	NaN	1.35076	sp|Q8K021|SCAM1_MOUSE;tr|Q3TSA8|Q3TSA8_MOUSE;tr|D3YTP4|D3YTP4_MOUSE	sp|Q8K021|SCAM1_MOUSE;tr|Q3TSA8|Q3TSA8_MOUSE;tr|D3YTP4|D3YTP4_MOUSE	>sp|Q8K021|SCAM1_MOUSE Secretory carrier-associated membrane protein 1 OS=Mus musculus GN=Scamp1 PE=1 SV=1;>tr|Q3TSA8|Q3TSA8_MOUSE Secretory carrier-associated membrane protein 1 OS=Mus musculus GN=Scamp1 PE=2 SV=1;>tr|D3YTP4|D3YTP4_MOUSE Secretory carrier	0.418418	11;9;6	11;9;6	3	11	11	11	10	11	9	9	10	11	10	11	9	9	10	11	10	11	9	9	10
sp|O09159|MA2B1_MOUSE	MA2B1_MOUSE Lysosomal alpha-mannosidase OS=Mus musculus GN=Man2b1 PE=2 SV=4	>sp|O09159|MA2B1_MOUSE Lysosomal alpha-mannosidase OS=Mus musculus GN=Man2b1 PE=2 SV=4	0.444723	0.4341	0.370915	0.416579	+	2.51653	30.3333	30	4.7562e+08	4.33491e+08	4.68619e+08	3.49446e+08	3.20848e+08	3.62376e+08	0	3922100000	274	35	35	2.51653	sp|O09159|MA2B1_MOUSE	sp|O09159|MA2B1_MOUSE	>sp|O09159|MA2B1_MOUSE Lysosomal alpha-mannosidase OS=Mus musculus GN=Man2b1 PE=2 SV=4	0.416579	35	35	1	35	35	29	31	31	32	31	27	29	31	31	32	31	27	29	31	31	32	31	27
sp|P63001|RAC1_MOUSE;tr|Q3TLP8|Q3TLP8_MOUSE;sp|P60764|RAC3_MOUSE;tr|A2AC13|A2AC13_MOUSE	RAC1_MOUSE Ras-related C3 botulinum toxin substrate 1 OS=Mus musculus GN=Rac1 PE=1 SV=1;>tr	>sp|P63001|RAC1_MOUSE Ras-related C3 botulinum toxin substrate 1 OS=Mus musculus GN=Rac1 PE=1 SV=1;>tr|Q3TLP8|Q3TLP8_MOUSE RAS-related C3 botulinum substrate 1, isoform CRA_a OS=Mus musculus GN=Rac1 PE=2 SV=1;>sp|P60764|RAC3_MOUSE Ras-related C3 botulinum	0.467957	0.235192	0.545184	0.416111	+	1.33115	6	6	9.13924e+07	9.46826e+07	1.27791e+08	6.60754e+07	8.04396e+07	8.7575e+07	3.28e-74	961820000	96	6	NaN	1.33115	sp|P63001|RAC1_MOUSE;tr|Q3TLP8|Q3TLP8_MOUSE;sp|P60764|RAC3_MOUSE;tr|A2AC13|A2AC13_MOUSE	sp|P63001|RAC1_MOUSE;tr|Q3TLP8|Q3TLP8_MOUSE;sp|P60764|RAC3_MOUSE;tr|A2AC13|A2AC13_MOUSE	>sp|P63001|RAC1_MOUSE Ras-related C3 botulinum toxin substrate 1 OS=Mus musculus GN=Rac1 PE=1 SV=1;>tr|Q3TLP8|Q3TLP8_MOUSE RAS-related C3 botulinum substrate 1, isoform CRA_a OS=Mus musculus GN=Rac1 PE=2 SV=1;>sp|P60764|RAC3_MOUSE Ras-related C3 botulinum	0.416111	11;11;7;6	6;6;3;3	4	11	6	11	11	11	11	11	10	6	6	6	6	6	6	6	6	6	6	6	6
sp|Q60931|VDAC3_MOUSE;tr|J3QMG3|J3QMG3_MOUSE	VDAC3_MOUSE Voltage-dependent anion-selective channel protein 3 OS=Mus musculus GN=Vdac3 PE=1 SV=1;>tr	>sp|Q60931|VDAC3_MOUSE Voltage-dependent anion-selective channel protein 3 OS=Mus musculus GN=Vdac3 PE=1 SV=1;>tr|J3QMG3|J3QMG3_MOUSE Voltage-dependent anion-selective channel protein 3 OS=Mus musculus GN=Vdac3 PE=4 SV=1	0.244446	0.451585	0.548363	0.414798	+	1.35986	12	9.66667	5.23287e+07	4.72128e+07	5.61824e+07	4.41733e+07	3.45239e+07	3.84167e+07	3.14e-103	446880000	52	14	NaN	1.35986	sp|Q60931|VDAC3_MOUSE;tr|J3QMG3|J3QMG3_MOUSE	sp|Q60931|VDAC3_MOUSE;tr|J3QMG3|J3QMG3_MOUSE	>sp|Q60931|VDAC3_MOUSE Voltage-dependent anion-selective channel protein 3 OS=Mus musculus GN=Vdac3 PE=1 SV=1;>tr|J3QMG3|J3QMG3_MOUSE Voltage-dependent anion-selective channel protein 3 OS=Mus musculus GN=Vdac3 PE=4 SV=1	0.414798	14;13	14;13	2	14	14	11	12	13	9	12	8	11	12	13	9	12	8	11	12	13	9	12	8
sp|Q8K0P3|TLDC1_MOUSE	TLDC1_MOUSE TLD domain-containing protein 1 OS=Mus musculus GN=Tldc1 PE=2 SV=1	>sp|Q8K0P3|TLDC1_MOUSE TLD domain-containing protein 1 OS=Mus musculus GN=Tldc1 PE=2 SV=1	0.48502	0.260351	0.49569	0.413687	+	1.48515	5	4	1.39569e+07	1.5256e+07	1.4042e+07	9.97218e+06	1.27371e+07	9.95887e+06	2.41e-59	127440000	21	5	5	1.48515	sp|Q8K0P3|TLDC1_MOUSE	sp|Q8K0P3|TLDC1_MOUSE	>sp|Q8K0P3|TLDC1_MOUSE TLD domain-containing protein 1 OS=Mus musculus GN=Tldc1 PE=2 SV=1	0.413687	5	5	1	5	5	5	5	5	4	4	4	5	5	5	4	4	4	5	5	5	4	4	4
sp|Q9DCF9-2|SSRG_MOUSE;sp|Q9DCF9|SSRG_MOUSE	SSRG_MOUSE Isoform 2 of Translocon-associated protein subunit gamma OS=Mus musculus GN=Ssr3;>sp	>sp|Q9DCF9-2|SSRG_MOUSE Isoform 2 of Translocon-associated protein subunit gamma OS=Mus musculus GN=Ssr3;>sp|Q9DCF9|SSRG_MOUSE Translocon-associated protein subunit gamma OS=Mus musculus GN=Ssr3 PE=1 SV=1	0.408081	0.34515	0.473974	0.409068	+	2.08804	3	2.33333	2.75842e+07	1.9321e+07	2.5998e+07	2.07879e+07	1.521e+07	1.8718e+07	3.99e-22	222730000	26	3	NaN	2.08804	sp|Q9DCF9-2|SSRG_MOUSE;sp|Q9DCF9|SSRG_MOUSE	sp|Q9DCF9-2|SSRG_MOUSE;sp|Q9DCF9|SSRG_MOUSE	>sp|Q9DCF9-2|SSRG_MOUSE Isoform 2 of Translocon-associated protein subunit gamma OS=Mus musculus GN=Ssr3;>sp|Q9DCF9|SSRG_MOUSE Translocon-associated protein subunit gamma OS=Mus musculus GN=Ssr3 PE=1 SV=1	0.409068	3;3	3;3	2	3	3	3	3	3	1	3	3	3	3	3	1	3	3	3	3	3	1	3	3
sp|Q61144-2|PSN2_MOUSE;tr|Q3U4P5|Q3U4P5_MOUSE;sp|Q61144|PSN2_MOUSE	PSN2_MOUSE Isoform 2 of Presenilin-2 OS=Mus musculus GN=Psen2;>tr	>sp|Q61144-2|PSN2_MOUSE Isoform 2 of Presenilin-2 OS=Mus musculus GN=Psen2;>tr|Q3U4P5|Q3U4P5_MOUSE Presenilin 2, isoform CRA_a OS=Mus musculus GN=Psen2 PE=2 SV=1;>sp|Q61144|PSN2_MOUSE Presenilin-2 OS=Mus musculus GN=Psen2 PE=1 SV=3	0.313993	0.38967	0.520062	0.407908	+	1.6761	5	5	3.98437e+07	4.12468e+07	4.11188e+07	3.20509e+07	3.1484e+07	2.86741e+07	1.81e-103	350320000	42	6	NaN	1.6761	sp|Q61144-2|PSN2_MOUSE;tr|Q3U4P5|Q3U4P5_MOUSE;sp|Q61144|PSN2_MOUSE;tr|D3Z0X1|D3Z0X1_MOUSE	sp|Q61144-2|PSN2_MOUSE;tr|Q3U4P5|Q3U4P5_MOUSE;sp|Q61144|PSN2_MOUSE	>sp|Q61144-2|PSN2_MOUSE Isoform 2 of Presenilin-2 OS=Mus musculus GN=Psen2;>tr|Q3U4P5|Q3U4P5_MOUSE Presenilin 2, isoform CRA_a OS=Mus musculus GN=Psen2 PE=2 SV=1;>sp|Q61144|PSN2_MOUSE Presenilin-2 OS=Mus musculus GN=Psen2 PE=1 SV=3	0.407908	7;7;7;1	6;6;6;1	4	7	6	6	5	7	7	6	5	5	4	6	6	5	4	5	4	6	6	5	4
sp|Q80UU9|PGRC2_MOUSE	PGRC2_MOUSE Membrane-associated progesterone receptor component 2 OS=Mus musculus GN=Pgrmc2 PE=1 SV=2	>sp|Q80UU9|PGRC2_MOUSE Membrane-associated progesterone receptor component 2 OS=Mus musculus GN=Pgrmc2 PE=1 SV=2	0.407334	0.494713	0.29017	0.397406	+	1.66722	5.33333	6	1.6062e+07	1.38621e+07	1.40181e+07	1.2111e+07	9.83785e+06	1.14641e+07	1.58e-53	126130000	27	7	7	1.66722	sp|Q80UU9|PGRC2_MOUSE	sp|Q80UU9|PGRC2_MOUSE	>sp|Q80UU9|PGRC2_MOUSE Membrane-associated progesterone receptor component 2 OS=Mus musculus GN=Pgrmc2 PE=1 SV=2	0.397406	7	6	1	7	6	4	6	6	7	6	5	4	6	6	7	6	5	4	6	6	6	5	4
tr|G3X9V2|G3X9V2_MOUSE;sp|P30999|CTND1_MOUSE;tr|E9Q8Z6|E9Q8Z6_MOUSE;tr|E9Q8Z8|E9Q8Z8_MOUSE;tr|E9Q986|E9Q986_MOUSE;tr|D3Z7H6|D3Z7H6_MOUSE;tr|E9Q907|E9Q907_MOUSE;tr|E9Q905|E9Q905_MOUSE;tr|E9Q8Z4|E9Q8Z4_MOUSE;tr|E9Q8Z9|E9Q8Z9_MOUSE;tr|D3Z2H2|D3Z2H2_MOUSE;tr|E9Q901|E9Q901_MOUSE;tr|E9Q904|E9Q904_MOUSE	G3X9V2_MOUSE Catenin (Cadherin associated protein), delta 1, isoform CRA_a OS=Mus musculus GN=Ctnnd1 PE=4 SV=1;>sp	>tr|G3X9V2|G3X9V2_MOUSE Catenin (Cadherin associated protein), delta 1, isoform CRA_a OS=Mus musculus GN=Ctnnd1 PE=4 SV=1;>sp|P30999|CTND1_MOUSE Catenin delta-1 OS=Mus musculus GN=Ctnnd1 PE=1 SV=2;>tr|E9Q8Z6|E9Q8Z6_MOUSE Catenin delta-1 OS=Mus musculus GN=	0.402611	0.542859	0.244282	0.396584	+	1.35476	13.6667	13	2.97852e+07	3.22649e+07	2.65082e+07	2.2532e+07	2.21467e+07	2.2379e+07	2.32e-83	247020000	62	16	NaN	1.35476	tr|G3X9V2|G3X9V2_MOUSE;sp|P30999|CTND1_MOUSE;tr|E9Q8Z6|E9Q8Z6_MOUSE;tr|E9Q8Z8|E9Q8Z8_MOUSE;tr|E9Q986|E9Q986_MOUSE;tr|D3Z7H6|D3Z7H6_MOUSE;tr|E9Q907|E9Q907_MOUSE;tr|E9Q905|E9Q905_MOUSE;tr|E9Q8Z4|E9Q8Z4_MOUSE;tr|E9Q8Z9|E9Q8Z9_MOUSE;tr|D3Z2H2|D3Z2H2_MOUSE;tr|E9Q901|E9Q901_MOUSE;tr|E9Q904|E9Q904_MOUSE;tr|D3Z2H7|D3Z2H7_MOUSE	tr|G3X9V2|G3X9V2_MOUSE;sp|P30999|CTND1_MOUSE;tr|E9Q8Z6|E9Q8Z6_MOUSE;tr|E9Q8Z8|E9Q8Z8_MOUSE;tr|E9Q986|E9Q986_MOUSE;tr|D3Z7H6|D3Z7H6_MOUSE;tr|E9Q907|E9Q907_MOUSE;tr|E9Q905|E9Q905_MOUSE;tr|E9Q8Z4|E9Q8Z4_MOUSE;tr|E9Q8Z9|E9Q8Z9_MOUSE;tr|D3Z2H2|D3Z2H2_MOUSE;tr|E9Q901|E9Q901_MOUSE;tr|E9Q904|E9Q904_MOUSE	>tr|G3X9V2|G3X9V2_MOUSE Catenin (Cadherin associated protein), delta 1, isoform CRA_a OS=Mus musculus GN=Ctnnd1 PE=4 SV=1;>sp|P30999|CTND1_MOUSE Catenin delta-1 OS=Mus musculus GN=Ctnnd1 PE=1 SV=2;>tr|E9Q8Z6|E9Q8Z6_MOUSE Catenin delta-1 OS=Mus musculus GN=	0.396584	16;16;16;16;14;14;14;14;14;14;14;14;14;7	1;1;1;1;1;1;1;1;1;1;1;1;1;1	14	16	1	13	13	15	14	15	10	13	13	15	14	15	10	1	1	1	1	1	1
sp|Q9JM96|BORG4_MOUSE;tr|A2A6Q2|A2A6Q2_MOUSE	BORG4_MOUSE Cdc42 effector protein 4 OS=Mus musculus GN=Cdc42ep4 PE=1 SV=1;>tr	>sp|Q9JM96|BORG4_MOUSE Cdc42 effector protein 4 OS=Mus musculus GN=Cdc42ep4 PE=1 SV=1;>tr|A2A6Q2|A2A6Q2_MOUSE Cdc42 effector protein 4 (Fragment) OS=Mus musculus GN=Cdc42ep4 PE=4 SV=1	0.410154	0.494179	0.273216	0.392516	+	1.58715	12.3333	12.6667	6.27263e+07	5.70072e+07	5.30115e+07	4.72041e+07	4.04734e+07	4.38662e+07	2.36e-91	472730000	72	15	NaN	1.58715	sp|Q9JM96|BORG4_MOUSE;tr|A2A6Q2|A2A6Q2_MOUSE;tr|A2A6Q3|A2A6Q3_MOUSE;sp|Q91W92|BORG5_MOUSE	sp|Q9JM96|BORG4_MOUSE;tr|A2A6Q2|A2A6Q2_MOUSE	>sp|Q9JM96|BORG4_MOUSE Cdc42 effector protein 4 OS=Mus musculus GN=Cdc42ep4 PE=1 SV=1;>tr|A2A6Q2|A2A6Q2_MOUSE Cdc42 effector protein 4 (Fragment) OS=Mus musculus GN=Cdc42ep4 PE=4 SV=1	0.392517	15;10;7;1	15;10;7;1	4	15	15	12	14	11	13	11	14	12	14	11	13	11	14	12	14	11	13	11	14
sp|Q99LC5|ETFA_MOUSE	ETFA_MOUSE Electron transfer flavoprotein subunit alpha, mitochondrial OS=Mus musculus GN=Etfa PE=1 SV=2	>sp|Q99LC5|ETFA_MOUSE Electron transfer flavoprotein subunit alpha, mitochondrial OS=Mus musculus GN=Etfa PE=1 SV=2	0.402358	0.245654	0.508012	0.385341	+	1.43225	9	9.66667	4.19141e+07	3.29701e+07	4.65715e+07	3.17132e+07	2.7808e+07	3.27491e+07	6.63e-44	346890000	51	11	11	1.43225	sp|Q99LC5|ETFA_MOUSE	sp|Q99LC5|ETFA_MOUSE	>sp|Q99LC5|ETFA_MOUSE Electron transfer flavoprotein subunit alpha, mitochondrial OS=Mus musculus GN=Etfa PE=1 SV=2	0.385341	11	11	1	11	11	8	9	10	10	10	9	8	9	10	10	10	9	8	9	10	10	10	9
sp|Q9JKF1|IQGA1_MOUSE	IQGA1_MOUSE Ras GTPase-activating-like protein IQGAP1 OS=Mus musculus GN=Iqgap1 PE=1 SV=2	>sp|Q9JKF1|IQGA1_MOUSE Ras GTPase-activating-like protein IQGAP1 OS=Mus musculus GN=Iqgap1 PE=1 SV=2	0.415618	0.453833	0.27891	0.382787	+	1.72809	43.6667	41.3333	2.15343e+08	2.093e+08	2.04682e+08	1.6144e+08	1.52809e+08	1.68698e+08	0	1775500000	289	53	53	1.72809	sp|Q9JKF1|IQGA1_MOUSE	sp|Q9JKF1|IQGA1_MOUSE	>sp|Q9JKF1|IQGA1_MOUSE Ras GTPase-activating-like protein IQGAP1 OS=Mus musculus GN=Iqgap1 PE=1 SV=2	0.382787	53	53	1	53	53	40	45	46	43	41	40	40	45	46	43	41	40	40	45	46	43	41	40
sp|Q9CSU0-2|RPR1B_MOUSE;sp|Q9CSU0|RPR1B_MOUSE;sp|Q9CSU0-3|RPR1B_MOUSE;tr|F6YB25|F6YB25_MOUSE	RPR1B_MOUSE Isoform 2 of Regulation of nuclear pre-mRNA domain-containing protein 1B OS=Mus musculus GN=Rprd1b;>sp	>sp|Q9CSU0-2|RPR1B_MOUSE Isoform 2 of Regulation of nuclear pre-mRNA domain-containing protein 1B OS=Mus musculus GN=Rprd1b;>sp|Q9CSU0|RPR1B_MOUSE Regulation of nuclear pre-mRNA domain-containing protein 1B OS=Mus musculus GN=Rprd1b PE=1 SV=2;>sp|Q9CSU0-3|	0.251205	0.445155	0.446507	0.380956	+	1.55598	6.33333	5	8.72569e+06	8.08686e+06	8.82897e+06	7.33128e+06	5.93978e+06	6.47873e+06	5.72e-29	73907000	22	8	NaN	1.55598	sp|Q9CSU0-2|RPR1B_MOUSE;sp|Q9CSU0|RPR1B_MOUSE;sp|Q9CSU0-3|RPR1B_MOUSE;tr|F6YB25|F6YB25_MOUSE;tr|F7DAY5|F7DAY5_MOUSE	sp|Q9CSU0-2|RPR1B_MOUSE;sp|Q9CSU0|RPR1B_MOUSE;sp|Q9CSU0-3|RPR1B_MOUSE;tr|F6YB25|F6YB25_MOUSE	>sp|Q9CSU0-2|RPR1B_MOUSE Isoform 2 of Regulation of nuclear pre-mRNA domain-containing protein 1B OS=Mus musculus GN=Rprd1b;>sp|Q9CSU0|RPR1B_MOUSE Regulation of nuclear pre-mRNA domain-containing protein 1B OS=Mus musculus GN=Rprd1b PE=1 SV=2;>sp|Q9CSU0-3|	0.380956	8;8;7;4;3	8;8;7;4;3	5	8	8	6	6	7	6	6	3	6	6	7	6	6	3	6	6	7	6	6	3
sp|O35942|NEK2_MOUSE;tr|F6TQF4|F6TQF4_MOUSE;tr|F6THK7|F6THK7_MOUSE	NEK2_MOUSE Serine/threonine-protein kinase Nek2 OS=Mus musculus GN=Nek2 PE=1 SV=2;>tr	>sp|O35942|NEK2_MOUSE Serine/threonine-protein kinase Nek2 OS=Mus musculus GN=Nek2 PE=1 SV=2;>tr|F6TQF4|F6TQF4_MOUSE Interleukin-1 receptor-associated kinase 1 (Fragment) OS=Mus musculus GN=Irak1 PE=4 SV=1;>tr|F6THK7|F6THK7_MOUSE Interleukin-1 receptor-ass	0.338759	0.455613	0.33314	0.375837	+	1.95487	2	2	4.25696e+07	4.35823e+07	4.5923e+07	3.36612e+07	3.17797e+07	3.64544e+07	2.13e-05	368490000	11	2	NaN	1.95487	sp|O35942|NEK2_MOUSE;tr|F6TQF4|F6TQF4_MOUSE;tr|F6THK7|F6THK7_MOUSE	sp|O35942|NEK2_MOUSE;tr|F6TQF4|F6TQF4_MOUSE;tr|F6THK7|F6THK7_MOUSE	>sp|O35942|NEK2_MOUSE Serine/threonine-protein kinase Nek2 OS=Mus musculus GN=Nek2 PE=1 SV=2;>tr|F6TQF4|F6TQF4_MOUSE Interleukin-1 receptor-associated kinase 1 (Fragment) OS=Mus musculus GN=Irak1 PE=4 SV=1;>tr|F6THK7|F6THK7_MOUSE Interleukin-1 receptor-ass	0.375837	2;1;1	1;0;0	3	2	1	2	2	2	2	2	2	2	2	2	2	2	2	1	1	1	1	1	1
sp|Q6ZQI3|MLEC_MOUSE;tr|D3Z1M3|D3Z1M3_MOUSE	MLEC_MOUSE Malectin OS=Mus musculus GN=Mlec PE=2 SV=2;>tr	>sp|Q6ZQI3|MLEC_MOUSE Malectin OS=Mus musculus GN=Mlec PE=2 SV=2;>tr|D3Z1M3|D3Z1M3_MOUSE Malectin OS=Mus musculus GN=Mlec PE=4 SV=1	0.321585	0.449054	0.353265	0.374635	+	1.98718	8.66667	9	6.40959e+07	5.33986e+07	5.78016e+07	5.12885e+07	3.91156e+07	4.52481e+07	3.36e-87	510210000	64	10	NaN	1.98718	sp|Q6ZQI3|MLEC_MOUSE;tr|D3Z1M3|D3Z1M3_MOUSE	sp|Q6ZQI3|MLEC_MOUSE;tr|D3Z1M3|D3Z1M3_MOUSE	>sp|Q6ZQI3|MLEC_MOUSE Malectin OS=Mus musculus GN=Mlec PE=2 SV=2;>tr|D3Z1M3|D3Z1M3_MOUSE Malectin OS=Mus musculus GN=Mlec PE=4 SV=1	0.374635	10;10	10;10	2	10	10	9	8	9	9	9	9	9	8	9	9	9	9	9	8	9	9	9	9
sp|Q91YW3|DNJC3_MOUSE	DNJC3_MOUSE DnaJ homolog subfamily C member 3 OS=Mus musculus GN=Dnajc3 PE=1 SV=1	>sp|Q91YW3|DNJC3_MOUSE DnaJ homolog subfamily C member 3 OS=Mus musculus GN=Dnajc3 PE=1 SV=1	0.516562	0.218619	0.375932	0.370371	+	1.30127	14	12	6.02532e+07	5.51163e+07	5.67636e+07	4.21192e+07	4.73664e+07	4.37421e+07	5.54e-125	499130000	75	15	15	1.30127	sp|Q91YW3|DNJC3_MOUSE	sp|Q91YW3|DNJC3_MOUSE	>sp|Q91YW3|DNJC3_MOUSE DnaJ homolog subfamily C member 3 OS=Mus musculus GN=Dnajc3 PE=1 SV=1	0.370371	15	15	1	15	15	15	14	13	14	11	11	15	14	13	14	11	11	15	14	13	14	11	11
sp|Q9DBH5|LMAN2_MOUSE	LMAN2_MOUSE Vesicular integral-membrane protein VIP36 OS=Mus musculus GN=Lman2 PE=2 SV=2	>sp|Q9DBH5|LMAN2_MOUSE Vesicular integral-membrane protein VIP36 OS=Mus musculus GN=Lman2 PE=2 SV=2	0.334712	0.287804	0.451099	0.357872	+	1.74703	12	10.3333	6.56055e+07	6.14483e+07	7.11066e+07	5.20212e+07	5.0335e+07	5.20128e+07	4.64e-149	556730000	65	14	14	1.74703	sp|Q9DBH5|LMAN2_MOUSE	sp|Q9DBH5|LMAN2_MOUSE	>sp|Q9DBH5|LMAN2_MOUSE Vesicular integral-membrane protein VIP36 OS=Mus musculus GN=Lman2 PE=2 SV=2	0.357872	14	14	1	14	14	12	12	12	12	9	10	12	12	12	12	9	10	12	12	12	12	9	10
sp|P63330|PP2AA_MOUSE;sp|P62715|PP2AB_MOUSE	PP2AA_MOUSE Serine/threonine-protein phosphatase 2A catalytic subunit alpha isoform OS=Mus musculus GN=Ppp2ca PE=1 SV=1;>sp	>sp|P63330|PP2AA_MOUSE Serine/threonine-protein phosphatase 2A catalytic subunit alpha isoform OS=Mus musculus GN=Ppp2ca PE=1 SV=1;>sp|P62715|PP2AB_MOUSE Serine/threonine-protein phosphatase 2A catalytic subunit beta isoform OS=Mus musculus GN=Ppp2cb PE=1	0.357688	0.446207	0.234905	0.346267	+	1.52423	6	5.66667	8.87074e+06	9.88303e+06	1.1007e+07	6.92293e+06	7.25387e+06	9.3532e+06	5.65e-46	90182000	31	8	NaN	1.52423	sp|P63330|PP2AA_MOUSE;sp|P62715|PP2AB_MOUSE	sp|P63330|PP2AA_MOUSE;sp|P62715|PP2AB_MOUSE	>sp|P63330|PP2AA_MOUSE Serine/threonine-protein phosphatase 2A catalytic subunit alpha isoform OS=Mus musculus GN=Ppp2ca PE=1 SV=1;>sp|P62715|PP2AB_MOUSE Serine/threonine-protein phosphatase 2A catalytic subunit beta isoform OS=Mus musculus GN=Ppp2cb PE=1	0.346266	8;7	8;7	2	8	8	6	5	7	7	4	6	6	5	7	7	4	6	6	5	7	7	4	6
tr|A2AWF8|A2AWF8_MOUSE;sp|Q64455|PTPRJ_MOUSE;tr|A2AWF9|A2AWF9_MOUSE;tr|E9Q4S7|E9Q4S7_MOUSE	A2AWF8_MOUSE Receptor-type tyrosine-protein phosphatase eta OS=Mus musculus GN=Ptprj PE=4 SV=1;>sp	>tr|A2AWF8|A2AWF8_MOUSE Receptor-type tyrosine-protein phosphatase eta OS=Mus musculus GN=Ptprj PE=4 SV=1;>sp|Q64455|PTPRJ_MOUSE Receptor-type tyrosine-protein phosphatase eta OS=Mus musculus GN=Ptprj PE=1 SV=2;>tr|A2AWF9|A2AWF9_MOUSE Receptor-type tyrosin	0.267258	0.325288	0.441414	0.344653	+	1.67034	13.3333	12.3333	3.9615e+07	4.70771e+07	4.74155e+07	3.29162e+07	3.75742e+07	3.49172e+07	2.78e-56	378790000	89	17	NaN	1.67034	tr|A2AWF8|A2AWF8_MOUSE;sp|Q64455|PTPRJ_MOUSE;tr|A2AWF9|A2AWF9_MOUSE;tr|E9Q4S7|E9Q4S7_MOUSE	tr|A2AWF8|A2AWF8_MOUSE;sp|Q64455|PTPRJ_MOUSE;tr|A2AWF9|A2AWF9_MOUSE;tr|E9Q4S7|E9Q4S7_MOUSE	>tr|A2AWF8|A2AWF8_MOUSE Receptor-type tyrosine-protein phosphatase eta OS=Mus musculus GN=Ptprj PE=4 SV=1;>sp|Q64455|PTPRJ_MOUSE Receptor-type tyrosine-protein phosphatase eta OS=Mus musculus GN=Ptprj PE=1 SV=2;>tr|A2AWF9|A2AWF9_MOUSE Receptor-type tyrosin	0.344653	17;17;17;17	17;17;17;17	4	17	17	13	12	15	12	14	11	13	12	15	12	14	11	13	12	15	12	14	11
sp|P25911|LYN_MOUSE	LYN_MOUSE Tyrosine-protein kinase Lyn OS=Mus musculus GN=Lyn PE=1 SV=4	>sp|P25911|LYN_MOUSE Tyrosine-protein kinase Lyn OS=Mus musculus GN=Lyn PE=1 SV=4	0.190125	0.443105	0.392444	0.341891	+	1.32347	24.6667	23	2.26371e+08	2.5778e+08	2.34423e+08	1.98422e+08	1.89609e+08	1.78591e+08	2.66e-242	2085200000	188	29	NaN	1.32347	sp|P25911|LYN_MOUSE;sp|P16277|BLK_MOUSE	sp|P25911|LYN_MOUSE	>sp|P25911|LYN_MOUSE Tyrosine-protein kinase Lyn OS=Mus musculus GN=Lyn PE=1 SV=4	0.341892	30;1	4;0	2	30	4	25	26	26	25	25	22	24	25	25	24	24	21	2	2	3	3	2	1
sp|Q91V41|RAB14_MOUSE;tr|A2AL34|A2AL34_MOUSE	RAB14_MOUSE Ras-related protein Rab-14 OS=Mus musculus GN=Rab14 PE=1 SV=3;>tr	>sp|Q91V41|RAB14_MOUSE Ras-related protein Rab-14 OS=Mus musculus GN=Rab14 PE=1 SV=3;>tr|A2AL34|A2AL34_MOUSE Ras-related protein Rab-14 OS=Mus musculus GN=Rab14 PE=3 SV=1	0.336979	0.472727	0.205397	0.338368	+	1.3162	26.6667	23.6667	1.25141e+09	1.36741e+09	1.22079e+09	9.90741e+08	9.85349e+08	1.05879e+09	0	11439000000	414	27	NaN	1.3162	sp|Q91V41|RAB14_MOUSE;tr|A2AL34|A2AL34_MOUSE	sp|Q91V41|RAB14_MOUSE;tr|A2AL34|A2AL34_MOUSE	>sp|Q91V41|RAB14_MOUSE Ras-related protein Rab-14 OS=Mus musculus GN=Rab14 PE=1 SV=3;>tr|A2AL34|A2AL34_MOUSE Ras-related protein Rab-14 OS=Mus musculus GN=Rab14 PE=3 SV=1	0.338368	27;19	27;19	2	27	27	27	27	26	24	25	22	27	27	26	24	25	22	27	27	26	24	25	22
tr|Q9D524|Q9D524_MOUSE;sp|Q9CPU9|COPT2_MOUSE	Q9D524_MOUSE Probable low affinity copper uptake protein 2 OS=Mus musculus GN=Slc31a2 PE=2 SV=1;>sp	>tr|Q9D524|Q9D524_MOUSE Probable low affinity copper uptake protein 2 OS=Mus musculus GN=Slc31a2 PE=2 SV=1;>sp|Q9CPU9|COPT2_MOUSE Probable low affinity copper uptake protein 2 OS=Mus musculus GN=Slc31a2 PE=1 SV=1	0.333868	0.398893	0.279123	0.337295	+	1.98424	1	1	1.8321e+07	1.81568e+07	1.8197e+07	1.45362e+07	1.37711e+07	1.49962e+07	1.22e-19	154720000	17	1	NaN	1.98424	tr|Q9D524|Q9D524_MOUSE;sp|Q9CPU9|COPT2_MOUSE	tr|Q9D524|Q9D524_MOUSE;sp|Q9CPU9|COPT2_MOUSE	>tr|Q9D524|Q9D524_MOUSE Probable low affinity copper uptake protein 2 OS=Mus musculus GN=Slc31a2 PE=2 SV=1;>sp|Q9CPU9|COPT2_MOUSE Probable low affinity copper uptake protein 2 OS=Mus musculus GN=Slc31a2 PE=1 SV=1	0.337294	1;1	1;1	2	1	1	1	1	1	1	1	1	1	1	1	1	1	1	1	1	1	1	1	1
sp|Q9D024|CCD47_MOUSE;sp|Q9D024-2|CCD47_MOUSE;sp|Q9D024-3|CCD47_MOUSE;tr|F7C265|F7C265_MOUSE	CCD47_MOUSE Coiled-coil domain-containing protein 47 OS=Mus musculus GN=Ccdc47 PE=2 SV=2;>sp	>sp|Q9D024|CCD47_MOUSE Coiled-coil domain-containing protein 47 OS=Mus musculus GN=Ccdc47 PE=2 SV=2;>sp|Q9D024-2|CCD47_MOUSE Isoform 2 of Coiled-coil domain-containing protein 47 OS=Mus musculus GN=Ccdc47;>sp|Q9D024-3|CCD47_MOUSE Isoform 3 of Coiled-coil d	0.459197	0.299779	0.248805	0.335927	+	1.47121	8.66667	6.66667	2.23141e+07	2.08449e+07	2.06619e+07	1.62312e+07	1.6934e+07	1.73888e+07	1.96e-72	182300000	40	11	NaN	1.47121	sp|Q9D024|CCD47_MOUSE;sp|Q9D024-2|CCD47_MOUSE;sp|Q9D024-3|CCD47_MOUSE;tr|F7C265|F7C265_MOUSE;tr|B1AR93|B1AR93_MOUSE	sp|Q9D024|CCD47_MOUSE;sp|Q9D024-2|CCD47_MOUSE;sp|Q9D024-3|CCD47_MOUSE;tr|F7C265|F7C265_MOUSE	>sp|Q9D024|CCD47_MOUSE Coiled-coil domain-containing protein 47 OS=Mus musculus GN=Ccdc47 PE=2 SV=2;>sp|Q9D024-2|CCD47_MOUSE Isoform 2 of Coiled-coil domain-containing protein 47 OS=Mus musculus GN=Ccdc47;>sp|Q9D024-3|CCD47_MOUSE Isoform 3 of Coiled-coil d	0.335927	11;10;6;6;3	11;10;6;6;3	5	11	11	8	9	9	7	7	6	8	9	9	7	7	6	8	9	9	7	7	6
sp|P80313|TCPH_MOUSE	TCPH_MOUSE T-complex protein 1 subunit eta OS=Mus musculus GN=Cct7 PE=1 SV=1	>sp|P80313|TCPH_MOUSE T-complex protein 1 subunit eta OS=Mus musculus GN=Cct7 PE=1 SV=1	0.260436	0.385512	0.359106	0.335018	+	1.89746	5.66667	4	8.01992e+06	8.88935e+06	7.80836e+06	6.6953e+06	6.80487e+06	6.08779e+06	1.19e-15	70687000	14	7	7	1.89746	sp|P80313|TCPH_MOUSE	sp|P80313|TCPH_MOUSE	>sp|P80313|TCPH_MOUSE T-complex protein 1 subunit eta OS=Mus musculus GN=Cct7 PE=1 SV=1	0.335018	7	7	1	7	7	5	6	6	3	4	5	5	6	6	3	4	5	5	6	6	3	4	5
sp|O08734|BAK_MOUSE;tr|E9QM21|E9QM21_MOUSE;tr|Q91WX5|Q91WX5_MOUSE	BAK_MOUSE Bcl-2 homologous antagonist/killer OS=Mus musculus GN=Bak1 PE=1 SV=2;>tr	>sp|O08734|BAK_MOUSE Bcl-2 homologous antagonist/killer OS=Mus musculus GN=Bak1 PE=1 SV=2;>tr|E9QM21|E9QM21_MOUSE Bcl-2 homologous antagonist/killer OS=Mus musculus GN=Bak1 PE=4 SV=1;>tr|Q91WX5|Q91WX5_MOUSE Bak1 protein OS=Mus musculus GN=Bak1 PE=2 SV=1	0.351845	NaN	0.307953	0.329899	+	1.37378	2.66667	2	6.80064e+06	4.88349e+06	6.48754e+06	5.32893e+06	0	5.24059e+06	1.42e-18	49053000	15	4	NaN	1.37378	sp|O08734|BAK_MOUSE;tr|E9QM21|E9QM21_MOUSE;tr|Q91WX5|Q91WX5_MOUSE;tr|F7CUQ1|F7CUQ1_MOUSE	sp|O08734|BAK_MOUSE;tr|E9QM21|E9QM21_MOUSE;tr|Q91WX5|Q91WX5_MOUSE	>sp|O08734|BAK_MOUSE Bcl-2 homologous antagonist/killer OS=Mus musculus GN=Bak1 PE=1 SV=2;>tr|E9QM21|E9QM21_MOUSE Bcl-2 homologous antagonist/killer OS=Mus musculus GN=Bak1 PE=4 SV=1;>tr|Q91WX5|Q91WX5_MOUSE Bak1 protein OS=Mus musculus GN=Bak1 PE=2 SV=1	0.329899	4;4;3;1	4;4;3;1	4	4	4	2	3	3	2	2	2	2	3	3	2	2	2	2	3	3	2	2	2
sp|Q8VBT6|APOBR_MOUSE	APOBR_MOUSE Apolipoprotein B receptor OS=Mus musculus GN=Apobr PE=1 SV=1	>sp|Q8VBT6|APOBR_MOUSE Apolipoprotein B receptor OS=Mus musculus GN=Apobr PE=1 SV=1	0.279059	0.332213	0.368302	0.326525	+	2.20469	29.6667	26.3333	9.11633e+07	8.86564e+07	8.52845e+07	7.51294e+07	7.04206e+07	6.60693e+07	0	767760000	167	33	33	2.20469	sp|Q8VBT6|APOBR_MOUSE	sp|Q8VBT6|APOBR_MOUSE	>sp|Q8VBT6|APOBR_MOUSE Apolipoprotein B receptor OS=Mus musculus GN=Apobr PE=1 SV=1	0.326524	33	33	1	33	33	29	29	31	25	27	27	29	29	31	25	27	27	29	29	31	25	27	27
sp|Q8VEK0|CC50A_MOUSE;tr|D3YVV1|D3YVV1_MOUSE	CC50A_MOUSE Cell cycle control protein 50A OS=Mus musculus GN=Tmem30a PE=1 SV=1;>tr	>sp|Q8VEK0|CC50A_MOUSE Cell cycle control protein 50A OS=Mus musculus GN=Tmem30a PE=1 SV=1;>tr|D3YVV1|D3YVV1_MOUSE Cell cycle control protein 50A OS=Mus musculus GN=Tmem30a PE=4 SV=1	0.346178	0.410043	0.204167	0.320129	+	1.46503	12.3333	12.6667	8.02251e+07	7.46844e+07	7.30601e+07	6.31117e+07	5.62082e+07	6.34191e+07	2.21e-91	656320000	80	16	NaN	1.46503	sp|Q8VEK0|CC50A_MOUSE;tr|D3YVV1|D3YVV1_MOUSE;sp|Q8BHG3|CC50B_MOUSE	sp|Q8VEK0|CC50A_MOUSE;tr|D3YVV1|D3YVV1_MOUSE	>sp|Q8VEK0|CC50A_MOUSE Cell cycle control protein 50A OS=Mus musculus GN=Tmem30a PE=1 SV=1;>tr|D3YVV1|D3YVV1_MOUSE Cell cycle control protein 50A OS=Mus musculus GN=Tmem30a PE=4 SV=1	0.320129	16;14;1	16;14;1	3	16	16	14	11	12	14	13	11	14	11	12	14	13	11	14	11	12	14	13	11
sp|P26039|TLN1_MOUSE	TLN1_MOUSE Talin-1 OS=Mus musculus GN=Tln1 PE=1 SV=2	>sp|P26039|TLN1_MOUSE Talin-1 OS=Mus musculus GN=Tln1 PE=1 SV=2	0.225006	0.368064	0.352971	0.315347	+	1.69709	74.3333	60.3333	2.67018e+08	2.85641e+08	2.81391e+08	2.2846e+08	2.2132e+08	2.20318e+08	0	2435100000	386	88	NaN	1.69709	sp|P26039|TLN1_MOUSE;tr|A2AIM2|A2AIM2_MOUSE;tr|E9PUM4|E9PUM4_MOUSE;sp|Q71LX4|TLN2_MOUSE;tr|F6S1V7|F6S1V7_MOUSE;tr|F6SX70|F6SX70_MOUSE	sp|P26039|TLN1_MOUSE	>sp|P26039|TLN1_MOUSE Talin-1 OS=Mus musculus GN=Tln1 PE=1 SV=2	0.315347	88;15;11;8;2;1	88;15;11;8;2;1	6	88	88	70	75	78	59	65	57	70	75	78	59	65	57	70	75	78	59	65	57
sp|O88845|AKA10_MOUSE;sp|O88845-2|AKA10_MOUSE;sp|O88845-3|AKA10_MOUSE	AKA10_MOUSE A-kinase anchor protein 10, mitochondrial OS=Mus musculus GN=Akap10 PE=1 SV=3;>sp	>sp|O88845|AKA10_MOUSE A-kinase anchor protein 10, mitochondrial OS=Mus musculus GN=Akap10 PE=1 SV=3;>sp|O88845-2|AKA10_MOUSE Isoform 2 of A-kinase anchor protein 10, mitochondrial OS=Mus musculus GN=Akap10;>sp|O88845-3|AKA10_MOUSE Isoform 3 of A-kinase an	0.382128	0.329093	0.225189	0.312137	+	1.67539	6.66667	5	9.91905e+06	8.44228e+06	9.14071e+06	7.61097e+06	6.72032e+06	7.81988e+06	2.04e-26	76397000	22	8	NaN	1.67539	sp|O88845|AKA10_MOUSE;sp|O88845-2|AKA10_MOUSE;sp|O88845-3|AKA10_MOUSE	sp|O88845|AKA10_MOUSE;sp|O88845-2|AKA10_MOUSE;sp|O88845-3|AKA10_MOUSE	>sp|O88845|AKA10_MOUSE A-kinase anchor protein 10, mitochondrial OS=Mus musculus GN=Akap10 PE=1 SV=3;>sp|O88845-2|AKA10_MOUSE Isoform 2 of A-kinase anchor protein 10, mitochondrial OS=Mus musculus GN=Akap10;>sp|O88845-3|AKA10_MOUSE Isoform 3 of A-kinase an	0.312137	8;7;6	8;7;6	3	8	8	7	7	6	6	3	6	7	7	6	6	3	6	7	7	6	6	3	6
sp|P18760|COF1_MOUSE;tr|F8WGL3|F8WGL3_MOUSE	COF1_MOUSE Cofilin-1 OS=Mus musculus GN=Cfl1 PE=1 SV=3;>tr	>sp|P18760|COF1_MOUSE Cofilin-1 OS=Mus musculus GN=Cfl1 PE=1 SV=3;>tr|F8WGL3|F8WGL3_MOUSE Cofilin-1 OS=Mus musculus GN=Cfl1 PE=4 SV=1	0.311786	0.264815	0.351747	0.309449	+	2.18533	17.6667	16	4.46139e+08	4.58934e+08	4.0635e+08	3.59426e+08	3.81971e+08	3.18427e+08	6.36e-203	3792600000	140	18	NaN	2.18533	sp|P18760|COF1_MOUSE;tr|F8WGL3|F8WGL3_MOUSE;sp|P45591|COF2_MOUSE	sp|P18760|COF1_MOUSE;tr|F8WGL3|F8WGL3_MOUSE	>sp|P18760|COF1_MOUSE Cofilin-1 OS=Mus musculus GN=Cfl1 PE=1 SV=3;>tr|F8WGL3|F8WGL3_MOUSE Cofilin-1 OS=Mus musculus GN=Cfl1 PE=4 SV=1	0.309449	18;17;2	17;16;1	3	18	17	17	18	18	14	18	16	17	18	18	14	18	16	16	17	17	13	17	15
sp|Q9WV54|ASAH1_MOUSE	ASAH1_MOUSE Acid ceramidase OS=Mus musculus GN=Asah1 PE=1 SV=1	>sp|Q9WV54|ASAH1_MOUSE Acid ceramidase OS=Mus musculus GN=Asah1 PE=1 SV=1	0.362851	0.319936	0.244395	0.309061	+	1.90939	18.6667	18.3333	3.00532e+08	3.02218e+08	2.8653e+08	2.33701e+08	2.42108e+08	2.4188e+08	5.24e-148	2987700000	241	21	NaN	1.90939	sp|Q9WV54|ASAH1_MOUSE;tr|D3Z015|D3Z015_MOUSE	sp|Q9WV54|ASAH1_MOUSE	>sp|Q9WV54|ASAH1_MOUSE Acid ceramidase OS=Mus musculus GN=Asah1 PE=1 SV=1	0.309061	21;4	21;4	2	21	21	19	19	18	18	19	18	19	19	18	18	19	18	19	19	18	18	19	18
sp|Q9QYI4|DJB12_MOUSE;tr|Q8C4C9|Q8C4C9_MOUSE	DJB12_MOUSE DnaJ homolog subfamily B member 12 OS=Mus musculus GN=Dnajb12 PE=2 SV=2;>tr	>sp|Q9QYI4|DJB12_MOUSE DnaJ homolog subfamily B member 12 OS=Mus musculus GN=Dnajb12 PE=2 SV=2;>tr|Q8C4C9|Q8C4C9_MOUSE DnaJ (Hsp40) homolog, subfamily B, member 12, isoform CRA_d OS=Mus musculus GN=Dnajb12 PE=2 SV=1	0.304923	0.312284	NaN	0.308604	+	2.11964	2.66667	2.33333	2.0959e+06	2.41168e+06	1.84829e+06	1.6966e+06	1.94232e+06	0	3.6e-12	16257000	7	4	NaN	2.11964	sp|Q9QYI4|DJB12_MOUSE;tr|Q8C4C9|Q8C4C9_MOUSE;tr|D6RHR9|D6RHR9_MOUSE	sp|Q9QYI4|DJB12_MOUSE;tr|Q8C4C9|Q8C4C9_MOUSE	>sp|Q9QYI4|DJB12_MOUSE DnaJ homolog subfamily B member 12 OS=Mus musculus GN=Dnajb12 PE=2 SV=2;>tr|Q8C4C9|Q8C4C9_MOUSE DnaJ (Hsp40) homolog, subfamily B, member 12, isoform CRA_d OS=Mus musculus GN=Dnajb12 PE=2 SV=1	0.308604	4;4;1	4;4;1	3	4	4	3	2	3	3	3	1	3	2	3	3	3	1	3	2	3	3	3	1
[truncated: 2,009 more rows]
[truncated: 31 more columns]
